# Supplementary material for: Quantitative phosphoproteomic profiling of fiber differentiation and initiation in a fiberless mutant of cotton
Source: BMC Genomics. 2014 Jun 12;15(1):466. doi: 10.1186/1471-2164-15-466 (PMC4070576; doi:10.1186/1471-2164-15-466)
Supplement: Supplementary file 2 — Additional file 2: The file contains all original MS/MS spectra of the 830 phosphopeptides identified in this research. (ZIP 15 MB) [file 12864_2014_6151_MOESM2_ESM.zip]

Archive with 1 entries (1 files):
- 1347994660119627_add2.rar
