# Supplementary material for: Quantitative phosphoproteomic profiling of fiber differentiation and initiation in a fiberless mutant of cotton
Source: BMC Genomics. 2014 Jun 12;15(1):466. doi: 10.1186/1471-2164-15-466 (PMC4070576; doi:10.1186/1471-2164-15-466)
Supplement: Supplementary file 4 — Additional file 4: Table S2: Comparison of phosphosites conserved between cotton and species in the P3DB database. (XLSX 233 KB) [file 12864_2014_6151_MOESM4_ESM.xlsx]

## Sheet: Sheet1
Table S2. Comparison of phosphosites conserved between cotton and species in the P3DB database
List	Phosphosites	Phosphor-13-mers in cotton	Accession No	Position in protein	Phosphosite position	Phosphor-13-mers in P3DB	Phosphoproteins ID in P3DB	Position in protein	Phosphosite position	Described phosphosites in 9 species counterparts
1592-1	S	AEVIALSPKTLMA	Cotton_D_gene_10023415	69 - 81	75	AEVIALSPKTLMA	11000	51 - 63	57	YES
1592-1	S	AEVIALSPKTLMA	Cotton_D_gene_10023415	69 - 81	75	AEVIALSPKTLMA	13438	51 - 63	57	YES
1592-1	S	AEVIALSPKTLMA	Cotton_D_gene_10023415	69 - 81	75	AEVIALSPKTLMA	14533	59 - 71	65	YES
1592-1	S	AEVIALSPKTLMA	Cotton_D_gene_10023415	69 - 81	75	AEVIALSPKTLMA	2251	65 - 77	71	YES
1592-10	S	ASETNSSHGGVTA	Cotton_D_gene_10030962	878 - 890	884	ASETNSSHGGVTA	13116	273 - 285	279	YES
1592-10	S	ASETNSSHGGVTA	Cotton_D_gene_10030962	878 - 890	884	ASETNSSHGGVTA	2944	310 - 322	316	YES
1592-10	S	ASETNSSHGGVTA	Cotton_D_gene_10030962	878 - 890	884	ASETNSSHGGVTA	5595	869 - 881	875	YES
1592-10	S	ASETNSSHGGVTA	Cotton_D_gene_10030962	878 - 890	884	ASETNSSHGGVTA	5596	869 - 881	875	YES
1592-10	S	ASETNSSHGGVTA	Cotton_D_gene_10030962	878 - 890	884	ASETNSSHGGVTA	5597	869 - 881	875	YES
1592-1001	S	QYRETQSEIADYG	DR455128	19 - 31	25	QYRETQSEIADYG	1907	312 - 324	318	YES
1592-1008	S	QTSDPNSEDETDI	Cotton_D_gene_10032253	289 - 301	295	QTSDPNSEDETDI	11091	100 - 112	106	YES
1592-1008	S	QTSDPNSEDETDI	Cotton_D_gene_10032253	289 - 301	295	QTSDPNSEDETDI	1252	293 - 305	299	YES
1592-1009	S	QTSEPNSEDETDI	Cotton_D_gene_10030956	296 - 308	302	QTSEPNSEDETDI	11091	100 - 112	106	YES
1592-1009	S	QTSEPNSEDETDI	Cotton_D_gene_10030956	296 - 308	302	QTSEPNSEDETDI	1252	293 - 305	299	YES
1592-1009	S	QTSEPNSEDETDI	Cotton_D_gene_10030956	296 - 308	302	QTSEPNSEDETDI	12697	331 - 343	337	YES
1592-1009	S	QTSEPNSEDETDI	Cotton_D_gene_10030956	296 - 308	302	QTSEPNSEDETDI	3391	331 - 343	337	YES
1592-101	T	AGLGEGTPKSERS	Cotton_D_gene_10033485	620 - 632	626	AGLGEGTPKSERS	5032	542 - 554	548	YES
1592-101	T	AGLGEGTPKSERS	Cotton_D_gene_10033485	620 - 632	626	AGLGEGTPKSERS	5033	542 - 554	548	YES
1592-101	T	AGLGEGTPKSERS	Cotton_D_gene_10033485	620 - 632	626	AGLGEGTPKSERS	906	549 - 561	555	YES
1592-1010	S	QTSEPNSEDETDI	Cotton_D_gene_10030956	296 - 308	302	QTSEPNSEDETDI	11091	100 - 112	106	YES
1592-1010	S	QTSEPNSEDETDI	Cotton_D_gene_10030956	296 - 308	302	QTSEPNSEDETDI	1252	293 - 305	299	YES
1592-1010	S	QTSEPNSEDETDI	Cotton_D_gene_10030956	296 - 308	302	QTSEPNSEDETDI	12697	331 - 343	337	YES
1592-1010	S	QTSEPNSEDETDI	Cotton_D_gene_10030956	296 - 308	302	QTSEPNSEDETDI	3391	331 - 343	337	YES
1592-1011	S	QTSDPNSEDEADI	Cotton_D_gene_10025298	298 - 310	304	QTSDPNSEDEADI	11091	100 - 112	106	YES
1592-1011	S	QTSDPNSEDEADI	Cotton_D_gene_10025298	298 - 310	304	QTSDPNSEDEADI	1252	293 - 305	299	YES
1592-1011	S	QTSDPNSEDEADI	Cotton_D_gene_10025298	298 - 310	304	QTSDPNSEDEADI	12697	331 - 343	337	YES
1592-1011	S	QTSDPNSEDEADI	Cotton_D_gene_10025298	298 - 310	304	QTSDPNSEDEADI	3391	331 - 343	337	YES
1592-1013	S	QSSEGSSPGESPK	Cotton_D_gene_10003629	274 - 286	280	QSSEGSSPGESPK	621	835 - 847	841	YES
1592-1015	S	QYGDVDSDDDEDL	TC268628	118 - 130	124	QYGDVDSDDDEDL	9720	287 - 299	293	YES
1592-1015	S	QYGDVDSDDDEDL	TC268628	118 - 130	124	QYGDVDSDDDEDL	9870	287 - 299	293	YES
1592-1015	S	QYGDVDSDDDEDL	TC268628	118 - 130	124	QYGDVDSDDDEDL	15742	968 - 980	974	YES
1592-1015	S	QYGDVDSDDDEDL	TC268628	118 - 130	124	QYGDVDSDDDEDL	15994	353 - 365	359	YES
1592-1015	S	QYGDVDSDDDEDL	TC268628	118 - 130	124	QYGDVDSDDDEDL	16411	969 - 981	975	YES
1592-102	S	ASQPQPSPRQQVS	Cotton_D_gene_10036545	630 - 642	636	ASQPQPSPRQQVS	14656	631 - 643	637	YES
1592-1020	S	QDCEEHSAQSARN	Cotton_D_gene_10031565	277 - 289	283	QDCEEHSAQSARN	13894	258 - 270	264	YES
1592-1020	S	QDCEEHSAQSARN	Cotton_D_gene_10031565	277 - 289	283	QDCEEHSAQSARN	6687	278 - 290	284	YES
1592-1022	S	QYELSESETESKP	TC243890	158 - 170	164	QYELSESETESKP	15369	451 - 463	457	YES
1592-1026	S	QTNASDSDDSDGQ	TC243660	137 - 149	143	QTNASDSDDSDGQ	2613	45 - 57	51	YES
1592-1026	S	QTNASDSDDSDGQ	TC243660	137 - 149	143	QTNASDSDDSDGQ	2687	68 - 80	74	YES
1592-1026	S	QTNASDSDDSDGQ	TC243660	137 - 149	143	QTNASDSDDSDGQ	2764	45 - 57	51	YES
1592-1027	S	QTNASDSDDSDGQ	TC243660	137 - 149	143	QTNASDSDDSDGQ	2613	45 - 57	51	YES
1592-1027	S	QTNASDSDDSDGQ	TC243660	137 - 149	143	QTNASDSDDSDGQ	2687	68 - 80	74	YES
1592-1027	S	QTNASDSDDSDGQ	TC243660	137 - 149	143	QTNASDSDDSDGQ	2764	45 - 57	51	YES
1592-1031	S	QSSAANSPPRRGS	Cotton_D_gene_10027577	262 - 274	268	QSSAANSPPRRGS	10	239 - 251	245	YES
1592-1031	S	QSSAANSPPRRGS	Cotton_D_gene_10027577	262 - 274	268	QSSAANSPPRRGS	10762	280 - 292	286	YES
1592-1031	S	QSSAANSPPRRGS	Cotton_D_gene_10027577	262 - 274	268	QSSAANSPPRRGS	4368	225 - 237	231	YES
1592-1036	S	QPMNIDSGNESDS	Cotton_D_gene_10014401	626 - 638	632	QPMNIDSGNESDS	15009	635 - 647	641	YES
1592-1038	S	QTSDPNSEDEAEV	Cotton_D_gene_10014027	293 - 305	299	QTSDPNSEDEAEV	1252	293 - 305	299	YES
1592-1038	S	QTSDPNSEDEAEV	Cotton_D_gene_10014027	293 - 305	299	QTSDPNSEDEAEV	12697	331 - 343	337	YES
1592-1038	S	QTSDPNSEDEAEV	Cotton_D_gene_10014027	293 - 305	299	QTSDPNSEDEAEV	3391	331 - 343	337	YES
1592-104	S	ASALPDSPKYAST	TC239666	133 - 145	139	ASALPDSPKYAST	1228	116 - 128	122	YES
1592-1042	S	RHERKQSEQNIGA	CO118092	70 - 82	76	RHERKQSEQNIGA	1022	276 - 288	282	YES
1592-1042	S	RHERKQSEQNIGA	CO118092	70 - 82	76	RHERKQSEQNIGA	1028	276 - 288	282	YES
1592-1042	S	RHERKQSEQNIGA	CO118092	70 - 82	76	RHERKQSEQNIGA	4053	276 - 288	282	YES
1592-1042	S	RHERKQSEQNIGA	CO118092	70 - 82	76	RHERKQSEQNIGA	4055	276 - 288	282	YES
1592-1042	S	RHERKQSEQNIGA	CO118092	70 - 82	76	RHERKQSEQNIGA	4584	279 - 291	285	YES
1592-1046	S	RRFAQVSTSDDED	Cotton_D_gene_10017715	4 - 16	10	RRFAQVSTSDDED	2349	5 - 17	11	YES
1592-1048	S	RNNGNASPDVHDD	Cotton_D_gene_10030962	148 - 160	154	RNNGNASPDVHDD	14727	144 - 156	150	YES
1592-1051	T	RWDETPTPGRLAD	Cotton_D_gene_10038203	240 - 252	246	RWDETPTPGRLAD	7237	252 - 264	258	YES
1592-1051	T	RWDETPTPGRLAD	Cotton_D_gene_10038203	240 - 252	246	RWDETPTPGRLAD	7242	252 - 264	258	YES
1592-1051	T	RWDETPTPGRLAD	Cotton_D_gene_10038203	240 - 252	246	RWDETPTPGRLAD	7244	252 - 264	258	YES
1592-1051	T	RWDETPTPGRLAD	Cotton_D_gene_10038203	240 - 252	246	RWDETPTPGRLAD	9176	228 - 240	234	YES
1592-1051	T	RWDETPTPGRLAD	Cotton_D_gene_10038203	240 - 252	246	RWDETPTPGRLAD	9282	270 - 282	276	YES
1592-1052	S	RVVGGESGDEALD	TC245152	253 - 265	259	RVVGGESGDEALD	11254	1057 - 1069	1063	YES
1592-1052	S	RVVGGESGDEALD	TC245152	253 - 265	259	RVVGGESGDEALD	13245	1099 - 1111	1105	YES
1592-1052	S	RVVGGESGDEALD	TC245152	253 - 265	259	RVVGGESGDEALD	16175	1063 - 1075	1069	YES
1592-1054	S	RPSGPDSDSDSDD	TC277471	33 - 45	39	RPSGPDSDSDSDD	1348	92 - 104	98	YES
1592-1054	S	RPSGPDSDSDSDD	TC277471	33 - 45	39	RPSGPDSDSDSDD	2491	26 - 38	32	YES
1592-1055	S	RSFDEFSDEEVYD	Cotton_D_gene_10021702	421 - 433	427	RSFDEFSDEEVYD	15230	420 - 432	426	YES
1592-1058	S	RLTRFDSINSSKD	Cotton_D_gene_10028753	934 - 946	940	RLTRFDSINSSKD	10836	947 - 959	953	YES
1592-1058	S	RLTRFDSINSSKD	Cotton_D_gene_10028753	934 - 946	940	RLTRFDSINSSKD	10836	1005 - 1017	1011	YES
1592-1058	S	RLTRFDSINSSKD	Cotton_D_gene_10028753	934 - 946	940	RLTRFDSINSSKD	10874	953 - 965	959	YES
1592-1058	S	RLTRFDSINSSKD	Cotton_D_gene_10028753	934 - 946	940	RLTRFDSINSSKD	10874	991 - 1003	997	YES
1592-1058	S	RLTRFDSINSSKD	Cotton_D_gene_10028753	934 - 946	940	RLTRFDSINSSKD	2126	916 - 928	922	YES
1592-1058	S	RLTRFDSINSSKD	Cotton_D_gene_10028753	934 - 946	940	RLTRFDSINSSKD	2126	933 - 945	939	YES
1592-1058	S	RLTRFDSINSSKD	Cotton_D_gene_10028753	934 - 946	940	RLTRFDSINSSKD	2126	951 - 963	957	YES
1592-1058	S	RLTRFDSINSSKD	Cotton_D_gene_10028753	934 - 946	940	RLTRFDSINSSKD	439	1166 - 1178	1172	YES
1592-106	S	AIKALGSFRSNPT	Cotton_D_gene_10018411	265 - 277	271	AIKALGSFRSNPT	14988	266 - 278	272	YES
1592-106	S	AIKALGSFRSNPT	Cotton_D_gene_10018411	265 - 277	271	AIKALGSFRSNPT	16341	266 - 278	272	YES
1592-106	S	AIKALGSFRSNPT	Cotton_D_gene_10018411	265 - 277	271	AIKALGSFRSNPT	16495	185 - 197	191	YES
1592-106	S	AIKALGSFRSNPT	Cotton_D_gene_10018411	265 - 277	271	AIKALGSFRSNPT	2740	277 - 289	283	YES
1592-1060	T	RFAQVSTSDDEDE	Cotton_D_gene_10017715	5 - 17	11	RFAQVSTSDDEDE	10285	5 - 17	11	YES
1592-1060	T	RFAQVSTSDDEDE	Cotton_D_gene_10017715	5 - 17	11	RFAQVSTSDDEDE	7626	6 - 18	12	YES
1592-1060	T	RFAQVSTSDDEDE	Cotton_D_gene_10017715	5 - 17	11	RFAQVSTSDDEDE	7633	6 - 18	12	YES
1592-1061	T	RFAQVSTSDDEDE	Cotton_D_gene_10017715	5 - 17	11	RFAQVSTSDDEDE	10285	5 - 17	11	YES
1592-1061	T	RFAQVSTSDDEDE	Cotton_D_gene_10017715	5 - 17	11	RFAQVSTSDDEDE	7626	6 - 18	12	YES
1592-1061	T	RFAQVSTSDDEDE	Cotton_D_gene_10017715	5 - 17	11	RFAQVSTSDDEDE	7633	6 - 18	12	YES
1592-1062	T	RVAQVSTSDDEDE	Cotton_D_gene_10001544	5 - 17	11	RVAQVSTSDDEDE	10285	5 - 17	11	YES
1592-1071	S	RKASYFSDESDEE	Cotton_D_gene_10027621	242 - 254	248	RKASYFSDESDEE	1636	248 - 260	254	YES
1592-1073	S	RRRRAWSESDDDE	TC230403	290 - 302	296	RRRRAWSESDDDE	9556	1040 - 1052	1046	YES
1592-1074	S	RRRRAWSESDDDE	TC230403	290 - 302	296	RRRRAWSESDDDE	9556	1040 - 1052	1046	YES
1592-1075	S	RRNFSRSDSTASE	TC278201	365 - 377	371	RRNFSRSDSTASE	1379	428 - 440	434	YES
1592-1076	T	RLRESQTPLLGGE	Cotton_D_gene_10007218	374 - 386	380	RLRESQTPLLGGE	103	374 - 386	380	YES
1592-1077	S	RSFDELSDGEVYE	Cotton_D_gene_10034624	421 - 433	427	RSFDELSDGEVYE	15230	420 - 432	426	YES
1592-1078	S	RARQYNSDDDEEE	Cotton_D_gene_10005644	53 - 65	59	RARQYNSDDDEEE	10108	55 - 67	61	YES
1592-1078	S	RARQYNSDDDEEE	Cotton_D_gene_10005644	53 - 65	59	RARQYNSDDDEEE	2138	58 - 70	64	YES
1592-108	T	ARKLLATPTPMGT	Cotton_D_gene_10038203	388 - 400	394	ARKLLATPTPMGT	7233	406 - 418	412	YES
1592-108	T	ARKLLATPTPMGT	Cotton_D_gene_10038203	388 - 400	394	ARKLLATPTPMGT	7237	406 - 418	412	YES
1592-108	T	ARKLLATPTPMGT	Cotton_D_gene_10038203	388 - 400	394	ARKLLATPTPMGT	7242	406 - 418	412	YES
1592-108	T	ARKLLATPTPMGT	Cotton_D_gene_10038203	388 - 400	394	ARKLLATPTPMGT	7244	406 - 418	412	YES
1592-1085	S	REDIFGSFRGGAG	TC239730	169 - 181	175	REDIFGSFRGGAG	15802	140 - 152	146	YES
1592-1086	S	RWASGDSSSGDEG	CO090630	185 - 197	191	RWASGDSSSGDEG	2143	271 - 283	277	YES
1592-1088	S	RQGRTTSIYSLLG	Cotton_D_gene_10001876	2268 - 2280	2274	RQGRTTSIYSLLG	13295	2276 - 2288	2282	YES
1592-1088	S	RQGRTTSIYSLLG	Cotton_D_gene_10001876	2268 - 2280	2274	RQGRTTSIYSLLG	3186	2276 - 2288	2282	YES
1592-1090	S	RSLGELSIGLARG	TC233133	39 - 51	45	RSLGELSIGLARG	13923	44 - 56	50	YES
1592-1090	S	RSLGELSIGLARG	TC233133	39 - 51	45	RSLGELSIGLARG	2589	44 - 56	50	YES
1592-1090	S	RSLGELSIGLARG	TC233133	39 - 51	45	RSLGELSIGLARG	2744	44 - 56	50	YES
1592-1092	S	RLLPQGSGDLMSG	Cotton_D_gene_10025066	564 - 576	570	RLLPQGSGDLMSG	11445	553 - 565	559	YES
1592-1092	S	RLLPQGSGDLMSG	Cotton_D_gene_10025066	564 - 576	570	RLLPQGSGDLMSG	12871	547 - 559	553	YES
1592-1095	S	RPEGARSPSPEPI	ES798227	200 - 212	206	RPEGARSPSPEPI	10305	100 - 112	106	YES
1592-1095	S	RPEGARSPSPEPI	ES798227	200 - 212	206	RPEGARSPSPEPI	10767	168 - 180	174	YES
1592-1095	S	RPEGARSPSPEPI	ES798227	200 - 212	206	RPEGARSPSPEPI	1945	181 - 193	187	YES
1592-1095	S	RPEGARSPSPEPI	ES798227	200 - 212	206	RPEGARSPSPEPI	4524	181 - 193	187	YES
1592-1095	S	RPEGARSPSPEPI	ES798227	200 - 212	206	RPEGARSPSPEPI	4525	181 - 193	187	YES
1592-1096	S	RPEGARSPSPEPI	ES798227	200 - 212	206	RPEGARSPSPEPI	10305	100 - 112	106	YES
1592-1096	S	RPEGARSPSPEPI	ES798227	200 - 212	206	RPEGARSPSPEPI	10767	168 - 180	174	YES
1592-1096	S	RPEGARSPSPEPI	ES798227	200 - 212	206	RPEGARSPSPEPI	1945	181 - 193	187	YES
1592-1096	S	RPEGARSPSPEPI	ES798227	200 - 212	206	RPEGARSPSPEPI	4524	181 - 193	187	YES
1592-1096	S	RPEGARSPSPEPI	ES798227	200 - 212	206	RPEGARSPSPEPI	4525	181 - 193	187	YES
1592-1097	S	RSFDERSLGELSI	TC233133	34 - 46	40	RSFDERSLGELSI	10797	39 - 51	45	YES
1592-1097	S	RSFDERSLGELSI	TC233133	34 - 46	40	RSFDERSLGELSI	13923	39 - 51	45	YES
1592-1097	S	RSFDERSLGELSI	TC233133	34 - 46	40	RSFDERSLGELSI	2589	39 - 51	45	YES
1592-1097	S	RSFDERSLGELSI	TC233133	34 - 46	40	RSFDERSLGELSI	2744	39 - 51	45	YES
1592-11	S	AIFSDDSDEDVED	TC230467	98 - 110	104	AIFSDDSDEDVED	13487	567 - 579	573	YES
1592-11	S	AIFSDDSDEDVED	TC230467	98 - 110	104	AIFSDDSDEDVED	3432	574 - 586	580	YES
1592-11	S	AIFSDDSDEDVED	TC230467	98 - 110	104	AIFSDDSDEDVED	6661	727 - 739	733	YES
1592-1109	T	RNRWDETPTPGRL	Cotton_D_gene_10038203	238 - 250	244	RNRWDETPTPGRL	13388	215 - 227	221	YES
1592-1109	T	RNRWDETPTPGRL	Cotton_D_gene_10038203	238 - 250	244	RNRWDETPTPGRL	13388	235 - 247	241	YES
1592-1109	T	RNRWDETPTPGRL	Cotton_D_gene_10038203	238 - 250	244	RNRWDETPTPGRL	7244	250 - 262	256	YES
1592-1109	T	RNRWDETPTPGRL	Cotton_D_gene_10038203	238 - 250	244	RNRWDETPTPGRL	9176	226 - 238	232	YES
1592-1109	T	RNRWDETPTPGRL	Cotton_D_gene_10038203	238 - 250	244	RNRWDETPTPGRL	9282	268 - 280	274	YES
1592-111	S	AGDSDNSDIEASV	Cotton_D_gene_10024371	420 - 432	426	AGDSDNSDIEASV	14263	449 - 461	455	YES
1592-111	S	AGDSDNSDIEASV	Cotton_D_gene_10024371	420 - 432	426	AGDSDNSDIEASV	1934	414 - 426	420	YES
1592-111	S	AGDSDNSDIEASV	Cotton_D_gene_10024371	420 - 432	426	AGDSDNSDIEASV	381	373 - 385	379	YES
1592-1112	S	RSSGDDSMEEDML	Cotton_D_gene_10036546	358 - 370	364	RSSGDDSMEEDML	10172	334 - 346	340	YES
1592-1112	S	RSSGDDSMEEDML	Cotton_D_gene_10036546	358 - 370	364	RSSGDDSMEEDML	10455	341 - 353	347	YES
1592-1112	S	RSSGDDSMEEDML	Cotton_D_gene_10036546	358 - 370	364	RSSGDDSMEEDML	14656	377 - 389	383	YES
1592-1112	S	RSSGDDSMEEDML	Cotton_D_gene_10036546	358 - 370	364	RSSGDDSMEEDML	8061	374 - 386	380	YES
1592-1114	S	RSSGDDSMEEDVL	Cotton_D_gene_10036545	374 - 386	380	RSSGDDSMEEDVL	10455	341 - 353	347	YES
1592-1114	S	RSSGDDSMEEDVL	Cotton_D_gene_10036545	374 - 386	380	RSSGDDSMEEDVL	14656	377 - 389	383	YES
1592-1114	S	RSSGDDSMEEDVL	Cotton_D_gene_10036545	374 - 386	380	RSSGDDSMEEDVL	8060	374 - 386	380	YES
1592-1114	S	RSSGDDSMEEDVL	Cotton_D_gene_10036545	374 - 386	380	RSSGDDSMEEDVL	8061	374 - 386	380	YES
1592-1115	S	RSSGDDSMEEDVL	Cotton_D_gene_10036545	374 - 386	380	RSSGDDSMEEDVL	10455	341 - 353	347	YES
1592-1115	S	RSSGDDSMEEDVL	Cotton_D_gene_10036545	374 - 386	380	RSSGDDSMEEDVL	14656	377 - 389	383	YES
1592-1115	S	RSSGDDSMEEDVL	Cotton_D_gene_10036545	374 - 386	380	RSSGDDSMEEDVL	8060	374 - 386	380	YES
1592-1115	S	RSSGDDSMEEDVL	Cotton_D_gene_10036545	374 - 386	380	RSSGDDSMEEDVL	8061	374 - 386	380	YES
1592-1116	S	RSVWSGSDEEKTL	Cotton_D_gene_10012279	645 - 657	651	RSVWSGSDEEKTL	14480	139 - 151	145	YES
1592-1117	S	RDSSDESDVGDDL	TC238078	69 - 81	75	RDSSDESDVGDDL	2451	802 - 814	808	YES
1592-112	S	AGDSDHSDLEASV	ES837039	51 - 63	57	AGDSDHSDLEASV	14195	418 - 430	424	YES
1592-112	S	AGDSDHSDLEASV	ES837039	51 - 63	57	AGDSDHSDLEASV	14263	449 - 461	455	YES
1592-112	S	AGDSDHSDLEASV	ES837039	51 - 63	57	AGDSDHSDLEASV	1934	414 - 426	420	YES
1592-112	S	AGDSDHSDLEASV	ES837039	51 - 63	57	AGDSDHSDLEASV	3401	418 - 430	424	YES
1592-112	S	AGDSDHSDLEASV	ES837039	51 - 63	57	AGDSDHSDLEASV	381	373 - 385	379	YES
1592-1122	S	RRRGNYSVSPDRM	Cotton_D_gene_10032493	135 - 147	141	RRRGNYSVSPDRM	14934	191 - 203	197	YES
1592-1122	S	RRRGNYSVSPDRM	Cotton_D_gene_10032493	135 - 147	141	RRRGNYSVSPDRM	3197	194 - 206	200	YES
1592-1124	S	RPSGPDSGSDSDN	Cotton_D_gene_10006134	27 - 39	33	RPSGPDSGSDSDN	2491	26 - 38	32	YES
1592-1125	S	RSNPFDSDDEFDN	TC255375	51 - 63	57	RSNPFDSDDEFDN	1834	23 - 35	29	YES
1592-1127	S	RDFELHSSDDEAP	Cotton_D_gene_10025526	151 - 163	157	RDFELHSSDDEAP	13069	148 - 160	154	YES
1592-1132	T	RWRSDETSDEEEQ	CO096048	147 - 159	153	RWRSDETSDEEEQ	14235	1006 - 1018	1012	YES
1592-1132	T	RWRSDETSDEEEQ	CO096048	147 - 159	153	RWRSDETSDEEEQ	504	895 - 907	901	YES
1592-1132	T	RWRSDETSDEEEQ	CO096048	147 - 159	153	RWRSDETSDEEEQ	8959	879 - 891	885	YES
1592-1136	S	RRRRSPSYDVYDR	ES809898	98 - 110	104	RRRRSPSYDVYDR	13982	34 - 46	40	YES
1592-1136	S	RRRRSPSYDVYDR	ES809898	98 - 110	104	RRRRSPSYDVYDR	15251	137 - 149	143	YES
1592-1136	S	RRRRSPSYDVYDR	ES809898	98 - 110	104	RRRRSPSYDVYDR	8441	289 - 301	295	YES
1592-1137	S	RGRSPLSPPRRLR	EV488685	112 - 124	118	RGRSPLSPPRRLR	1857	275 - 287	281	YES
1592-1144	S	RRRRSPSYEAYER	ES809898	30 - 42	36	RRRRSPSYEAYER	13982	34 - 46	40	YES
1592-1144	S	RRRRSPSYEAYER	ES809898	30 - 42	36	RRRRSPSYEAYER	3530	290 - 302	296	YES
1592-1144	S	RRRRSPSYEAYER	ES809898	30 - 42	36	RRRRSPSYEAYER	77	290 - 302	296	YES
1592-1144	S	RRRRSPSYEAYER	ES809898	30 - 42	36	RRRRSPSYEAYER	8441	289 - 301	295	YES
1592-1145	S	RRRRSPSYEAYER	ES809898	30 - 42	36	RRRRSPSYEAYER	13982	34 - 46	40	YES
1592-1145	S	RRRRSPSYEAYER	ES809898	30 - 42	36	RRRRSPSYEAYER	3530	290 - 302	296	YES
1592-1145	S	RRRRSPSYEAYER	ES809898	30 - 42	36	RRRRSPSYEAYER	77	290 - 302	296	YES
1592-1145	S	RRRRSPSYEAYER	ES809898	30 - 42	36	RRRRSPSYEAYER	8441	289 - 301	295	YES
1592-1147	S	RNDDSESEDEAPR	Cotton_D_gene_10004099	664 - 676	670	RNDDSESEDEAPR	5415	647 - 659	653	YES
1592-1147	S	RNDDSESEDEAPR	Cotton_D_gene_10004099	664 - 676	670	RNDDSESEDEAPR	839	606 - 618	612	YES
1592-1153	S	RIDDSLSPASLDS	Cotton_D_gene_10024452	159 - 171	165	RIDDSLSPASLDS	14062	157 - 169	163	YES
1592-1154	S	RSRRDRSLSPYSS	CO079890	174 - 186	180	RSRRDRSLSPYSS	5425	52 - 64	58	YES
1592-1156	S	RDVEAVSQESSGS	Cotton_D_gene_10001876	2473 - 2485	2479	RDVEAVSQESSGS	13295	2467 - 2479	2473	YES
1592-116	Y	AIFWTDYVATRWY	TC234994	92 - 104	98	AIFWTDYVATRWY	11605	262 - 274	268	YES
1592-116	Y	AIFWTDYVATRWY	TC234994	92 - 104	98	AIFWTDYVATRWY	15596	183 - 195	189	YES
1592-116	Y	AIFWTDYVATRWY	TC234994	92 - 104	98	AIFWTDYVATRWY	5149	171 - 183	177	YES
1592-116	Y	AIFWTDYVATRWY	TC234994	92 - 104	98	AIFWTDYVATRWY	5151	245 - 257	251	YES
1592-1162	S	RFDSINSSKDFGS	Cotton_D_gene_10028753	937 - 949	943	RFDSINSSKDFGS	2126	919 - 931	925	YES
1592-1162	S	RFDSINSSKDFGS	Cotton_D_gene_10028753	937 - 949	943	RFDSINSSKDFGS	2126	954 - 966	960	YES
1592-1167	S	RRAWSESDDDEPV	TC230403	292 - 304	298	RRAWSESDDDEPV	9046	433 - 445	439	YES
1592-1167	S	RRAWSESDDDEPV	TC230403	292 - 304	298	RRAWSESDDDEPV	9556	1042 - 1054	1048	YES
1592-1168	S	RRAWSESDDDEPV	TC230403	292 - 304	298	RRAWSESDDDEPV	9046	433 - 445	439	YES
1592-1168	S	RRAWSESDDDEPV	TC230403	292 - 304	298	RRAWSESDDDEPV	9556	1042 - 1054	1048	YES
1592-1169	S	RNVEPISPMSSRV	Cotton_D_gene_10026126	543 - 555	549	RNVEPISPMSSRV	13441	581 - 593	587	YES
1592-1173	T	RRKRPRTPTPGHY	TC239891	225 - 237	231	RRKRPRTPTPGHY	11318	146 - 158	152	YES
1592-1173	T	RRKRPRTPTPGHY	TC239891	225 - 237	231	RRKRPRTPTPGHY	13042	208 - 220	214	YES
1592-1173	T	RRKRPRTPTPGHY	TC239891	225 - 237	231	RRKRPRTPTPGHY	3159	208 - 220	214	YES
1592-1174	S	RSFDEFSDDGEVY	Cotton_D_gene_10033145	421 - 433	427	RSFDEFSDDGEVY	15230	420 - 432	426	YES
1592-1174	S	RSFDEFSDDGEVY	Cotton_D_gene_10033145	421 - 433	427	RSFDEFSDDGEVY	957	1517 - 1529	1523	YES
1592-1175	S	SNDDLESISARGA	ES821054	132 - 144	138	SNDDLESISARGA	2076	76 - 88	82	YES
1592-1177	S	SSDEELSDDEYAA	Cotton_D_gene_10003732	160 - 172	166	SSDEELSDDEYAA	4932	145 - 157	151	YES
1592-1179	S	SFRNDDSESEDEA	Cotton_D_gene_10004099	662 - 674	668	SFRNDDSESEDEA	5415	645 - 657	651	YES
1592-1179	S	SFRNDDSESEDEA	Cotton_D_gene_10004099	662 - 674	668	SFRNDDSESEDEA	839	604 - 616	610	YES
1592-1184	S	SDVEVNSDNESDD	EV486045	129 - 141	135	SDVEVNSDNESDD	5078	113 - 125	119	YES
1592-1189	S	SRKRGISDSDDED	Cotton_D_gene_10003234	211 - 223	217	SRKRGISDSDDED	16265	360 - 372	366	YES
1592-1192	S	SKSGQTSDPNSED	Cotton_D_gene_10032253	285 - 297	291	SKSGQTSDPNSED	11091	96 - 108	102	YES
1592-1192	S	SKSGQTSDPNSED	Cotton_D_gene_10032253	285 - 297	291	SKSGQTSDPNSED	1252	289 - 301	295	YES
1592-1192	S	SKSGQTSDPNSED	Cotton_D_gene_10032253	285 - 297	291	SKSGQTSDPNSED	12697	327 - 339	333	YES
1592-1192	S	SKSGQTSDPNSED	Cotton_D_gene_10032253	285 - 297	291	SKSGQTSDPNSED	3391	327 - 339	333	YES
1592-1196	S	SKDDAASHVSRTD	Cotton_D_gene_10000290	553 - 565	559	SKDDAASHVSRTD	10129	545 - 557	551	YES
1592-1196	S	SKDDAASHVSRTD	Cotton_D_gene_10000290	553 - 565	559	SKDDAASHVSRTD	10450	564 - 576	570	YES
1592-1196	S	SKDDAASHVSRTD	Cotton_D_gene_10000290	553 - 565	559	SKDDAASHVSRTD	13099	564 - 576	570	YES
1592-1196	S	SKDDAASHVSRTD	Cotton_D_gene_10000290	553 - 565	559	SKDDAASHVSRTD	3217	564 - 576	570	YES
1592-1209	S	SGGAGDSDNSDIE	Cotton_D_gene_10024371	417 - 429	423	SGGAGDSDNSDIE	14195	415 - 427	421	YES
1592-1209	S	SGGAGDSDNSDIE	Cotton_D_gene_10024371	417 - 429	423	SGGAGDSDNSDIE	14263	446 - 458	452	YES
1592-1209	S	SGGAGDSDNSDIE	Cotton_D_gene_10024371	417 - 429	423	SGGAGDSDNSDIE	3401	415 - 427	421	YES
1592-1211	S	SGGAGDSDHSDLE	ES837039	48 - 60	54	SGGAGDSDHSDLE	14195	415 - 427	421	YES
1592-1211	S	SGGAGDSDHSDLE	ES837039	48 - 60	54	SGGAGDSDHSDLE	14263	446 - 458	452	YES
1592-1211	S	SGGAGDSDHSDLE	ES837039	48 - 60	54	SGGAGDSDHSDLE	1934	411 - 423	417	YES
1592-1211	S	SGGAGDSDHSDLE	ES837039	48 - 60	54	SGGAGDSDHSDLE	3401	415 - 427	421	YES
1592-1211	S	SGGAGDSDHSDLE	ES837039	48 - 60	54	SGGAGDSDHSDLE	381	370 - 382	376	YES
1592-1222	S	SKGSLGSLNMITG	DW489946	126 - 138	132	SKGSLGSLNMITG	15538	184 - 196	190	YES
1592-1223	T	SDSMVNTPPQSPG	EX168041	134 - 146	140	SDSMVNTPPQSPG	13369	34 - 46	40	YES
1592-1224	S	SPRRRRSPSYGHG	TC249804	149 - 161	155	SPRRRRSPSYGHG	1167	117 - 129	123	YES
1592-1224	S	SPRRRRSPSYGHG	TC249804	149 - 161	155	SPRRRRSPSYGHG	4121	117 - 129	123	YES
1592-1224	S	SPRRRRSPSYGHG	TC249804	149 - 161	155	SPRRRRSPSYGHG	9687	117 - 129	123	YES
1592-1226	S	SSSRWASGDSSSG	CO090630	182 - 194	188	SSSRWASGDSSSG	13837	277 - 289	283	YES
1592-1228	S	SPMLACSVLEGVG	Cotton_D_gene_10015773	208 - 220	214	SPMLACSVLEGVG	998	208 - 220	214	YES
1592-123	S	CPSRVLSPFREES	TC273541	101 - 113	107	CPSRVLSPFREES	5977	8 - 20	14	YES
1592-123	S	CPSRVLSPFREES	TC273541	101 - 113	107	CPSRVLSPFREES	5978	8 - 20	14	YES
1592-1230	S	SNAKSISSAQYFG	Cotton_D_gene_10009857	339 - 351	345	SNAKSISSAQYFG	2355	314 - 326	320	YES
1592-1233	S	SGGVPRSPSPPPG	EX167090	37 - 49	43	SGGVPRSPSPPPG	10086	185 - 197	191	YES
1592-1233	S	SGGVPRSPSPPPG	EX167090	37 - 49	43	SGGVPRSPSPPPG	13490	187 - 199	193	YES
1592-1235	S	SKTSHLSWSPESG	Cotton_D_gene_10031144	711 - 723	717	SKTSHLSWSPESG	13268	715 - 727	721	YES
1592-1235	S	SKTSHLSWSPESG	Cotton_D_gene_10031144	711 - 723	717	SKTSHLSWSPESG	5270	732 - 744	738	YES
1592-1236	S	SNAKSISSAQFFG	EX164332	66 - 78	72	SNAKSISSAQFFG	10259	303 - 315	309	YES
1592-1236	S	SNAKSISSAQFFG	EX164332	66 - 78	72	SNAKSISSAQFFG	1537	303 - 315	309	YES
1592-1236	S	SNAKSISSAQFFG	EX164332	66 - 78	72	SNAKSISSAQFFG	8238	309 - 321	315	YES
1592-1239	T	SSPKSPTSLLSDH	Cotton_D_gene_10012050	34 - 46	40	SSPKSPTSLLSDH	3427	28 - 40	34	YES
1592-1249	S	SPIREGSEERRAK	TC253457	26 - 38	32	SPIREGSEERRAK	10639	256 - 268	262	YES
1592-1249	S	SPIREGSEERRAK	TC253457	26 - 38	32	SPIREGSEERRAK	10923	247 - 259	253	YES
1592-1249	S	SPIREGSEERRAK	TC253457	26 - 38	32	SPIREGSEERRAK	10981	260 - 272	266	YES
1592-1249	S	SPIREGSEERRAK	TC253457	26 - 38	32	SPIREGSEERRAK	11093	260 - 272	266	YES
1592-1249	S	SPIREGSEERRAK	TC253457	26 - 38	32	SPIREGSEERRAK	2691	255 - 267	261	YES
1592-1253	S	SGQWEMSPEVLAL	DW508978	95 - 107	101	SGQWEMSPEVLAL	1264	404 - 416	410	YES
1592-1253	S	SGQWEMSPEVLAL	DW508978	95 - 107	101	SGQWEMSPEVLAL	15567	399 - 411	405	YES
1592-1259	S	SVKEPASQGSAPL	Cotton_D_gene_10008257	445 - 457	451	SVKEPASQGSAPL	14019	455 - 467	461	YES
1592-1260	S	SMESVDSSGEEEL	Cotton_D_gene_10019024	541 - 553	547	SMESVDSSGEEEL	14662	614 - 626	620	YES
1592-1261	S	STTSTRSFAFPIL	TC272788	80 - 92	86	STTSTRSFAFPIL	5624	617 - 629	623	YES
1592-1263	S	SLQKKRSAPTTPL	TC237491	92 - 104	98	SLQKKRSAPTTPL	11742	60 - 72	66	YES
1592-1263	S	SLQKKRSAPTTPL	TC237491	92 - 104	98	SLQKKRSAPTTPL	3915	56 - 68	62	YES
1592-1263	S	SLQKKRSAPTTPL	TC237491	92 - 104	98	SLQKKRSAPTTPL	772	56 - 68	62	YES
1592-1263	S	SLQKKRSAPTTPL	TC237491	92 - 104	98	SLQKKRSAPTTPL	8246	44 - 56	50	YES
1592-1263	S	SLQKKRSAPTTPL	TC237491	92 - 104	98	SLQKKRSAPTTPL	8247	44 - 56	50	YES
1592-1271	S	SPVREGSEEGLSP	Cotton_D_gene_10032618	133 - 145	139	SPVREGSEEGLSP	2329	132 - 144	138	YES
1592-1271	S	SPVREGSEEGLSP	Cotton_D_gene_10032618	133 - 145	139	SPVREGSEEGLSP	9295	106 - 118	112	YES
1592-1271	S	SPVREGSEEGLSP	Cotton_D_gene_10032618	133 - 145	139	SPVREGSEEGLSP	9297	135 - 147	141	YES
1592-1271	S	SPVREGSEEGLSP	Cotton_D_gene_10032618	133 - 145	139	SPVREGSEEGLSP	9299	135 - 147	141	YES
1592-1272	S	SPVREGSEEGSPP	Cotton_D_gene_10033229	133 - 145	139	SPVREGSEEGSPP	2329	132 - 144	138	YES
1592-1272	S	SPVREGSEEGSPP	Cotton_D_gene_10033229	133 - 145	139	SPVREGSEEGSPP	9295	106 - 118	112	YES
1592-1272	S	SPVREGSEEGSPP	Cotton_D_gene_10033229	133 - 145	139	SPVREGSEEGSPP	9297	135 - 147	141	YES
1592-1272	S	SPVREGSEEGSPP	Cotton_D_gene_10033229	133 - 145	139	SPVREGSEEGSPP	9299	135 - 147	141	YES
1592-1273	S	SPVREGSEEGSSP	Cotton_D_gene_10000308	133 - 145	139	SPVREGSEEGSSP	2329	132 - 144	138	YES
1592-1273	S	SPVREGSEEGSSP	Cotton_D_gene_10000308	133 - 145	139	SPVREGSEEGSSP	9295	106 - 118	112	YES
1592-1273	S	SPVREGSEEGSSP	Cotton_D_gene_10000308	133 - 145	139	SPVREGSEEGSSP	9297	135 - 147	141	YES
1592-1273	S	SPVREGSEEGSSP	Cotton_D_gene_10000308	133 - 145	139	SPVREGSEEGSSP	9299	135 - 147	141	YES
1592-1284	T	SSPKSPTSLLSDQ	ES851176	123 - 135	129	SSPKSPTSLLSDQ	3427	28 - 40	34	YES
1592-1288	S	SGPDSGSDSDNPQ	Cotton_D_gene_10006134	29 - 41	35	SGPDSGSDSDNPQ	1348	94 - 106	100	YES
1592-1288	S	SGPDSGSDSDNPQ	Cotton_D_gene_10006134	29 - 41	35	SGPDSGSDSDNPQ	2491	28 - 40	34	YES
1592-1289	S	SDDNLHSPLISRQ	TC237728	395 - 407	401	SDDNLHSPLISRQ	13926	353 - 365	359	YES
1592-1289	S	SDDNLHSPLISRQ	TC237728	395 - 407	401	SDDNLHSPLISRQ	15191	360 - 372	366	YES
1592-1290	S	SGPDSDSDSDDPQ	TC277471	35 - 47	41	SGPDSDSDSDDPQ	10417	26 - 38	32	YES
1592-1290	S	SGPDSDSDSDDPQ	TC277471	35 - 47	41	SGPDSDSDSDDPQ	1348	94 - 106	100	YES
1592-1290	S	SGPDSDSDSDDPQ	TC277471	35 - 47	41	SGPDSDSDSDDPQ	2491	28 - 40	34	YES
1592-1292	S	SPPDSDSEDEQEQ	Cotton_D_gene_10036029	87 - 99	93	SPPDSDSEDEQEQ	13029	124 - 136	130	YES
1592-1293	S	SPARGRSPLSPPR	EV488685	109 - 121	115	SPARGRSPLSPPR	1857	272 - 284	278	YES
1592-1296	T	SESDFMTEYVVTR	Cotton_D_gene_10034195	218 - 230	224	SESDFMTEYVVTR	10412	212 - 224	218	YES
1592-1296	T	SESDFMTEYVVTR	Cotton_D_gene_10034195	218 - 230	224	SESDFMTEYVVTR	10462	199 - 211	205	YES
1592-1296	T	SESDFMTEYVVTR	Cotton_D_gene_10034195	218 - 230	224	SESDFMTEYVVTR	14944	207 - 219	213	YES
1592-1296	T	SESDFMTEYVVTR	Cotton_D_gene_10034195	218 - 230	224	SESDFMTEYVVTR	327	215 - 227	221	YES
1592-1296	T	SESDFMTEYVVTR	Cotton_D_gene_10034195	218 - 230	224	SESDFMTEYVVTR	7298	219 - 231	225	YES
1592-13	S	ANNSPRSSPDVQD	TC256110	250 - 262	256	ANNSPRSSPDVQD	12764	726 - 738	732	YES
1592-13	S	ANNSPRSSPDVQD	TC256110	250 - 262	256	ANNSPRSSPDVQD	1448	739 - 751	745	YES
1592-1301	S	SEDMEESPRHKER	Cotton_D_gene_10037299	312 - 324	318	SEDMEESPRHKER	1217	314 - 326	320	YES
1592-1304	S	SRQRTESPFSFPR	Cotton_D_gene_10025200	819 - 831	825	SRQRTESPFSFPR	11435	849 - 861	855	YES
1592-1305	S	SPFREESGDEELS	TC273541	107 - 119	113	SPFREESGDEELS	5977	14 - 26	20	YES
1592-1305	S	SPFREESGDEELS	TC273541	107 - 119	113	SPFREESGDEELS	5978	14 - 26	20	YES
1592-1308	S	SVDADDSDVEVNS	EV486045	123 - 135	129	SVDADDSDVEVNS	1366	107 - 119	113	YES
1592-1308	S	SVDADDSDVEVNS	EV486045	123 - 135	129	SVDADDSDVEVNS	5078	107 - 119	113	YES
1592-1309	S	SPPQPPSPVREGS	Cotton_D_gene_10033229	127 - 139	133	SPPQPPSPVREGS	10712	170 - 182	176	YES
1592-1309	S	SPPQPPSPVREGS	Cotton_D_gene_10033229	127 - 139	133	SPPQPPSPVREGS	13726	127 - 139	133	YES
1592-1309	S	SPPQPPSPVREGS	Cotton_D_gene_10033229	127 - 139	133	SPPQPPSPVREGS	16383	127 - 139	133	YES
1592-1309	S	SPPQPPSPVREGS	Cotton_D_gene_10033229	127 - 139	133	SPPQPPSPVREGS	2329	126 - 138	132	YES
1592-1309	S	SPPQPPSPVREGS	Cotton_D_gene_10033229	127 - 139	133	SPPQPPSPVREGS	3036	127 - 139	133	YES
1592-1310	S	SLDRPRSPGLWTS	TC255136	133 - 145	139	SLDRPRSPGLWTS	10588	549 - 561	555	YES
1592-1310	S	SLDRPRSPGLWTS	TC255136	133 - 145	139	SLDRPRSPGLWTS	15043	643 - 655	649	YES
1592-1313	S	SPRHVSSPSPSPS	TC270559	13 - 25	19	SPRHVSSPSPSPS	1514	8 - 20	14	YES
1592-1322	S	SISVPNSPQSSKS	CO072708	86 - 98	92	SISVPNSPQSSKS	15468	47 - 59	53	YES
1592-1323	S	SSWGRRSGQWEMS	DW508978	89 - 101	95	SSWGRRSGQWEMS	1264	398 - 410	404	YES
1592-1323	S	SSWGRRSGQWEMS	DW508978	89 - 101	95	SSWGRRSGQWEMS	15567	393 - 405	399	YES
1592-1323	S	SSWGRRSGQWEMS	DW508978	89 - 101	95	SSWGRRSGQWEMS	800	377 - 389	383	YES
1592-1323	S	SSWGRRSGQWEMS	DW508978	89 - 101	95	SSWGRRSGQWEMS	9481	387 - 399	393	YES
1592-133	S	DDDEEGSGDEEDD	Cotton_D_gene_10035211	129 - 141	135	DDDEEGSGDEEDD	946	181 - 193	187	YES
1592-1333	S	SKADDDSDKSPKV	Cotton_D_gene_10008211	502 - 514	508	SKADDDSDKSPKV	1455	628 - 640	634	YES
1592-1337	S	SPRHVSSPSPSPY	Cotton_D_gene_10014636	8 - 20	14	SPRHVSSPSPSPY	1514	8 - 20	14	YES
1592-1338	Y	SDFMTEYVVTRWY	Cotton_D_gene_10034195	220 - 232	226	SDFMTEYVVTRWY	10462	201 - 213	207	YES
1592-1338	Y	SDFMTEYVVTRWY	Cotton_D_gene_10034195	220 - 232	226	SDFMTEYVVTRWY	14944	209 - 221	215	YES
1592-1338	Y	SDFMTEYVVTRWY	Cotton_D_gene_10034195	220 - 232	226	SDFMTEYVVTRWY	327	217 - 229	223	YES
1592-1338	Y	SDFMTEYVVTRWY	Cotton_D_gene_10034195	220 - 232	226	SDFMTEYVVTRWY	7298	221 - 233	227	YES
1592-1339	S	SDEEDESDDEVLY	TC273259	88 - 100	94	SDEEDESDDEVLY	3614	489 - 501	495	YES
1592-1339	S	SDEEDESDDEVLY	TC273259	88 - 100	94	SDEEDESDDEVLY	8500	467 - 479	473	YES
1592-1339	S	SDEEDESDDEVLY	TC273259	88 - 100	94	SDEEDESDDEVLY	8501	467 - 479	473	YES
1592-134	S	DDDEEGSGDEEDD	Cotton_D_gene_10035211	129 - 141	135	DDDEEGSGDEEDD	946	181 - 193	187	YES
1592-1343	S	TGLVSYSDESEDD	Cotton_D_gene_10007850	190 - 202	196	TGLVSYSDESEDD	13945	213 - 225	219	YES
1592-1345	S	TPKSERSDDIFCD	Cotton_D_gene_10033485	626 - 638	632	TPKSERSDDIFCD	5032	548 - 560	554	YES
1592-1345	S	TPKSERSDDIFCD	Cotton_D_gene_10033485	626 - 638	632	TPKSERSDDIFCD	5033	548 - 560	554	YES
1592-1346	T	TFTRNFTPFDEID	Cotton_D_gene_10014636	121 - 133	127	TFTRNFTPFDEID	14691	125 - 137	131	YES
1592-1346	T	TFTRNFTPFDEID	Cotton_D_gene_10014636	121 - 133	127	TFTRNFTPFDEID	1514	122 - 134	128	YES
1592-135	S	DTDDADSDEDDSD	TC239337	140 - 152	146	DTDDADSDEDDSD	2380	131 - 143	137	YES
1592-1351	S	TDTTSPSPVPYIF	TC267878	351 - 363	357	TDTTSPSPVPYIF	10105	308 - 320	314	YES
1592-1351	S	TDTTSPSPVPYIF	TC267878	351 - 363	357	TDTTSPSPVPYIF	10922	313 - 325	319	YES
1592-1351	S	TDTTSPSPVPYIF	TC267878	351 - 363	357	TDTTSPSPVPYIF	15859	322 - 334	328	YES
1592-1353	Y	TWSPAYYSPRHHG	Cotton_D_gene_10028280	254 - 266	260	TWSPAYYSPRHHG	13825	254 - 266	260	YES
1592-1353	Y	TWSPAYYSPRHHG	Cotton_D_gene_10028280	254 - 266	260	TWSPAYYSPRHHG	2284	234 - 246	240	YES
1592-1357	S	TEDSDDSLLVDEL	Cotton_D_gene_10002959	309 - 321	315	TEDSDDSLLVDEL	14482	278 - 290	284	YES
1592-1357	S	TEDSDDSLLVDEL	Cotton_D_gene_10002959	309 - 321	315	TEDSDDSLLVDEL	3840	289 - 301	295	YES
1592-1357	S	TEDSDDSLLVDEL	Cotton_D_gene_10002959	309 - 321	315	TEDSDDSLLVDEL	5375	270 - 282	276	YES
1592-1364	T	TPTPMGTPLYAIP	Cotton_D_gene_10038203	394 - 406	400	TPTPMGTPLYAIP	7233	412 - 424	418	YES
1592-1364	T	TPTPMGTPLYAIP	Cotton_D_gene_10038203	394 - 406	400	TPTPMGTPLYAIP	7237	412 - 424	418	YES
1592-1364	T	TPTPMGTPLYAIP	Cotton_D_gene_10038203	394 - 406	400	TPTPMGTPLYAIP	7242	412 - 424	418	YES
1592-1364	T	TPTPMGTPLYAIP	Cotton_D_gene_10038203	394 - 406	400	TPTPMGTPLYAIP	7244	412 - 424	418	YES
1592-1368	S	TYGGESSDNEVDS	TC279700	356 - 368	362	TYGGESSDNEVDS	13635	246 - 258	252	YES
1592-1369	S	TSHLSWSPESGDS	Cotton_D_gene_10031144	713 - 725	719	TSHLSWSPESGDS	13268	717 - 729	723	YES
1592-1369	S	TSHLSWSPESGDS	Cotton_D_gene_10031144	713 - 725	719	TSHLSWSPESGDS	5270	734 - 746	740	YES
1592-1370	T	TQTPGSTFTRNFT	Cotton_D_gene_10014636	115 - 127	121	TQTPGSTFTRNFT	1514	116 - 128	122	YES
1592-1374	S	VEVIALSPKSLMA	TC271127	108 - 120	114	VEVIALSPKSLMA	14622	54 - 66	60	YES
1592-1374	S	VEVIALSPKSLMA	TC271127	108 - 120	114	VEVIALSPKSLMA	9729	87 - 99	93	YES
1592-1374	S	VEVIALSPKSLMA	TC271127	108 - 120	114	VEVIALSPKSLMA	9988	80 - 92	86	YES
1592-1377	S	VPADYDSDDEFIA	Cotton_D_gene_10015473	188 - 200	194	VPADYDSDDEFIA	10706	187 - 199	193	YES
1592-1377	S	VPADYDSDDEFIA	Cotton_D_gene_10015473	188 - 200	194	VPADYDSDDEFIA	16006	127 - 139	133	YES
1592-1377	S	VPADYDSDDEFIA	Cotton_D_gene_10015473	188 - 200	194	VPADYDSDDEFIA	1668	190 - 202	196	YES
1592-1377	S	VPADYDSDDEFIA	Cotton_D_gene_10015473	188 - 200	194	VPADYDSDDEFIA	4380	190 - 202	196	YES
1592-1377	S	VPADYDSDDEFIA	Cotton_D_gene_10015473	188 - 200	194	VPADYDSDDEFIA	4381	190 - 202	196	YES
1592-138	S	DEEAEESDDSDND	TC256156	184 - 196	190	DEEAEESDDSDND	14673	43 - 55	49	YES
1592-1381	S	VGLGSLSDVDDLA	Cotton_D_gene_10004713	71 - 83	77	VGLGSLSDVDDLA	16449	61 - 73	67	YES
1592-1383	S	VNSDNESDDDDDD	EV486045	133 - 145	139	VNSDNESDDDDDD	5078	117 - 129	123	YES
1592-1387	S	VFEEEDSEETEED	Cotton_D_gene_10001771	337 - 349	343	VFEEEDSEETEED	4848	306 - 318	312	YES
1592-1403	S	VEEKEESDDDMGF	Cotton_D_gene_10005040	97 - 109	103	VEEKEESDDDMGF	10279	98 - 110	104	YES
1592-1403	S	VEEKEESDDDMGF	Cotton_D_gene_10005040	97 - 109	103	VEEKEESDDDMGF	10375	127 - 139	133	YES
1592-1403	S	VEEKEESDDDMGF	Cotton_D_gene_10005040	97 - 109	103	VEEKEESDDDMGF	10437	93 - 105	99	YES
1592-1403	S	VEEKEESDDDMGF	Cotton_D_gene_10005040	97 - 109	103	VEEKEESDDDMGF	10491	98 - 110	104	YES
1592-1403	S	VEEKEESDDDMGF	Cotton_D_gene_10005040	97 - 109	103	VEEKEESDDDMGF	16397	97 - 109	103	YES
1592-1406	S	VAEDLHSDDESEG	Cotton_D_gene_10006025	124 - 136	130	VAEDLHSDDESEG	15566	128 - 140	134	YES
1592-1406	S	VAEDLHSDDESEG	Cotton_D_gene_10006025	124 - 136	130	VAEDLHSDDESEG	3241	128 - 140	134	YES
1592-1406	S	VAEDLHSDDESEG	Cotton_D_gene_10006025	124 - 136	130	VAEDLHSDDESEG	3242	128 - 140	134	YES
1592-1406	S	VAEDLHSDDESEG	Cotton_D_gene_10006025	124 - 136	130	VAEDLHSDDESEG	4180	109 - 121	115	YES
1592-1412	S	VLLPNISGIFNRK	Cotton_D_gene_10008197	620 - 632	626	VLLPNISGIFNRK	10180	623 - 635	629	YES
1592-1412	S	VLLPNISGIFNRK	Cotton_D_gene_10008197	620 - 632	626	VLLPNISGIFNRK	11261	149 - 161	155	YES
1592-1412	S	VLLPNISGIFNRK	Cotton_D_gene_10008197	620 - 632	626	VLLPNISGIFNRK	16303	429 - 441	435	YES
1592-1413	S	VDTTSLSPVPYVL	TC263942	113 - 125	119	VDTTSLSPVPYVL	10105	308 - 320	314	YES
1592-1413	S	VDTTSLSPVPYVL	TC263942	113 - 125	119	VDTTSLSPVPYVL	10922	313 - 325	319	YES
1592-1413	S	VDTTSLSPVPYVL	TC263942	113 - 125	119	VDTTSLSPVPYVL	15859	322 - 334	328	YES
1592-1420	S	VFQRGGSFLAGNL	DW496409	81 - 93	87	VFQRGGSFLAGNL	13296	395 - 407	401	YES
1592-1420	S	VFQRGGSFLAGNL	DW496409	81 - 93	87	VFQRGGSFLAGNL	16296	378 - 390	384	YES
1592-1420	S	VFQRGGSFLAGNL	DW496409	81 - 93	87	VFQRGGSFLAGNL	3737	373 - 385	379	YES
1592-1420	S	VFQRGGSFLAGNL	DW496409	81 - 93	87	VFQRGGSFLAGNL	393	373 - 385	379	YES
1592-1420	S	VFQRGGSFLAGNL	DW496409	81 - 93	87	VFQRGGSFLAGNL	8432	373 - 385	379	YES
1592-1421	S	VPKASGSPPVPVM	ES819647	33 - 45	39	VPKASGSPPVPVM	10164	173 - 185	179	YES
1592-1421	S	VPKASGSPPVPVM	ES819647	33 - 45	39	VPKASGSPPVPVM	13714	230 - 242	236	YES
1592-1421	S	VPKASGSPPVPVM	ES819647	33 - 45	39	VPKASGSPPVPVM	2878	230 - 242	236	YES
1592-1421	S	VPKASGSPPVPVM	ES819647	33 - 45	39	VPKASGSPPVPVM	4040	229 - 241	235	YES
1592-1421	S	VPKASGSPPVPVM	ES819647	33 - 45	39	VPKASGSPPVPVM	9529	233 - 245	239	YES
1592-1428	S	VSYDDGSPDSGRN	TC266119	318 - 330	324	VSYDDGSPDSGRN	15757	926 - 938	932	YES
1592-1428	S	VSYDDGSPDSGRN	TC266119	318 - 330	324	VSYDDGSPDSGRN	2972	894 - 906	900	YES
1592-1434	S	VDSDLASEARFGN	Cotton_D_gene_10031453	421 - 433	427	VDSDLASEARFGN	13048	437 - 449	443	YES
1592-1436	S	VPHRPASPQGPSP	TC236491	166 - 178	172	VPHRPASPQGPSP	15595	88 - 100	94	YES
1592-1436	S	VPHRPASPQGPSP	TC236491	166 - 178	172	VPHRPASPQGPSP	16139	109 - 121	115	YES
1592-1436	S	VPHRPASPQGPSP	TC236491	166 - 178	172	VPHRPASPQGPSP	3088	88 - 100	94	YES
1592-1443	S	VKEGMESDEEIRR	Cotton_D_gene_10010118	30 - 42	36	VKEGMESDEEIRR	10806	189 - 201	195	YES
1592-1443	S	VKEGMESDEEIRR	Cotton_D_gene_10010118	30 - 42	36	VKEGMESDEEIRR	1824	30 - 42	36	YES
1592-1443	S	VKEGMESDEEIRR	Cotton_D_gene_10010118	30 - 42	36	VKEGMESDEEIRR	6777	38 - 50	44	YES
1592-1443	S	VKEGMESDEEIRR	Cotton_D_gene_10010118	30 - 42	36	VKEGMESDEEIRR	9925	61 - 73	67	YES
1592-1445	S	VVANAPSNANTPS	DW238060	109 - 121	115	VVANAPSNANTPS	15910	375 - 387	381	YES
1592-1447	S	VNTPPQSPGRSRS	EX168041	138 - 150	144	VNTPPQSPGRSRS	13369	38 - 50	44	YES
1592-1453	S	VFAKSDSEDEEKS	ES794679	77 - 89	83	VFAKSDSEDEEKS	10082	603 - 614	609	YES
1592-1453	S	VFAKSDSEDEEKS	ES794679	77 - 89	83	VFAKSDSEDEEKS	14690	600 - 611	606	YES
1592-1453	S	VFAKSDSEDEEKS	ES794679	77 - 89	83	VFAKSDSEDEEKS	3326	600 - 611	606	YES
1592-1453	S	VFAKSDSEDEEKS	ES794679	77 - 89	83	VFAKSDSEDEEKS	9506	634 - 646	640	YES
1592-1453	S	VFAKSDSEDEEKS	ES794679	77 - 89	83	VFAKSDSEDEEKS	9507	634 - 646	640	YES
1592-1455	S	VERGEFSPCGTPT	TC237673	178 - 190	184	VERGEFSPCGTPT	14547	460 - 472	466	YES
1592-1459	S	VAQVSTSDDEDEV	Cotton_D_gene_10001544	6 - 18	12	VAQVSTSDDEDEV	10285	6 - 18	12	YES
1592-146	T	DFGDDDTDDSDVE	Cotton_D_gene_10015151	1037 - 1049	1043	DFGDDDTDDSDVE	11643	128 - 140	134	YES
1592-1467	S	WASGDSSSGDEGE	CO090630	186 - 198	192	WASGDSSSGDEGE	10519	204 - 216	210	YES
1592-1467	S	WASGDSSSGDEGE	CO090630	186 - 198	192	WASGDSSSGDEGE	13837	281 - 293	287	YES
1592-147	S	DDDLDESSDSEDE	TC266586	105 - 117	111	DDDLDESSDSEDE	15254	47 - 59	53	YES
1592-147	S	DDDLDESSDSEDE	TC266586	105 - 117	111	DDDLDESSDSEDE	15255	47 - 59	53	YES
1592-1471	S	WAAGDNSPGDEGE	TC241698	69 - 81	75	WAAGDNSPGDEGE	10519	204 - 216	210	YES
1592-1471	S	WAAGDNSPGDEGE	TC241698	69 - 81	75	WAAGDNSPGDEGE	13837	281 - 293	287	YES
1592-1471	S	WAAGDNSPGDEGE	TC241698	69 - 81	75	WAAGDNSPGDEGE	2143	272 - 284	278	YES
1592-1472	S	WSPAYYSPRHHGH	Cotton_D_gene_10028280	255 - 267	261	WSPAYYSPRHHGH	13825	255 - 267	261	YES
1592-1472	S	WSPAYYSPRHHGH	Cotton_D_gene_10028280	255 - 267	261	WSPAYYSPRHHGH	6655	209 - 221	215	YES
1592-1472	S	WSPAYYSPRHHGH	Cotton_D_gene_10028280	255 - 267	261	WSPAYYSPRHHGH	6658	209 - 221	215	YES
1592-1474	S	WRSDETSDEEEQN	CO096048	148 - 160	154	WRSDETSDEEEQN	14235	1007 - 1019	1013	YES
1592-1474	S	WRSDETSDEEEQN	CO096048	148 - 160	154	WRSDETSDEEEQN	3150	707 - 719	713	YES
1592-1474	S	WRSDETSDEEEQN	CO096048	148 - 160	154	WRSDETSDEEEQN	504	896 - 908	902	YES
1592-1474	S	WRSDETSDEEEQN	CO096048	148 - 160	154	WRSDETSDEEEQN	8959	880 - 892	886	YES
1592-1475	S	WSHRNFSPHDSPP	TC269089	67 - 79	73	WSHRNFSPHDSPP	6786	224 - 236	230	YES
1592-148	S	DEEDVESENEENE	ES792341	127 - 139	133	DEEDVESENEENE	633	67 - 79	73	YES
1592-1484	S	YSNRGLSDDERSD	Cotton_D_gene_10010692	356 - 368	362	YSNRGLSDDERSD	10184	342 - 354	348	YES
1592-1489	S	YIEDEMSDSGSTG	CO094687	108 - 120	114	YIEDEMSDSGSTG	1988	956 - 968	962	YES
1592-1490	S	YVWLICSPAKKCG	Cotton_D_gene_10002490	145 - 157	151	YVWLICSPAKKCG	14397	148 - 160	154	YES
1592-1494	S	YGRERISPENGRG	TC241157	351 - 363	357	YGRERISPENGRG	14541	240 - 252	246	YES
1592-1494	S	YGRERISPENGRG	TC241157	351 - 363	357	YGRERISPENGRG	14541	256 - 268	262	YES
1592-1494	S	YGRERISPENGRG	TC241157	351 - 363	357	YGRERISPENGRG	2201	197 - 209	203	YES
1592-1494	S	YGRERISPENGRG	TC241157	351 - 363	357	YGRERISPENGRG	2748	240 - 252	246	YES
1592-1494	S	YGRERISPENGRG	TC241157	351 - 363	357	YGRERISPENGRG	2748	256 - 268	262	YES
1592-1494	S	YGRERISPENGRG	TC241157	351 - 363	357	YGRERISPENGRG	4648	156 - 168	162	YES
1592-1494	S	YGRERISPENGRG	TC241157	351 - 363	357	YGRERISPENGRG	4649	164 - 176	170	YES
1592-1495	S	YVESEESEEIDEG	Cotton_D_gene_10025168	368 - 380	374	YVESEESEEIDEG	13499	368 - 380	374	YES
1592-1495	S	YVESEESEEIDEG	Cotton_D_gene_10025168	368 - 380	374	YVESEESEEIDEG	14282	384 - 396	390	YES
1592-1495	S	YVESEESEEIDEG	Cotton_D_gene_10025168	368 - 380	374	YVESEESEEIDEG	957	392 - 404	398	YES
1592-1496	S	YRGRDYSPRYSPH	TC239891	273 - 285	279	YRGRDYSPRYSPH	13042	259 - 271	265	YES
1592-1496	S	YRGRDYSPRYSPH	TC239891	273 - 285	279	YRGRDYSPRYSPH	3159	259 - 271	265	YES
1592-1497	S	YKRDRGSPEYGQI	Cotton_D_gene_10030715	197 - 209	203	YKRDRGSPEYGQI	14541	240 - 252	246	YES
1592-1497	S	YKRDRGSPEYGQI	Cotton_D_gene_10030715	197 - 209	203	YKRDRGSPEYGQI	14541	256 - 268	262	YES
1592-1497	S	YKRDRGSPEYGQI	Cotton_D_gene_10030715	197 - 209	203	YKRDRGSPEYGQI	14541	276 - 288	282	YES
1592-1497	S	YKRDRGSPEYGQI	Cotton_D_gene_10030715	197 - 209	203	YKRDRGSPEYGQI	2201	197 - 209	203	YES
1592-1497	S	YKRDRGSPEYGQI	Cotton_D_gene_10030715	197 - 209	203	YKRDRGSPEYGQI	2201	216 - 228	222	YES
1592-1497	S	YKRDRGSPEYGQI	Cotton_D_gene_10030715	197 - 209	203	YKRDRGSPEYGQI	2201	235 - 247	241	YES
1592-1497	S	YKRDRGSPEYGQI	Cotton_D_gene_10030715	197 - 209	203	YKRDRGSPEYGQI	2748	240 - 252	246	YES
1592-1497	S	YKRDRGSPEYGQI	Cotton_D_gene_10030715	197 - 209	203	YKRDRGSPEYGQI	2748	256 - 268	262	YES
1592-1497	S	YKRDRGSPEYGQI	Cotton_D_gene_10030715	197 - 209	203	YKRDRGSPEYGQI	2748	276 - 288	282	YES
1592-1497	S	YKRDRGSPEYGQI	Cotton_D_gene_10030715	197 - 209	203	YKRDRGSPEYGQI	4648	156 - 168	162	YES
1592-1497	S	YKRDRGSPEYGQI	Cotton_D_gene_10030715	197 - 209	203	YKRDRGSPEYGQI	4648	175 - 187	181	YES
1592-1497	S	YKRDRGSPEYGQI	Cotton_D_gene_10030715	197 - 209	203	YKRDRGSPEYGQI	4649	164 - 176	170	YES
1592-1497	S	YKRDRGSPEYGQI	Cotton_D_gene_10030715	197 - 209	203	YKRDRGSPEYGQI	4649	183 - 195	189	YES
1592-1498	S	YMEPETSDSGSMI	TC252160	84 - 96	90	YMEPETSDSGSMI	1713	995 - 1007	1001	YES
1592-1498	S	YMEPETSDSGSMI	TC252160	84 - 96	90	YMEPETSDSGSMI	4413	997 - 1009	1003	YES
1592-1498	S	YMEPETSDSGSMI	TC252160	84 - 96	90	YMEPETSDSGSMI	6724	1028 - 1040	1034	YES
1592-1498	S	YMEPETSDSGSMI	TC252160	84 - 96	90	YMEPETSDSGSMI	7559	1048 - 1060	1054	YES
1592-1498	S	YMEPETSDSGSMI	TC252160	84 - 96	90	YMEPETSDSGSMI	7560	1065 - 1077	1071	YES
1592-1506	S	YRQYELSESETES	TC243890	156 - 168	162	YRQYELSESETES	15369	449 - 461	455	YES
1592-1506	S	YRQYELSESETES	TC243890	156 - 168	162	YRQYELSESETES	2630	422 - 434	428	YES
1592-1509	S	YMEPETSDSGSMT	DW231680	56 - 68	62	YMEPETSDSGSMT	1713	995 - 1007	1001	YES
1592-1509	S	YMEPETSDSGSMT	DW231680	56 - 68	62	YMEPETSDSGSMT	4413	997 - 1009	1003	YES
1592-1509	S	YMEPETSDSGSMT	DW231680	56 - 68	62	YMEPETSDSGSMT	6724	1028 - 1040	1034	YES
1592-1509	S	YMEPETSDSGSMT	DW231680	56 - 68	62	YMEPETSDSGSMT	7559	1048 - 1060	1054	YES
1592-1509	S	YMEPETSDSGSMT	DW231680	56 - 68	62	YMEPETSDSGSMT	7560	1065 - 1077	1071	YES
1592-1510	S	YRGGSRSPPYEDT	Cotton_D_gene_10010170	145 - 157	151	YRGGSRSPPYEDT	10094	74 - 86	80	YES
1592-1510	S	YRGGSRSPPYEDT	Cotton_D_gene_10010170	145 - 157	151	YRGGSRSPPYEDT	14096	151 - 163	157	YES
1592-1511	S	YMEPETSDSGSMT	DW231680	56 - 68	62	YMEPETSDSGSMT	1713	995 - 1007	1001	YES
1592-1511	S	YMEPETSDSGSMT	DW231680	56 - 68	62	YMEPETSDSGSMT	4413	997 - 1009	1003	YES
1592-1511	S	YMEPETSDSGSMT	DW231680	56 - 68	62	YMEPETSDSGSMT	6724	1028 - 1040	1034	YES
1592-1511	S	YMEPETSDSGSMT	DW231680	56 - 68	62	YMEPETSDSGSMT	7559	1048 - 1060	1054	YES
1592-1511	S	YMEPETSDSGSMT	DW231680	56 - 68	62	YMEPETSDSGSMT	7560	1065 - 1077	1071	YES
1592-1514	S	YRRRRRSPSYDVY	ES809898	96 - 108	102	YRRRRRSPSYDVY	3530	288 - 300	294	YES
1592-1514	S	YRRRRRSPSYDVY	ES809898	96 - 108	102	YRRRRRSPSYDVY	3791	527 - 539	533	YES
1592-1514	S	YRRRRRSPSYDVY	ES809898	96 - 108	102	YRRRRRSPSYDVY	481	527 - 539	533	YES
1592-1514	S	YRRRRRSPSYDVY	ES809898	96 - 108	102	YRRRRRSPSYDVY	77	288 - 300	294	YES
1592-1514	S	YRRRRRSPSYDVY	ES809898	96 - 108	102	YRRRRRSPSYDVY	8441	287 - 299	293	YES
1592-1517	S	YRRRRRSPSYEAY	ES809898	28 - 40	34	YRRRRRSPSYEAY	15165	284 - 296	290	YES
1592-1517	S	YRRRRRSPSYEAY	ES809898	28 - 40	34	YRRRRRSPSYEAY	3530	288 - 300	294	YES
1592-1517	S	YRRRRRSPSYEAY	ES809898	28 - 40	34	YRRRRRSPSYEAY	481	527 - 539	533	YES
1592-1517	S	YRRRRRSPSYEAY	ES809898	28 - 40	34	YRRRRRSPSYEAY	77	288 - 300	294	YES
1592-1517	S	YRRRRRSPSYEAY	ES809898	28 - 40	34	YRRRRRSPSYEAY	8441	287 - 299	293	YES
1592-1518	S	YRRRRRSPSYEAY	ES809898	28 - 40	34	YRRRRRSPSYEAY	15165	284 - 296	290	YES
1592-1518	S	YRRRRRSPSYEAY	ES809898	28 - 40	34	YRRRRRSPSYEAY	3530	288 - 300	294	YES
1592-1518	S	YRRRRRSPSYEAY	ES809898	28 - 40	34	YRRRRRSPSYEAY	481	527 - 539	533	YES
1592-1518	S	YRRRRRSPSYEAY	ES809898	28 - 40	34	YRRRRRSPSYEAY	77	288 - 300	294	YES
1592-1518	S	YRRRRRSPSYEAY	ES809898	28 - 40	34	YRRRRRSPSYEAY	8441	287 - 299	293	YES
1592-152	S	DGYRGGSRSPPYE	Cotton_D_gene_10010170	143 - 155	149	DGYRGGSRSPPYE	9094	148 - 160	154	YES
1592-152	S	DGYRGGSRSPPYE	Cotton_D_gene_10010170	143 - 155	149	DGYRGGSRSPPYE	9102	148 - 160	154	YES
1592-1520	S	ALGSFRSNPSN	Cotton_D_gene_10018179	268 - 278	274	ALGSFRSNPSN	10770	286 - 296	292	YES
1592-1520	S	ALGSFRSNPSN	Cotton_D_gene_10018179	268 - 278	274	ALGSFRSNPSN	14988	269 - 279	275	YES
1592-1520	S	ALGSFRSNPSN	Cotton_D_gene_10018179	268 - 278	274	ALGSFRSNPSN	16341	269 - 279	275	YES
1592-1520	S	ALGSFRSNPSN	Cotton_D_gene_10018179	268 - 278	274	ALGSFRSNPSN	16495	188 - 198	194	YES
1592-1520	S	ALGSFRSNPSN	Cotton_D_gene_10018179	268 - 278	274	ALGSFRSNPSN	9383	272 - 282	278	YES
1592-1524	S	DDDMGFSLFD	Cotton_D_gene_10005040	104 - 113	110	DDDMGFSLFD	10491	105 - 114	111	YES
1592-1546	S	IDSGNESDSE	Cotton_D_gene_10014401	630 - 639	636	IDSGNESDSE	15009	639 - 648	645	YES
1592-1547	S	KITFDDSDDEN	Cotton_D_gene_10009818	538 - 548	544	KITFDDSDDEN	14534	513 - 523	519	YES
1592-1547	S	KITFDDSDDEN	Cotton_D_gene_10009818	538 - 548	544	KITFDDSDDEN	3166	513 - 523	519	YES
1592-1547	S	KITFDDSDDEN	Cotton_D_gene_10009818	538 - 548	544	KITFDDSDDEN	886	527 - 537	533	YES
1592-1551	S	LKTPENSP	Cotton_D_gene_10010882	434 - 441	440	LKTPENSP	10373	441 - 453	447	YES
1592-1551	S	LKTPENSP	Cotton_D_gene_10010882	434 - 441	440	LKTPENSP	316	428 - 440	434	YES
1592-1551	S	LKTPENSP	Cotton_D_gene_10010882	434 - 441	440	LKTPENSP	4601	453 - 465	459	YES
1592-1551	S	LKTPENSP	Cotton_D_gene_10010882	434 - 441	440	LKTPENSP	5180	460 - 472	466	YES
1592-1551	S	LKTPENSP	Cotton_D_gene_10010882	434 - 441	440	LKTPENSP	9944	108 - 120	114	YES
1592-1565	T	QNAESETEEE	Cotton_D_gene_10002225	433 - 442	439	QNAESETEEE	4606	430 - 439	436	YES
1592-1566	T	QNAESETEEE	Cotton_D_gene_10002225	433 - 442	439	QNAESETEEE	4606	430 - 439	436	YES
1592-1568	S	SYFSDESDEEE	Cotton_D_gene_10027621	245 - 255	251	SYFSDESDEEE	1636	251 - 261	257	YES
1592-1569	T	SFRSNPTN	Cotton_D_gene_10018411	271 - 278	277	SFRSNPTN	16341	272 - 279	278	YES
1592-1569	T	SFRSNPTN	Cotton_D_gene_10018411	271 - 278	277	SFRSNPTN	606	271 - 278	277	YES
1592-157	Y	DDRSPIYDEEDDE	TC234373	352 - 364	358	DDRSPIYDEEDDE	1028	298 - 310	304	YES
1592-157	Y	DDRSPIYDEEDDE	TC234373	352 - 364	358	DDRSPIYDEEDDE	4053	298 - 310	304	YES
1592-157	Y	DDRSPIYDEEDDE	TC234373	352 - 364	358	DDRSPIYDEEDDE	4055	298 - 310	304	YES
1592-1571	S	SVFGNDSDDE	Cotton_D_gene_10022340	300 - 309	306	SVFGNDSDDE	15393	445 - 454	451	YES
1592-1571	S	SVFGNDSDDE	Cotton_D_gene_10022340	300 - 309	306	SVFGNDSDDE	1661	292 - 301	298	YES
1592-1571	S	SVFGNDSDDE	Cotton_D_gene_10022340	300 - 309	306	SVFGNDSDDE	4384	292 - 301	298	YES
1592-1571	S	SVFGNDSDDE	Cotton_D_gene_10022340	300 - 309	306	SVFGNDSDDE	8803	289 - 299	295	YES
1592-1576	T	TATVLKTPENSP	Cotton_D_gene_10010882	430 - 441	436	TATVLKTPENSP	10090	435 - 447	441	YES
1592-1576	T	TATVLKTPENSP	Cotton_D_gene_10010882	430 - 441	436	TATVLKTPENSP	10373	437 - 449	443	YES
1592-1576	T	TATVLKTPENSP	Cotton_D_gene_10010882	430 - 441	436	TATVLKTPENSP	316	424 - 436	430	YES
1592-1576	T	TATVLKTPENSP	Cotton_D_gene_10010882	430 - 441	436	TATVLKTPENSP	4601	449 - 461	455	YES
1592-1576	T	TATVLKTPENSP	Cotton_D_gene_10010882	430 - 441	436	TATVLKTPENSP	9944	104 - 116	110	YES
1592-1581	S	VSYSDESEDDD	Cotton_D_gene_10007850	193 - 203	199	VSYSDESEDDD	13945	216 - 226	222	YES
1592-1582	S	WLQNAESETEEE	Cotton_D_gene_10002225	431 - 442	437	WLQNAESETEEE	15677	428 - 439	434	YES
1592-1582	S	WLQNAESETEEE	Cotton_D_gene_10002225	431 - 442	437	WLQNAESETEEE	4222	425 - 437	431	YES
1592-1582	S	WLQNAESETEEE	Cotton_D_gene_10002225	431 - 442	437	WLQNAESETEEE	4606	428 - 439	434	YES
1592-1582	S	WLQNAESETEEE	Cotton_D_gene_10002225	431 - 442	437	WLQNAESETEEE	6701	439 - 450	445	YES
1592-1583	S	WLQNAESETEEE	Cotton_D_gene_10002225	431 - 442	437	WLQNAESETEEE	15677	428 - 439	434	YES
1592-1583	S	WLQNAESETEEE	Cotton_D_gene_10002225	431 - 442	437	WLQNAESETEEE	4222	425 - 437	431	YES
1592-1583	S	WLQNAESETEEE	Cotton_D_gene_10002225	431 - 442	437	WLQNAESETEEE	4606	428 - 439	434	YES
1592-1583	S	WLQNAESETEEE	Cotton_D_gene_10002225	431 - 442	437	WLQNAESETEEE	6701	439 - 450	445	YES
1592-1584	S	YPYEPISA	Cotton_D_gene_10022705	1179 - 1186	1185	YPYEPISA	1475	1145 - 1152	1151	YES
1592-1584	S	YPYEPISA	Cotton_D_gene_10022705	1179 - 1186	1185	YPYEPISA	1548	1131 - 1138	1137	YES
1592-1584	S	YPYEPISA	Cotton_D_gene_10022705	1179 - 1186	1185	YPYEPISA	4761	1162 - 1169	1168	YES
1592-1585-A	S	RRSGSWEIA	DW238146	1 - 9	3	RRSGSWEIA	800	377 - 389	383	YES
1592-1586-B	S	RRSGSWEIA	DW238146	1 - 9	3	RRSGSWEIA	800	377 - 389	383	YES
1592-1588-D	S	RRSGSWEIATD	DW238146	1 - 11	5	RRSGSWEIATD	800	379 - 391	385	YES
1592-1589-E	S	RRSGSWEIATD	DW238146	1 - 11	5	RRSGSWEIATD	800	379 - 391	385	YES
1592-1590-F	S	QSAKYSPSLAYS	CO072781	1 - 12	6	QSAKYSPSLAYS	1070	1728 - 1740	1734	YES
1592-160	T	DQDRPLTPPEGEE	ES809717	55 - 67	61	DQDRPLTPPEGEE	92	150 - 162	156	YES
1592-161	S	DELVEGSSEDDEE	Cotton_D_gene_10035838	58 - 70	64	DELVEGSSEDDEE	13337	67 - 79	73	YES
1592-161	S	DELVEGSSEDDEE	Cotton_D_gene_10035838	58 - 70	64	DELVEGSSEDDEE	2899	71 - 83	77	YES
1592-162	S	DELVEGSSEDDEE	Cotton_D_gene_10035838	58 - 70	64	DELVEGSSEDDEE	13337	67 - 79	73	YES
1592-162	S	DELVEGSSEDDEE	Cotton_D_gene_10035838	58 - 70	64	DELVEGSSEDDEE	2899	71 - 83	77	YES
1592-163	S	DDFDNGSEEEDDE	EX165487	63 - 75	69	DDFDNGSEEEDDE	1694	126 - 138	132	YES
1592-166	S	DDEEDFSSDDDEF	DT460934	172 - 184	178	DDEEDFSSDDDEF	3980	366 - 378	372	YES
1592-169	S	DDDGSLSPRGRSF	Cotton_D_gene_10017432	3 - 15	9	DDDGSLSPRGRSF	1493	41 - 53	47	YES
1592-169	S	DDDGSLSPRGRSF	Cotton_D_gene_10017432	3 - 15	9	DDDGSLSPRGRSF	9030	38 - 50	44	YES
1592-169	S	DDDGSLSPRGRSF	Cotton_D_gene_10017432	3 - 15	9	DDDGSLSPRGRSF	9812	45 - 57	51	YES
1592-169	S	DDDGSLSPRGRSF	Cotton_D_gene_10017432	3 - 15	9	DDDGSLSPRGRSF	9953	41 - 53	47	YES
1592-170	S	DDEEDISSDDDEF	Cotton_D_gene_10026282	72 - 84	78	DDEEDISSDDDEF	14295	426 - 438	432	YES
1592-170	S	DDEEDISSDDDEF	Cotton_D_gene_10026282	72 - 84	78	DDEEDISSDDDEF	3980	366 - 378	372	YES
1592-171	S	DDEEDISSDDDEF	Cotton_D_gene_10026282	72 - 84	78	DDEEDISSDDDEF	14295	426 - 438	432	YES
1592-171	S	DDEEDISSDDDEF	Cotton_D_gene_10026282	72 - 84	78	DDEEDISSDDDEF	3980	366 - 378	372	YES
1592-173	S	DGTCPGSPKVSPF	Cotton_D_gene_10016659	892 - 904	898	DGTCPGSPKVSPF	15140	926 - 938	932	YES
1592-173	S	DGTCPGSPKVSPF	Cotton_D_gene_10016659	892 - 904	898	DGTCPGSPKVSPF	3389	899 - 911	905	YES
1592-174	S	DDDGSLSPRGRSF	Cotton_D_gene_10017432	3 - 15	9	DDDGSLSPRGRSF	1493	41 - 53	47	YES
1592-174	S	DDDGSLSPRGRSF	Cotton_D_gene_10017432	3 - 15	9	DDDGSLSPRGRSF	9030	38 - 50	44	YES
1592-174	S	DDDGSLSPRGRSF	Cotton_D_gene_10017432	3 - 15	9	DDDGSLSPRGRSF	9812	45 - 57	51	YES
1592-174	S	DDDGSLSPRGRSF	Cotton_D_gene_10017432	3 - 15	9	DDDGSLSPRGRSF	9953	41 - 53	47	YES
1592-181	S	DRHYSRSVSPQDG	TC270456	20 - 32	26	DRHYSRSVSPQDG	1033	170 - 182	176	YES
1592-182	S	DVINNMSDEDEEG	Cotton_D_gene_10022837	507 - 519	513	DVINNMSDEDEEG	13254	490 - 502	496	YES
1592-182	S	DVINNMSDEDEEG	Cotton_D_gene_10022837	507 - 519	513	DVINNMSDEDEEG	48	436 - 448	442	YES
1592-187	S	DDSSDESGGEDEI	TC257229	77 - 89	83	DDSSDESGGEDEI	4932	143 - 155	149	YES
1592-196	T	DDIFGETPTGVRK	Cotton_D_gene_10033485	638 - 650	644	DDIFGETPTGVRK	5033	560 - 572	566	YES
1592-196	T	DDIFGETPTGVRK	Cotton_D_gene_10033485	638 - 650	644	DDIFGETPTGVRK	906	567 - 579	573	YES
1592-2	S	AEVIALSPKTLLA	TC280282	129 - 141	135	AEVIALSPKTLLA	10985	44 - 56	50	YES
1592-2	S	AEVIALSPKTLLA	TC280282	129 - 141	135	AEVIALSPKTLLA	11323	57 - 69	63	YES
1592-2	S	AEVIALSPKTLLA	TC280282	129 - 141	135	AEVIALSPKTLLA	9583	80 - 92	86	YES
1592-2	S	AEVIALSPKTLLA	TC280282	129 - 141	135	AEVIALSPKTLLA	9584	80 - 92	86	YES
1592-201	S	DEKLEESPVLGLL	Cotton_D_gene_10007707	125 - 137	131	DEKLEESPVLGLL	10603	117 - 129	123	YES
1592-201	S	DEKLEESPVLGLL	Cotton_D_gene_10007707	125 - 137	131	DEKLEESPVLGLL	13765	118 - 130	124	YES
1592-201	S	DEKLEESPVLGLL	Cotton_D_gene_10007707	125 - 137	131	DEKLEESPVLGLL	1390	139 - 151	145	YES
1592-202	S	DEKLEESPVLGLL	Cotton_D_gene_10007707	125 - 137	131	DEKLEESPVLGLL	10603	117 - 129	123	YES
1592-202	S	DEKLEESPVLGLL	Cotton_D_gene_10007707	125 - 137	131	DEKLEESPVLGLL	13765	118 - 130	124	YES
1592-202	S	DEKLEESPVLGLL	Cotton_D_gene_10007707	125 - 137	131	DEKLEESPVLGLL	1390	139 - 151	145	YES
1592-203	T	DHNANLTNRVITL	TC231665	252 - 264	258	DHNANLTNRVITL	10549	207 - 219	213	YES
1592-203	T	DHNANLTNRVITL	TC231665	252 - 264	258	DHNANLTNRVITL	16223	200 - 212	206	YES
1592-203	T	DHNANLTNRVITL	TC231665	252 - 264	258	DHNANLTNRVITL	5130	192 - 204	198	YES
1592-203	T	DHNANLTNRVITL	TC231665	252 - 264	258	DHNANLTNRVITL	7278	124 - 136	130	YES
1592-203	T	DHNANLTNRVITL	TC231665	252 - 264	258	DHNANLTNRVITL	7281	192 - 204	198	YES
1592-213	S	DDLDESSDSEDEP	TC266586	106 - 118	112	DDLDESSDSEDEP	15138	970 - 982	976	YES
1592-214	S	DQSSEGSSPGESP	Cotton_D_gene_10003629	273 - 285	279	DQSSEGSSPGESP	621	834 - 846	840	YES
1592-216	S	DAASHVSRTDSVP	Cotton_D_gene_10000290	556 - 568	562	DAASHVSRTDSVP	10129	548 - 560	554	YES
1592-216	S	DAASHVSRTDSVP	Cotton_D_gene_10000290	556 - 568	562	DAASHVSRTDSVP	10450	567 - 579	573	YES
1592-216	S	DAASHVSRTDSVP	Cotton_D_gene_10000290	556 - 568	562	DAASHVSRTDSVP	13099	567 - 579	573	YES
1592-216	S	DAASHVSRTDSVP	Cotton_D_gene_10000290	556 - 568	562	DAASHVSRTDSVP	3217	567 - 579	573	YES
1592-217	S	DSEEESSEDEELP	BQ406491	64 - 76	70	DSEEESSEDEELP	1116	185 - 197	191	YES
1592-217	S	DSEEESSEDEELP	BQ406491	64 - 76	70	DSEEESSEDEELP	4098	185 - 197	191	YES
1592-218	S	DYKRRSSISPPPP	Cotton_D_gene_10032253	71 - 83	77	DYKRRSSISPPPP	1252	84 - 96	90	YES
1592-218	S	DYKRRSSISPPPP	Cotton_D_gene_10032253	71 - 83	77	DYKRRSSISPPPP	3391	90 - 102	96	YES
1592-219	S	DQRSRGSISPPPP	Cotton_D_gene_10014027	75 - 87	81	DQRSRGSISPPPP	1252	84 - 96	90	YES
1592-220	S	DYKRRSSISPPPP	Cotton_D_gene_10032253	71 - 83	77	DYKRRSSISPPPP	1252	84 - 96	90	YES
1592-220	S	DYKRRSSISPPPP	Cotton_D_gene_10032253	71 - 83	77	DYKRRSSISPPPP	3391	90 - 102	96	YES
1592-221	S	DYKRRNSISPPPP	Cotton_D_gene_10025298	81 - 93	87	DYKRRNSISPPPP	1252	84 - 96	90	YES
1592-221	S	DYKRRNSISPPPP	Cotton_D_gene_10025298	81 - 93	87	DYKRRNSISPPPP	3391	90 - 102	96	YES
1592-222	S	DYKRRNSISPPPP	Cotton_D_gene_10025298	81 - 93	87	DYKRRNSISPPPP	1252	84 - 96	90	YES
1592-222	S	DYKRRNSISPPPP	Cotton_D_gene_10025298	81 - 93	87	DYKRRNSISPPPP	3391	90 - 102	96	YES
1592-223	S	DYKRRNSISPPPP	Cotton_D_gene_10025298	81 - 93	87	DYKRRNSISPPPP	1252	84 - 96	90	YES
1592-223	S	DYKRRNSISPPPP	Cotton_D_gene_10025298	81 - 93	87	DYKRRNSISPPPP	3391	90 - 102	96	YES
1592-224	S	DLGSPVSPLRTRQ	DR459616	116 - 128	122	DLGSPVSPLRTRQ	10763	48 - 60	54	YES
1592-224	S	DLGSPVSPLRTRQ	DR459616	116 - 128	122	DLGSPVSPLRTRQ	1221	36 - 48	42	YES
1592-228	S	DHAKYESAEDDDQ	TC245892	26 - 38	32	DHAKYESAEDDDQ	10243	131 - 143	137	YES
1592-228	S	DHAKYESAEDDDQ	TC245892	26 - 38	32	DHAKYESAEDDDQ	10269	193 - 205	199	YES
1592-228	S	DHAKYESAEDDDQ	TC245892	26 - 38	32	DHAKYESAEDDDQ	3572	139 - 151	145	YES
1592-228	S	DHAKYESAEDDDQ	TC245892	26 - 38	32	DHAKYESAEDDDQ	9013	174 - 186	180	YES
1592-232	S	DPNSDISPPRRQR	TC260327	94 - 106	100	DPNSDISPPRRQR	488	111 - 123	117	YES
1592-232	S	DPNSDISPPRRQR	TC260327	94 - 106	100	DPNSDISPPRRQR	488	227 - 239	233	YES
1592-232	S	DPNSDISPPRRQR	TC260327	94 - 106	100	DPNSDISPPRRQR	488	251 - 263	257	YES
1592-232	S	DPNSDISPPRRQR	TC260327	94 - 106	100	DPNSDISPPRRQR	490	227 - 239	233	YES
1592-232	S	DPNSDISPPRRQR	TC260327	94 - 106	100	DPNSDISPPRRQR	490	251 - 263	257	YES
1592-236	S	DFELHSSDDEAPR	Cotton_D_gene_10025526	152 - 164	158	DFELHSSDDEAPR	13069	149 - 161	155	YES
1592-244	S	DDDSDKSPKVSSR	Cotton_D_gene_10008211	505 - 517	511	DDDSDKSPKVSSR	1455	631 - 643	637	YES
1592-249	S	DDLESISARGADS	ES821054	134 - 146	140	DDLESISARGADS	2076	78 - 90	84	YES
1592-25	S	ALNTLQSFPRGME	Cotton_D_gene_10019977	157 - 169	163	ALNTLQSFPRGME	1066	173 - 185	179	YES
1592-25	S	ALNTLQSFPRGME	Cotton_D_gene_10019977	157 - 169	163	ALNTLQSFPRGME	11674	173 - 185	179	YES
1592-25	S	ALNTLQSFPRGME	Cotton_D_gene_10019977	157 - 169	163	ALNTLQSFPRGME	1204	174 - 186	180	YES
1592-252	S	DFPRTPSPVYSQS	Cotton_D_gene_10016351	219 - 231	225	DFPRTPSPVYSQS	14141	215 - 227	221	YES
1592-254	S	DAAGGDSDDNLHS	TC237728	389 - 401	395	DAAGGDSDDNLHS	15191	354 - 366	360	YES
1592-255	S	DSSSSDSDNDKPS	EV485570	51 - 63	57	DSSSSDSDNDKPS	2550	30 - 42	36	YES
1592-257	S	DASETSSSHGGVT	TC235736	158 - 170	164	DASETSSSHGGVT	13116	272 - 284	278	YES
1592-257	S	DASETSSSHGGVT	TC235736	158 - 170	164	DASETSSSHGGVT	14727	871 - 883	877	YES
1592-257	S	DASETSSSHGGVT	TC235736	158 - 170	164	DASETSSSHGGVT	3208	905 - 917	911	YES
1592-257	S	DASETSSSHGGVT	TC235736	158 - 170	164	DASETSSSHGGVT	5597	868 - 880	874	YES
1592-263	S	DASETNSSHGGVT	Cotton_D_gene_10030962	877 - 889	883	DASETNSSHGGVT	13116	272 - 284	278	YES
1592-263	S	DASETNSSHGGVT	Cotton_D_gene_10030962	877 - 889	883	DASETNSSHGGVT	14727	871 - 883	877	YES
1592-263	S	DASETNSSHGGVT	Cotton_D_gene_10030962	877 - 889	883	DASETNSSHGGVT	3208	905 - 917	911	YES
1592-263	S	DASETNSSHGGVT	Cotton_D_gene_10030962	877 - 889	883	DASETNSSHGGVT	5597	868 - 880	874	YES
1592-268	S	DEEDFSSDDDEFY	DT460934	173 - 185	179	DEEDFSSDDDEFY	14295	426 - 438	432	YES
1592-268	S	DEEDFSSDDDEFY	DT460934	173 - 185	179	DEEDFSSDDDEFY	3980	367 - 379	373	YES
1592-269	S	DASDGESDGEHPY	TC266037	362 - 374	368	DASDGESDGEHPY	10188	324 - 336	330	YES
1592-269	S	DASDGESDGEHPY	TC266037	362 - 374	368	DASDGESDGEHPY	10341	333 - 345	339	YES
1592-269	S	DASDGESDGEHPY	TC266037	362 - 374	368	DASDGESDGEHPY	2151	1106 - 1118	1112	YES
1592-271	S	DEEDISSDDDEFY	Cotton_D_gene_10026282	73 - 85	79	DEEDISSDDDEFY	14295	426 - 438	432	YES
1592-271	S	DEEDISSDDDEFY	Cotton_D_gene_10026282	73 - 85	79	DEEDISSDDDEFY	3980	367 - 379	373	YES
1592-271	S	DEEDISSDDDEFY	Cotton_D_gene_10026282	73 - 85	79	DEEDISSDDDEFY	5511	409 - 421	415	YES
1592-272	S	DEEDISSDDDEFY	Cotton_D_gene_10026282	73 - 85	79	DEEDISSDDDEFY	14295	426 - 438	432	YES
1592-272	S	DEEDISSDDDEFY	Cotton_D_gene_10026282	73 - 85	79	DEEDISSDDDEFY	3980	367 - 379	373	YES
1592-272	S	DEEDISSDDDEFY	Cotton_D_gene_10026282	73 - 85	79	DEEDISSDDDEFY	5511	409 - 421	415	YES
1592-273	S	EPETSDSGSMTSA	ES822229	100 - 112	106	EPETSDSGSMTSA	1713	997 - 1009	1003	YES
1592-273	S	EPETSDSGSMTSA	ES822229	100 - 112	106	EPETSDSGSMTSA	6724	1030 - 1042	1036	YES
1592-274	S	EGSEEGSPPRASA	Cotton_D_gene_10033229	137 - 149	143	EGSEEGSPPRASA	9297	139 - 151	145	YES
1592-274	S	EGSEEGSPPRASA	Cotton_D_gene_10033229	137 - 149	143	EGSEEGSPPRASA	9299	139 - 151	145	YES
1592-274	S	EGSEEGSPPRASA	Cotton_D_gene_10033229	137 - 149	143	EGSEEGSPPRASA	9775	137 - 149	143	YES
1592-274	S	EGSEEGSPPRASA	Cotton_D_gene_10033229	137 - 149	143	EGSEEGSPPRASA	9839	137 - 149	143	YES
1592-274	S	EGSEEGSPPRASA	Cotton_D_gene_10033229	137 - 149	143	EGSEEGSPPRASA	9907	137 - 149	143	YES
1592-276	S	EDDMGNSEVGHNA	ES847919	16 - 28	22	EDDMGNSEVGHNA	11760	75 - 87	81	YES
1592-276	S	EDDMGNSEVGHNA	ES847919	16 - 28	22	EDDMGNSEVGHNA	14772	75 - 87	81	YES
1592-276	S	EDDMGNSEVGHNA	ES847919	16 - 28	22	EDDMGNSEVGHNA	15934	75 - 87	81	YES
1592-276	S	EDDMGNSEVGHNA	ES847919	16 - 28	22	EDDMGNSEVGHNA	4889	75 - 87	81	YES
1592-276	S	EDDMGNSEVGHNA	ES847919	16 - 28	22	EDDMGNSEVGHNA	4891	75 - 87	81	YES
1592-287	S	EDDDEGSGDEEDD	Cotton_D_gene_10036730	134 - 146	140	EDDDEGSGDEEDD	9559	91 - 103	97	YES
1592-287	S	EDDDEGSGDEEDD	Cotton_D_gene_10036730	134 - 146	140	EDDDEGSGDEEDD	9565	143 - 155	149	YES
1592-287	S	EDDDEGSGDEEDD	Cotton_D_gene_10036730	134 - 146	140	EDDDEGSGDEEDD	9566	143 - 155	149	YES
1592-287	S	EDDDEGSGDEEDD	Cotton_D_gene_10036730	134 - 146	140	EDDDEGSGDEEDD	9567	143 - 155	149	YES
1592-287	S	EDDDEGSGDEEDD	Cotton_D_gene_10036730	134 - 146	140	EDDDEGSGDEEDD	9568	143 - 155	149	YES
1592-289	S	EGARSPSPEPIYD	ES798227	202 - 214	208	EGARSPSPEPIYD	10305	102 - 114	108	YES
1592-289	S	EGARSPSPEPIYD	ES798227	202 - 214	208	EGARSPSPEPIYD	10767	170 - 182	176	YES
1592-289	S	EGARSPSPEPIYD	ES798227	202 - 214	208	EGARSPSPEPIYD	1945	183 - 195	189	YES
1592-289	S	EGARSPSPEPIYD	ES798227	202 - 214	208	EGARSPSPEPIYD	4524	183 - 195	189	YES
1592-289	S	EGARSPSPEPIYD	ES798227	202 - 214	208	EGARSPSPEPIYD	4525	183 - 195	189	YES
1592-29	S	AVEPDDSPRHTNE	TC263841	50 - 62	56	AVEPDDSPRHTNE	14954	327 - 339	333	YES
1592-29	S	AVEPDDSPRHTNE	TC263841	50 - 62	56	AVEPDDSPRHTNE	16072	325 - 337	331	YES
1592-29	S	AVEPDDSPRHTNE	TC263841	50 - 62	56	AVEPDDSPRHTNE	3135	327 - 339	333	YES
1592-290	S	EGARSPSPEPIYD	ES798227	202 - 214	208	EGARSPSPEPIYD	10305	102 - 114	108	YES
1592-290	S	EGARSPSPEPIYD	ES798227	202 - 214	208	EGARSPSPEPIYD	10767	170 - 182	176	YES
1592-290	S	EGARSPSPEPIYD	ES798227	202 - 214	208	EGARSPSPEPIYD	1945	183 - 195	189	YES
1592-290	S	EGARSPSPEPIYD	ES798227	202 - 214	208	EGARSPSPEPIYD	4524	183 - 195	189	YES
1592-290	S	EGARSPSPEPIYD	ES798227	202 - 214	208	EGARSPSPEPIYD	4525	183 - 195	189	YES
1592-291	S	EEAPAESDQEDLD	Cotton_D_gene_10019102	333 - 345	339	EEAPAESDQEDLD	2068	375 - 387	381	YES
1592-293	S	EGEDYASDAAGGD	TC237728	382 - 394	388	EGEDYASDAAGGD	13926	340 - 352	346	YES
1592-293	S	EGEDYASDAAGGD	TC237728	382 - 394	388	EGEDYASDAAGGD	15191	347 - 359	353	YES
1592-295	S	EAGVVQSDDDDDD	DT457021	57 - 69	63	EAGVVQSDDDDDD	10332	186 - 198	192	YES
1592-295	S	EAGVVQSDDDDDD	DT457021	57 - 69	63	EAGVVQSDDDDDD	10433	178 - 190	184	YES
1592-295	S	EAGVVQSDDDDDD	DT457021	57 - 69	63	EAGVVQSDDDDDD	13914	349 - 361	355	YES
1592-295	S	EAGVVQSDDDDDD	DT457021	57 - 69	63	EAGVVQSDDDDDD	14342	147 - 159	153	YES
1592-3	S	AEVIALSPKTLMA	Cotton_D_gene_10023415	69 - 81	75	AEVIALSPKTLMA	11000	51 - 63	57	YES
1592-3	S	AEVIALSPKTLMA	Cotton_D_gene_10023415	69 - 81	75	AEVIALSPKTLMA	13438	51 - 63	57	YES
1592-3	S	AEVIALSPKTLMA	Cotton_D_gene_10023415	69 - 81	75	AEVIALSPKTLMA	14533	59 - 71	65	YES
1592-3	S	AEVIALSPKTLMA	Cotton_D_gene_10023415	69 - 81	75	AEVIALSPKTLMA	2251	65 - 77	71	YES
1592-30	S	AVSAPASPTHRHF	TC274853	101 - 113	107	AVSAPASPTHRHF	10538	201 - 213	207	YES
1592-30	S	AVSAPASPTHRHF	TC274853	101 - 113	107	AVSAPASPTHRHF	11376	201 - 213	207	YES
1592-304	S	ERWNSDSDMDIDE	ES805123	191 - 203	197	ERWNSDSDMDIDE	3543	410 - 422	416	YES
1592-304	S	ERWNSDSDMDIDE	ES805123	191 - 203	197	ERWNSDSDMDIDE	96	410 - 422	416	YES
1592-31	S	AVDYESSDDDRHF	Cotton_D_gene_10008257	788 - 800	794	AVDYESSDDDRHF	3419	850 - 862	856	YES
1592-31	S	AVDYESSDDDRHF	Cotton_D_gene_10008257	788 - 800	794	AVDYESSDDDRHF	350	844 - 856	850	YES
1592-31	S	AVDYESSDDDRHF	Cotton_D_gene_10008257	788 - 800	794	AVDYESSDDDRHF	3695	783 - 795	789	YES
1592-313	S	EPASQGSAPLAEE	Cotton_D_gene_10008257	448 - 460	454	EPASQGSAPLAEE	14019	458 - 470	464	YES
1592-318	S	EPVFAKSDSEDEE	ES794679	75 - 87	81	EPVFAKSDSEDEE	10082	601 - 613	607	YES
1592-318	S	EPVFAKSDSEDEE	ES794679	75 - 87	81	EPVFAKSDSEDEE	14690	598 - 610	604	YES
1592-318	S	EPVFAKSDSEDEE	ES794679	75 - 87	81	EPVFAKSDSEDEE	3326	598 - 610	604	YES
1592-318	S	EPVFAKSDSEDEE	ES794679	75 - 87	81	EPVFAKSDSEDEE	9506	632 - 644	638	YES
1592-318	S	EPVFAKSDSEDEE	ES794679	75 - 87	81	EPVFAKSDSEDEE	9507	632 - 644	638	YES
1592-32	S	ARLEGASDGESDG	TC269441	110 - 122	116	ARLEGASDGESDG	10188	320 - 332	326	YES
1592-32	S	ARLEGASDGESDG	TC269441	110 - 122	116	ARLEGASDGESDG	10236	409 - 421	415	YES
1592-32	S	ARLEGASDGESDG	TC269441	110 - 122	116	ARLEGASDGESDG	10341	329 - 341	335	YES
1592-32	S	ARLEGASDGESDG	TC269441	110 - 122	116	ARLEGASDGESDG	10381	410 - 422	416	YES
1592-32	S	ARLEGASDGESDG	TC269441	110 - 122	116	ARLEGASDGESDG	3035	407 - 419	413	YES
1592-320	S	EEPEEESDDDMGF	Cotton_D_gene_10015941	98 - 110	104	EEPEEESDDDMGF	10342	96 - 108	102	YES
1592-320	S	EEPEEESDDDMGF	Cotton_D_gene_10015941	98 - 110	104	EEPEEESDDDMGF	10360	97 - 109	103	YES
1592-320	S	EEPEEESDDDMGF	Cotton_D_gene_10015941	98 - 110	104	EEPEEESDDDMGF	10443	303 - 315	309	YES
1592-320	S	EEPEEESDDDMGF	Cotton_D_gene_10015941	98 - 110	104	EEPEEESDDDMGF	11594	93 - 105	99	YES
1592-320	S	EEPEEESDDDMGF	Cotton_D_gene_10015941	98 - 110	104	EEPEEESDDDMGF	16285	276 - 288	282	YES
1592-321	S	EEPEEESDDDMGF	Cotton_D_gene_10015941	98 - 110	104	EEPEEESDDDMGF	10342	96 - 108	102	YES
1592-321	S	EEPEEESDDDMGF	Cotton_D_gene_10015941	98 - 110	104	EEPEEESDDDMGF	10360	97 - 109	103	YES
1592-321	S	EEPEEESDDDMGF	Cotton_D_gene_10015941	98 - 110	104	EEPEEESDDDMGF	10443	303 - 315	309	YES
1592-321	S	EEPEEESDDDMGF	Cotton_D_gene_10015941	98 - 110	104	EEPEEESDDDMGF	11594	93 - 105	99	YES
1592-321	S	EEPEEESDDDMGF	Cotton_D_gene_10015941	98 - 110	104	EEPEEESDDDMGF	16285	276 - 288	282	YES
1592-322	S	EEPEEESDDDMGF	Cotton_D_gene_10015941	98 - 110	104	EEPEEESDDDMGF	10342	96 - 108	102	YES
1592-322	S	EEPEEESDDDMGF	Cotton_D_gene_10015941	98 - 110	104	EEPEEESDDDMGF	10360	97 - 109	103	YES
1592-322	S	EEPEEESDDDMGF	Cotton_D_gene_10015941	98 - 110	104	EEPEEESDDDMGF	10443	303 - 315	309	YES
1592-322	S	EEPEEESDDDMGF	Cotton_D_gene_10015941	98 - 110	104	EEPEEESDDDMGF	11594	93 - 105	99	YES
1592-322	S	EEPEEESDDDMGF	Cotton_D_gene_10015941	98 - 110	104	EEPEEESDDDMGF	16285	276 - 288	282	YES
1592-323	S	EASDDESDGEHRF	Cotton_D_gene_10005718	403 - 415	409	EASDDESDGEHRF	10188	324 - 336	330	YES
1592-323	S	EASDDESDGEHRF	Cotton_D_gene_10005718	403 - 415	409	EASDDESDGEHRF	10341	333 - 345	339	YES
1592-324	S	EASDDESDGEHRF	Cotton_D_gene_10005718	403 - 415	409	EASDDESDGEHRF	10188	324 - 336	330	YES
1592-324	S	EASDDESDGEHRF	Cotton_D_gene_10005718	403 - 415	409	EASDDESDGEHRF	10341	333 - 345	339	YES
1592-335	S	ERAYFDSADWALG	Cotton_D_gene_10034168	49 - 61	55	ERAYFDSADWALG	13885	107 - 119	113	YES
1592-335	S	ERAYFDSADWALG	Cotton_D_gene_10034168	49 - 61	55	ERAYFDSADWALG	16484	55 - 67	61	YES
1592-335	S	ERAYFDSADWALG	Cotton_D_gene_10034168	49 - 61	55	ERAYFDSADWALG	318	51 - 63	57	YES
1592-335	S	ERAYFDSADWALG	Cotton_D_gene_10034168	49 - 61	55	ERAYFDSADWALG	9913	46 - 58	52	YES
1592-335	S	ERAYFDSADWALG	Cotton_D_gene_10034168	49 - 61	55	ERAYFDSADWALG	9968	51 - 63	57	YES
1592-336	S	EPETSDSGSMTSG	DW231680	58 - 70	64	EPETSDSGSMTSG	1713	997 - 1009	1003	YES
1592-336	S	EPETSDSGSMTSG	DW231680	58 - 70	64	EPETSDSGSMTSG	6724	1030 - 1042	1036	YES
1592-338	S	EEDKSDSEDEDEG	Cotton_D_gene_10021472	887 - 899	893	EEDKSDSEDEDEG	14665	962 - 974	968	YES
1592-338	S	EEDKSDSEDEDEG	Cotton_D_gene_10021472	887 - 899	893	EEDKSDSEDEDEG	2767	932 - 944	938	YES
1592-338	S	EEDKSDSEDEDEG	Cotton_D_gene_10021472	887 - 899	893	EEDKSDSEDEDEG	4647	620 - 632	626	YES
1592-339	S	EPETSDSGSMISG	TC252160	86 - 98	92	EPETSDSGSMISG	1713	997 - 1009	1003	YES
1592-339	S	EPETSDSGSMISG	TC252160	86 - 98	92	EPETSDSGSMISG	6724	1030 - 1042	1036	YES
1592-342	S	EDLLRASAEVLGK	DR459134	122 - 134	128	EDLLRASAEVLGK	2254	347 - 359	353	YES
1592-342	S	EDLLRASAEVLGK	DR459134	122 - 134	128	EDLLRASAEVLGK	4793	333 - 345	339	YES
1592-342	S	EDLLRASAEVLGK	DR459134	122 - 134	128	EDLLRASAEVLGK	5070	339 - 351	345	YES
1592-342	S	EDLLRASAEVLGK	DR459134	122 - 134	128	EDLLRASAEVLGK	6106	335 - 347	341	YES
1592-346	S	ELRSVWSGSDEEK	Cotton_D_gene_10012279	643 - 655	649	ELRSVWSGSDEEK	14480	137 - 149	143	YES
1592-347	S	EDEAELSDWVGEL	Cotton_D_gene_10035684	96 - 108	102	EDEAELSDWVGEL	4840	66 - 78	72	YES
1592-350	S	EEKLDGSPVLGLL	Cotton_D_gene_10007276	126 - 138	132	EEKLDGSPVLGLL	10603	117 - 129	123	YES
1592-350	S	EEKLDGSPVLGLL	Cotton_D_gene_10007276	126 - 138	132	EEKLDGSPVLGLL	13765	118 - 130	124	YES
1592-353	S	EPISPMSSRVSML	Cotton_D_gene_10026126	546 - 558	552	EPISPMSSRVSML	803	563 - 575	569	YES
1592-354	S	EKDAVPSPLSEDM	Cotton_D_gene_10037299	303 - 315	309	EKDAVPSPLSEDM	1217	305 - 317	311	YES
1592-358	T	EEDSEETEEDRDN	Cotton_D_gene_10001771	340 - 352	346	EEDSEETEEDRDN	4848	309 - 321	315	YES
1592-36	S	AALLDDSDLSRFG	Cotton_D_gene_10021899	196 - 208	202	AALLDDSDLSRFG	14412	164 - 176	170	YES
1592-363	S	EELQASSWDHGEP	Cotton_D_gene_10029529	298 - 310	304	EELQASSWDHGEP	14004	261 - 273	267	YES
1592-364	S	EMGMEGSPSPLAP	Cotton_D_gene_10034155	54 - 66	60	EMGMEGSPSPLAP	10267	47 - 59	53	YES
1592-364	S	EMGMEGSPSPLAP	Cotton_D_gene_10034155	54 - 66	60	EMGMEGSPSPLAP	14966	96 - 108	102	YES
1592-365	S	EMGVEGSPSPLAP	Cotton_D_gene_10035889	62 - 74	68	EMGVEGSPSPLAP	10267	47 - 59	53	YES
1592-365	S	EMGVEGSPSPLAP	Cotton_D_gene_10035889	62 - 74	68	EMGVEGSPSPLAP	14966	96 - 108	102	YES
1592-369	S	EFTYNPSESNRYQ	Cotton_D_gene_10015473	249 - 261	255	EFTYNPSESNRYQ	1668	252 - 264	258	YES
1592-369	S	EFTYNPSESNRYQ	Cotton_D_gene_10015473	249 - 261	255	EFTYNPSESNRYQ	4380	252 - 264	258	YES
1592-369	S	EFTYNPSESNRYQ	Cotton_D_gene_10015473	249 - 261	255	EFTYNPSESNRYQ	4381	252 - 264	258	YES
1592-37	S	ARLEDASDGESDG	TC266037	358 - 370	364	ARLEDASDGESDG	10188	320 - 332	326	YES
1592-37	S	ARLEDASDGESDG	TC266037	358 - 370	364	ARLEDASDGESDG	10236	409 - 421	415	YES
1592-37	S	ARLEDASDGESDG	TC266037	358 - 370	364	ARLEDASDGESDG	10341	329 - 341	335	YES
1592-37	S	ARLEDASDGESDG	TC266037	358 - 370	364	ARLEDASDGESDG	10381	410 - 422	416	YES
1592-37	S	ARLEDASDGESDG	TC266037	358 - 370	364	ARLEDASDGESDG	3035	407 - 419	413	YES
1592-373	S	EADAGGSPSLVAR	ES845787	24 - 36	30	EADAGGSPSLVAR	15000	257 - 269	263	YES
1592-373	S	EADAGGSPSLVAR	ES845787	24 - 36	30	EADAGGSPSLVAR	15891	248 - 260	254	YES
1592-379	T	EGEEEFTDDDGTR	ES809717	64 - 76	70	EGEEEFTDDDGTR	92	159 - 171	165	YES
1592-38	S	ARLEEASDDESDG	Cotton_D_gene_10005718	399 - 411	405	ARLEEASDDESDG	10188	320 - 332	326	YES
1592-38	S	ARLEEASDDESDG	Cotton_D_gene_10005718	399 - 411	405	ARLEEASDDESDG	10236	409 - 421	415	YES
1592-38	S	ARLEEASDDESDG	Cotton_D_gene_10005718	399 - 411	405	ARLEEASDDESDG	10341	329 - 341	335	YES
1592-38	S	ARLEEASDDESDG	Cotton_D_gene_10005718	399 - 411	405	ARLEEASDDESDG	3035	407 - 419	413	YES
1592-381	S	EVYEIPSGDDDCS	Cotton_D_gene_10019484	130 - 142	136	EVYEIPSGDDDCS	4223	158 - 170	164	YES
1592-385	T	EGSEEGTPPRASS	AI054732	29 - 41	35	EGSEEGTPPRASS	9297	139 - 151	145	YES
1592-385	T	EGSEEGTPPRASS	AI054732	29 - 41	35	EGSEEGTPPRASS	9299	139 - 151	145	YES
1592-385	T	EGSEEGTPPRASS	AI054732	29 - 41	35	EGSEEGTPPRASS	9775	137 - 149	143	YES
1592-385	T	EGSEEGTPPRASS	AI054732	29 - 41	35	EGSEEGTPPRASS	9839	137 - 149	143	YES
1592-385	T	EGSEEGTPPRASS	AI054732	29 - 41	35	EGSEEGTPPRASS	9907	137 - 149	143	YES
1592-386	S	EPFTAYSPASHAS	Cotton_D_gene_10003256	477 - 489	483	EPFTAYSPASHAS	14483	470 - 482	476	YES
1592-389	S	ETGSPQSPQNVLS	Cotton_D_gene_10038290	660 - 672	666	ETGSPQSPQNVLS	1020	650 - 662	656	YES
1592-389	S	ETGSPQSPQNVLS	Cotton_D_gene_10038290	660 - 672	666	ETGSPQSPQNVLS	10662	634 - 646	640	YES
1592-39	S	ARLEEASDDESDG	Cotton_D_gene_10005718	399 - 411	405	ARLEEASDDESDG	10188	320 - 332	326	YES
1592-39	S	ARLEEASDDESDG	Cotton_D_gene_10005718	399 - 411	405	ARLEEASDDESDG	10236	409 - 421	415	YES
1592-39	S	ARLEEASDDESDG	Cotton_D_gene_10005718	399 - 411	405	ARLEEASDDESDG	10341	329 - 341	335	YES
1592-39	S	ARLEEASDDESDG	Cotton_D_gene_10005718	399 - 411	405	ARLEEASDDESDG	3035	407 - 419	413	YES
1592-390	S	ETGSPRSPQNILS	Cotton_D_gene_10029434	660 - 672	666	ETGSPRSPQNILS	1020	650 - 662	656	YES
1592-390	S	ETGSPRSPQNILS	Cotton_D_gene_10029434	660 - 672	666	ETGSPRSPQNILS	10662	634 - 646	640	YES
1592-395	S	EAVSQESSGSGAT	Cotton_D_gene_10001876	2476 - 2488	2482	EAVSQESSGSGAT	13295	2470 - 2482	2476	YES
1592-400	T	EENGELTDSEKDY	Cotton_D_gene_10028918	673 - 685	679	EENGELTDSEKDY	10116	682 - 694	688	YES
1592-400	T	EENGELTDSEKDY	Cotton_D_gene_10028918	673 - 685	679	EENGELTDSEKDY	10387	653 - 665	659	YES
1592-400	T	EENGELTDSEKDY	Cotton_D_gene_10028918	673 - 685	679	EENGELTDSEKDY	10415	680 - 692	686	YES
1592-400	T	EENGELTDSEKDY	Cotton_D_gene_10028918	673 - 685	679	EENGELTDSEKDY	15190	718 - 730	724	YES
1592-400	T	EENGELTDSEKDY	Cotton_D_gene_10028918	673 - 685	679	EENGELTDSEKDY	3134	718 - 730	724	YES
1592-404	S	FRESGDSDEEEED	Cotton_D_gene_10014749	235 - 247	241	FRESGDSDEEEED	10553	237 - 249	243	YES
1592-404	S	FRESGDSDEEEED	Cotton_D_gene_10014749	235 - 247	241	FRESGDSDEEEED	10896	235 - 247	241	YES
1592-404	S	FRESGDSDEEEED	Cotton_D_gene_10014749	235 - 247	241	FRESGDSDEEEED	146	239 - 251	245	YES
1592-404	S	FRESGDSDEEEED	Cotton_D_gene_10014749	235 - 247	241	FRESGDSDEEEED	3580	239 - 251	245	YES
1592-404	S	FRESGDSDEEEED	Cotton_D_gene_10014749	235 - 247	241	FRESGDSDEEEED	7887	224 - 236	230	YES
1592-413	T	FVDWCPTGFKCGI	Cotton_D_gene_10021918	343 - 355	349	FVDWCPTGFKCGI	3247	343 - 355	349	YES
1592-413	T	FVDWCPTGFKCGI	Cotton_D_gene_10021918	343 - 355	349	FVDWCPTGFKCGI	4108	343 - 355	349	YES
1592-413	T	FVDWCPTGFKCGI	Cotton_D_gene_10021918	343 - 355	349	FVDWCPTGFKCGI	8576	343 - 355	349	YES
1592-413	T	FVDWCPTGFKCGI	Cotton_D_gene_10021918	343 - 355	349	FVDWCPTGFKCGI	9167	343 - 355	349	YES
1592-414	T	FVDWCPTGFKCGI	Cotton_D_gene_10021918	343 - 355	349	FVDWCPTGFKCGI	3247	343 - 355	349	YES
1592-414	T	FVDWCPTGFKCGI	Cotton_D_gene_10021918	343 - 355	349	FVDWCPTGFKCGI	4108	343 - 355	349	YES
1592-414	T	FVDWCPTGFKCGI	Cotton_D_gene_10021918	343 - 355	349	FVDWCPTGFKCGI	8576	343 - 355	349	YES
1592-414	T	FVDWCPTGFKCGI	Cotton_D_gene_10021918	343 - 355	349	FVDWCPTGFKCGI	9167	343 - 355	349	YES
1592-417	T	FYMEPETSDSGSM	DW231680	55 - 67	61	FYMEPETSDSGSM	1713	994 - 1006	1000	YES
1592-417	T	FYMEPETSDSGSM	DW231680	55 - 67	61	FYMEPETSDSGSM	6724	1027 - 1039	1033	YES
1592-419	S	FFCSQASDLGIQM	TC258453	304 - 316	310	FFCSQASDLGIQM	14158	833 - 845	839	YES
1592-420	T	FYMEPETSDSGSM	DW231680	55 - 67	61	FYMEPETSDSGSM	1713	994 - 1006	1000	YES
1592-420	T	FYMEPETSDSGSM	DW231680	55 - 67	61	FYMEPETSDSGSM	6724	1027 - 1039	1033	YES
1592-421	T	FYMEPETSDSGSM	DW231680	55 - 67	61	FYMEPETSDSGSM	1713	994 - 1006	1000	YES
1592-421	T	FYMEPETSDSGSM	DW231680	55 - 67	61	FYMEPETSDSGSM	6724	1027 - 1039	1033	YES
1592-423	T	FCIWENTPSPPRN	ES809898	192 - 204	198	FCIWENTPSPPRN	13982	128 - 140	134	YES
1592-423	T	FCIWENTPSPPRN	ES809898	192 - 204	198	FCIWENTPSPPRN	2272	57 - 69	63	YES
1592-423	T	FCIWENTPSPPRN	ES809898	192 - 204	198	FCIWENTPSPPRN	5425	138 - 150	144	YES
1592-424	T	FCIWENTPSPPRN	ES809898	192 - 204	198	FCIWENTPSPPRN	13982	128 - 140	134	YES
1592-424	T	FCIWENTPSPPRN	ES809898	192 - 204	198	FCIWENTPSPPRN	2272	57 - 69	63	YES
1592-424	T	FCIWENTPSPPRN	ES809898	192 - 204	198	FCIWENTPSPPRN	5425	138 - 150	144	YES
1592-428	S	FFNNLPSPKADTP	TC278337	28 - 40	34	FFNNLPSPKADTP	15913	522 - 534	528	YES
1592-429	S	FFNNLPSPKADTP	TC278337	28 - 40	34	FFNNLPSPKADTP	15913	522 - 534	528	YES
1592-431	S	FFNNLPSPKADTP	TC278337	28 - 40	34	FFNNLPSPKADTP	15913	522 - 534	528	YES
1592-432	S	FFNNLPSPKAYTP	Cotton_D_gene_10032685	74 - 86	80	FFNNLPSPKAYTP	15913	522 - 534	528	YES
1592-438	S	FYQDLASPISARR	TC268941	37 - 49	43	FYQDLASPISARR	10782	17 - 29	23	YES
1592-438	S	FYQDLASPISARR	TC268941	37 - 49	43	FYQDLASPISARR	11049	17 - 29	23	YES
1592-44	S	AAKALGSFRSQTH	Cotton_D_gene_10019562	269 - 281	275	AAKALGSFRSQTH	10770	283 - 295	289	YES
1592-44	S	AAKALGSFRSQTH	Cotton_D_gene_10019562	269 - 281	275	AAKALGSFRSQTH	16319	185 - 197	191	YES
1592-44	S	AAKALGSFRSQTH	Cotton_D_gene_10019562	269 - 281	275	AAKALGSFRSQTH	4830	273 - 285	279	YES
1592-451	S	FAQVSTSDDEDEV	Cotton_D_gene_10017715	6 - 18	12	FAQVSTSDDEDEV	10285	6 - 18	12	YES
1592-451	S	FAQVSTSDDEDEV	Cotton_D_gene_10017715	6 - 18	12	FAQVSTSDDEDEV	14976	6 - 18	12	YES
1592-452	S	FAQVSTSDDEDEV	Cotton_D_gene_10017715	6 - 18	12	FAQVSTSDDEDEV	10285	6 - 18	12	YES
1592-452	S	FAQVSTSDDEDEV	Cotton_D_gene_10017715	6 - 18	12	FAQVSTSDDEDEV	14976	6 - 18	12	YES
1592-453	S	FLAGNLSFSRARV	DW496409	88 - 100	94	FLAGNLSFSRARV	13296	402 - 414	408	YES
1592-453	S	FLAGNLSFSRARV	DW496409	88 - 100	94	FLAGNLSFSRARV	16296	385 - 397	391	YES
1592-453	S	FLAGNLSFSRARV	DW496409	88 - 100	94	FLAGNLSFSRARV	3737	380 - 392	386	YES
1592-453	S	FLAGNLSFSRARV	DW496409	88 - 100	94	FLAGNLSFSRARV	393	380 - 392	386	YES
1592-453	S	FLAGNLSFSRARV	DW496409	88 - 100	94	FLAGNLSFSRARV	8432	380 - 392	386	YES
1592-457	S	GVPRSPSPPPGKA	EX167090	39 - 51	45	GVPRSPSPPPGKA	10086	187 - 199	193	YES
1592-457	S	GVPRSPSPPPGKA	EX167090	39 - 51	45	GVPRSPSPPPGKA	13490	189 - 201	195	YES
1592-457	S	GVPRSPSPPPGKA	EX167090	39 - 51	45	GVPRSPSPPPGKA	776	156 - 168	162	YES
1592-458	S	GYGKTVSPQPGYA	Cotton_D_gene_10017498	737 - 749	743	GYGKTVSPQPGYA	10225	510 - 522	516	YES
1592-458	S	GYGKTVSPQPGYA	Cotton_D_gene_10017498	737 - 749	743	GYGKTVSPQPGYA	10294	506 - 518	512	YES
1592-458	S	GYGKTVSPQPGYA	Cotton_D_gene_10017498	737 - 749	743	GYGKTVSPQPGYA	15000	782 - 794	788	YES
1592-459	S	GASEEDSEDEFYD	CK640461	96 - 108	102	GASEEDSEDEFYD	13121	167 - 179	173	YES
1592-459	S	GASEEDSEDEFYD	CK640461	96 - 108	102	GASEEDSEDEFYD	1779	187 - 199	193	YES
1592-459	S	GASEEDSEDEFYD	CK640461	96 - 108	102	GASEEDSEDEFYD	2468	173 - 185	179	YES
1592-459	S	GASEEDSEDEFYD	CK640461	96 - 108	102	GASEEDSEDEFYD	7673	140 - 152	146	YES
1592-461	S	GAANPPSPDGSSD	ES807588	147 - 159	153	GAANPPSPDGSSD	12776	93 - 105	99	YES
1592-462	S	GASEEDSDDEFYD	Cotton_D_gene_10019595	191 - 203	197	GASEEDSDDEFYD	13121	167 - 179	173	YES
1592-462	S	GASEEDSDDEFYD	Cotton_D_gene_10019595	191 - 203	197	GASEEDSDDEFYD	1779	187 - 199	193	YES
1592-462	S	GASEEDSDDEFYD	Cotton_D_gene_10019595	191 - 203	197	GASEEDSDDEFYD	7666	140 - 152	146	YES
1592-462	S	GASEEDSDDEFYD	Cotton_D_gene_10019595	191 - 203	197	GASEEDSDDEFYD	7673	140 - 152	146	YES
1592-464	S	GSPTTQSNRIPSD	CO127430	210 - 222	216	GSPTTQSNRIPSD	15099	27 - 39	33	YES
1592-47	S	AEVGVDSDDDEPI	Cotton_D_gene_10036681	16 - 28	22	AEVGVDSDDDEPI	15182	18 - 30	24	YES
1592-472	S	GAANPPSPDGSSD	ES807588	147 - 159	153	GAANPPSPDGSSD	12776	93 - 105	99	YES
1592-473	S	GFEEDKSDSEDED	Cotton_D_gene_10021472	885 - 897	891	GFEEDKSDSEDED	14665	960 - 972	966	YES
1592-473	S	GFEEDKSDSEDED	Cotton_D_gene_10021472	885 - 897	891	GFEEDKSDSEDED	2767	930 - 942	936	YES
1592-473	S	GFEEDKSDSEDED	Cotton_D_gene_10021472	885 - 897	891	GFEEDKSDSEDED	4647	618 - 630	624	YES
1592-48	S	AMFGGDSDDEEEI	Cotton_D_gene_10005786	400 - 412	406	AMFGGDSDDEEEI	10221	383 - 394	389	YES
1592-48	S	AMFGGDSDDEEEI	Cotton_D_gene_10005786	400 - 412	406	AMFGGDSDDEEEI	10297	384 - 395	390	YES
1592-48	S	AMFGGDSDDEEEI	Cotton_D_gene_10005786	400 - 412	406	AMFGGDSDDEEEI	1198	749 - 761	755	YES
1592-480	S	GQPAEQSENDSEE	TC242635	14 - 26	20	GQPAEQSENDSEE	7626	107 - 119	113	YES
1592-480	S	GQPAEQSENDSEE	TC242635	14 - 26	20	GQPAEQSENDSEE	7633	107 - 119	113	YES
1592-485	S	GASDGESDGEHPF	TC269441	114 - 126	120	GASDGESDGEHPF	10188	324 - 336	330	YES
1592-485	S	GASDGESDGEHPF	TC269441	114 - 126	120	GASDGESDGEHPF	10341	333 - 345	339	YES
1592-487	T	GVTDLETEDEDGF	DW500584	25 - 37	31	GVTDLETEDEDGF	13814	203 - 215	209	YES
1592-487	T	GVTDLETEDEDGF	DW500584	25 - 37	31	GVTDLETEDEDGF	2585	203 - 215	209	YES
1592-487	T	GVTDLETEDEDGF	DW500584	25 - 37	31	GVTDLETEDEDGF	3139	203 - 215	209	YES
1592-487	T	GVTDLETEDEDGF	DW500584	25 - 37	31	GVTDLETEDEDGF	5935	225 - 237	231	YES
1592-498	S	GDERWNSDSDMDI	ES805123	189 - 201	195	GDERWNSDSDMDI	14261	514 - 526	520	YES
1592-499	S	GSPVDLSPPRRNI	Cotton_D_gene_10010180	216 - 228	222	GSPVDLSPPRRNI	10467	270 - 282	276	YES
1592-499	S	GSPVDLSPPRRNI	Cotton_D_gene_10010180	216 - 228	222	GSPVDLSPPRRNI	488	280 - 292	286	YES
1592-499	S	GSPVDLSPPRRNI	Cotton_D_gene_10010180	216 - 228	222	GSPVDLSPPRRNI	490	280 - 292	286	YES
1592-499	S	GSPVDLSPPRRNI	Cotton_D_gene_10010180	216 - 228	222	GSPVDLSPPRRNI	5122	238 - 250	244	YES
1592-499	S	GSPVDLSPPRRNI	Cotton_D_gene_10010180	216 - 228	222	GSPVDLSPPRRNI	5122	289 - 301	295	YES
1592-499	S	GSPVDLSPPRRNI	Cotton_D_gene_10010180	216 - 228	222	GSPVDLSPPRRNI	5131	238 - 250	244	YES
1592-499	S	GSPVDLSPPRRNI	Cotton_D_gene_10010180	216 - 228	222	GSPVDLSPPRRNI	5131	289 - 301	295	YES
1592-5	S	ASETSSSHGGVTA	TC235736	159 - 171	165	ASETSSSHGGVTA	13116	273 - 285	279	YES
1592-5	S	ASETSSSHGGVTA	TC235736	159 - 171	165	ASETSSSHGGVTA	2944	310 - 322	316	YES
1592-5	S	ASETSSSHGGVTA	TC235736	159 - 171	165	ASETSSSHGGVTA	5595	869 - 881	875	YES
1592-5	S	ASETSSSHGGVTA	TC235736	159 - 171	165	ASETSSSHGGVTA	5596	869 - 881	875	YES
1592-5	S	ASETSSSHGGVTA	TC235736	159 - 171	165	ASETSSSHGGVTA	5597	869 - 881	875	YES
1592-50	T	APSNANTPSKAKK	DW238060	113 - 125	119	APSNANTPSKAKK	58	428 - 440	434	YES
1592-500	S	GSPVDLSPPRRNI	Cotton_D_gene_10010180	216 - 228	222	GSPVDLSPPRRNI	10467	270 - 282	276	YES
1592-500	S	GSPVDLSPPRRNI	Cotton_D_gene_10010180	216 - 228	222	GSPVDLSPPRRNI	488	280 - 292	286	YES
1592-500	S	GSPVDLSPPRRNI	Cotton_D_gene_10010180	216 - 228	222	GSPVDLSPPRRNI	490	280 - 292	286	YES
1592-500	S	GSPVDLSPPRRNI	Cotton_D_gene_10010180	216 - 228	222	GSPVDLSPPRRNI	5122	238 - 250	244	YES
1592-500	S	GSPVDLSPPRRNI	Cotton_D_gene_10010180	216 - 228	222	GSPVDLSPPRRNI	5122	289 - 301	295	YES
1592-500	S	GSPVDLSPPRRNI	Cotton_D_gene_10010180	216 - 228	222	GSPVDLSPPRRNI	5131	238 - 250	244	YES
1592-500	S	GSPVDLSPPRRNI	Cotton_D_gene_10010180	216 - 228	222	GSPVDLSPPRRNI	5131	289 - 301	295	YES
1592-501	S	GSPVDLSPPRRNI	Cotton_D_gene_10010180	216 - 228	222	GSPVDLSPPRRNI	10467	270 - 282	276	YES
1592-501	S	GSPVDLSPPRRNI	Cotton_D_gene_10010180	216 - 228	222	GSPVDLSPPRRNI	488	280 - 292	286	YES
1592-501	S	GSPVDLSPPRRNI	Cotton_D_gene_10010180	216 - 228	222	GSPVDLSPPRRNI	490	280 - 292	286	YES
1592-501	S	GSPVDLSPPRRNI	Cotton_D_gene_10010180	216 - 228	222	GSPVDLSPPRRNI	5122	238 - 250	244	YES
1592-501	S	GSPVDLSPPRRNI	Cotton_D_gene_10010180	216 - 228	222	GSPVDLSPPRRNI	5122	289 - 301	295	YES
1592-501	S	GSPVDLSPPRRNI	Cotton_D_gene_10010180	216 - 228	222	GSPVDLSPPRRNI	5131	238 - 250	244	YES
1592-501	S	GSPVDLSPPRRNI	Cotton_D_gene_10010180	216 - 228	222	GSPVDLSPPRRNI	5131	289 - 301	295	YES
1592-503	S	GEGTPKSERSDDI	Cotton_D_gene_10033485	623 - 635	629	GEGTPKSERSDDI	5032	545 - 557	551	YES
1592-503	S	GEGTPKSERSDDI	Cotton_D_gene_10033485	623 - 635	629	GEGTPKSERSDDI	5033	545 - 557	551	YES
1592-507	S	GGDIDESDEEDIK	Cotton_D_gene_10006838	160 - 172	166	GGDIDESDEEDIK	14191	194 - 206	200	YES
1592-510	S	GMEGSPSPLAPPK	Cotton_D_gene_10034155	56 - 68	62	GMEGSPSPLAPPK	10267	49 - 61	55	YES
1592-510	S	GMEGSPSPLAPPK	Cotton_D_gene_10034155	56 - 68	62	GMEGSPSPLAPPK	10734	64 - 76	70	YES
1592-510	S	GMEGSPSPLAPPK	Cotton_D_gene_10034155	56 - 68	62	GMEGSPSPLAPPK	14966	98 - 110	104	YES
1592-510	S	GMEGSPSPLAPPK	Cotton_D_gene_10034155	56 - 68	62	GMEGSPSPLAPPK	15395	65 - 77	71	YES
1592-52	S	AHDSSSSDSDNDK	EV485570	49 - 61	55	AHDSSSSDSDNDK	2550	26 - 38	32	YES
1592-521	S	GVEGSPSPLAPSN	Cotton_D_gene_10035889	64 - 76	70	GVEGSPSPLAPSN	10267	49 - 61	55	YES
1592-521	S	GVEGSPSPLAPSN	Cotton_D_gene_10035889	64 - 76	70	GVEGSPSPLAPSN	10734	64 - 76	70	YES
1592-521	S	GVEGSPSPLAPSN	Cotton_D_gene_10035889	64 - 76	70	GVEGSPSPLAPSN	14966	98 - 110	104	YES
1592-521	S	GVEGSPSPLAPSN	Cotton_D_gene_10035889	64 - 76	70	GVEGSPSPLAPSN	15395	65 - 77	71	YES
1592-524	S	GSESDESDDENEP	Cotton_D_gene_10008548	198 - 210	204	GSESDESDDENEP	14074	325 - 337	331	YES
1592-531	T	GQLEAFTPERDQP	TC261782	87 - 99	93	GQLEAFTPERDQP	10711	38 - 50	44	YES
1592-531	T	GQLEAFTPERDQP	TC261782	87 - 99	93	GQLEAFTPERDQP	14207	44 - 56	50	YES
1592-535	S	GRGHSKSPPYRGR	BF275918	144 - 156	150	GRGHSKSPPYRGR	11338	147 - 159	153	YES
1592-539	S	GSEEGLSPRASVS	Cotton_D_gene_10032618	138 - 150	144	GSEEGLSPRASVS	2329	137 - 149	143	YES
1592-539	S	GSEEGLSPRASVS	Cotton_D_gene_10032618	138 - 150	144	GSEEGLSPRASVS	3564	154 - 166	160	YES
1592-539	S	GSEEGLSPRASVS	Cotton_D_gene_10032618	138 - 150	144	GSEEGLSPRASVS	9775	138 - 150	144	YES
1592-539	S	GSEEGLSPRASVS	Cotton_D_gene_10032618	138 - 150	144	GSEEGLSPRASVS	9839	138 - 150	144	YES
1592-539	S	GSEEGLSPRASVS	Cotton_D_gene_10032618	138 - 150	144	GSEEGLSPRASVS	9907	138 - 150	144	YES
1592-540	S	GSEEGSSPRASVS	Cotton_D_gene_10000308	138 - 150	144	GSEEGSSPRASVS	2329	137 - 149	143	YES
1592-540	S	GSEEGSSPRASVS	Cotton_D_gene_10000308	138 - 150	144	GSEEGSSPRASVS	3564	154 - 166	160	YES
1592-540	S	GSEEGSSPRASVS	Cotton_D_gene_10000308	138 - 150	144	GSEEGSSPRASVS	9775	138 - 150	144	YES
1592-540	S	GSEEGSSPRASVS	Cotton_D_gene_10000308	138 - 150	144	GSEEGSSPRASVS	9839	138 - 150	144	YES
1592-540	S	GSEEGSSPRASVS	Cotton_D_gene_10000308	138 - 150	144	GSEEGSSPRASVS	9907	138 - 150	144	YES
1592-541	S	GGKRNHSPIREGS	TC253457	20 - 32	26	GGKRNHSPIREGS	10639	250 - 262	256	YES
1592-544	T	GRGLTQTPGSTFT	Cotton_D_gene_10014636	111 - 123	117	GRGLTQTPGSTFT	1514	112 - 124	118	YES
1592-545	T	GVTWDATPKGLVT	Cotton_D_gene_10038203	269 - 281	275	GVTWDATPKGLVT	13388	266 - 278	272	YES
1592-548	S	GELGELSPDFRST	DW508978	62 - 74	68	GELGELSPDFRST	1264	371 - 383	377	YES
1592-548	S	GELGELSPDFRST	DW508978	62 - 74	68	GELGELSPDFRST	16491	377 - 389	383	YES
1592-55	S	AFSDSDSESDGDL	Cotton_D_gene_10000291	137 - 149	143	AFSDSDSESDGDL	13491	121 - 133	127	YES
1592-552	S	GGSDSDSDEGQDY	TC234955	166 - 178	172	GGSDSDSDEGQDY	3205	148 - 160	154	YES
1592-553	S	GGSDSDSDEGQDY	TC234955	166 - 178	172	GGSDSDSDEGQDY	3205	148 - 160	154	YES
1592-558	S	HKERPHSPNQGPG	TC256683	11 - 23	17	HKERPHSPNQGPG	15960	899 - 911	905	YES
1592-562	S	HEEGELSPKSDEL	Cotton_D_gene_10005130	363 - 375	369	HEEGELSPKSDEL	10715	374 - 386	380	YES
1592-562	S	HEEGELSPKSDEL	Cotton_D_gene_10005130	363 - 375	369	HEEGELSPKSDEL	15018	962 - 974	968	YES
1592-563	S	HEEGELSPKSDEL	Cotton_D_gene_10005130	363 - 375	369	HEEGELSPKSDEL	10715	374 - 386	380	YES
1592-563	S	HEEGELSPKSDEL	Cotton_D_gene_10005130	363 - 375	369	HEEGELSPKSDEL	15018	962 - 974	968	YES
1592-565	S	HEDHPRSPRGPPQ	Cotton_D_gene_10032493	148 - 160	154	HEDHPRSPRGPPQ	10903	200 - 212	206	YES
1592-57	S	AEDSDDSILVDEL	Cotton_D_gene_10006330	287 - 299	293	AEDSDDSILVDEL	14482	278 - 290	284	YES
1592-57	S	AEDSDDSILVDEL	Cotton_D_gene_10006330	287 - 299	293	AEDSDDSILVDEL	3840	289 - 301	295	YES
1592-57	S	AEDSDDSILVDEL	Cotton_D_gene_10006330	287 - 299	293	AEDSDDSILVDEL	5375	270 - 282	276	YES
1592-570	S	HEIDYPSDNEKGT	Cotton_D_gene_10022705	473 - 485	479	HEIDYPSDNEKGT	5069	417 - 429	423	YES
1592-572	S	HYSRSVSPQDGHY	TC270456	22 - 34	28	HYSRSVSPQDGHY	1033	172 - 184	178	YES
1592-572	S	HYSRSVSPQDGHY	TC270456	22 - 34	28	HYSRSVSPQDGHY	15848	179 - 191	185	YES
1592-576	S	IGQPSGSEVGDRA	Cotton_D_gene_10031565	457 - 469	463	IGQPSGSEVGDRA	6018	462 - 474	468	YES
1592-576	S	IGQPSGSEVGDRA	Cotton_D_gene_10031565	457 - 469	463	IGQPSGSEVGDRA	6027	462 - 474	468	YES
1592-576	S	IGQPSGSEVGDRA	Cotton_D_gene_10031565	457 - 469	463	IGQPSGSEVGDRA	6028	462 - 474	468	YES
1592-576	S	IGQPSGSEVGDRA	Cotton_D_gene_10031565	457 - 469	463	IGQPSGSEVGDRA	6687	451 - 463	457	YES
1592-578	S	IGQPSDSEVGDRA	Cotton_D_gene_10040693	888 - 900	894	IGQPSDSEVGDRA	6687	451 - 463	457	YES
1592-580	S	IPARTSSAPPNLD	Cotton_D_gene_10029187	177 - 189	183	IPARTSSAPPNLD	13201	167 - 179	173	YES
1592-580	S	IPARTSSAPPNLD	Cotton_D_gene_10029187	177 - 189	183	IPARTSSAPPNLD	16356	178 - 190	184	YES
1592-592	S	IYNLDESDDDADF	Cotton_D_gene_10015325	17 - 29	23	IYNLDESDDDADF	10168	186 - 198	192	YES
1592-592	S	IYNLDESDDDADF	Cotton_D_gene_10015325	17 - 29	23	IYNLDESDDDADF	1101	17 - 29	23	YES
1592-592	S	IYNLDESDDDADF	Cotton_D_gene_10015325	17 - 29	23	IYNLDESDDDADF	13466	17 - 29	23	YES
1592-595	S	IWENTPSPPRNDG	ES809898	194 - 206	200	IWENTPSPPRNDG	13982	130 - 142	136	YES
1592-595	S	IWENTPSPPRNDG	ES809898	194 - 206	200	IWENTPSPPRNDG	2272	59 - 71	65	YES
1592-595	S	IWENTPSPPRNDG	ES809898	194 - 206	200	IWENTPSPPRNDG	5425	140 - 152	146	YES
1592-596	S	IWENTPSPPRNDG	ES809898	194 - 206	200	IWENTPSPPRNDG	13982	130 - 142	136	YES
1592-596	S	IWENTPSPPRNDG	ES809898	194 - 206	200	IWENTPSPPRNDG	2272	59 - 71	65	YES
1592-596	S	IWENTPSPPRNDG	ES809898	194 - 206	200	IWENTPSPPRNDG	5425	140 - 152	146	YES
1592-597	S	ILESGNSSADNAG	Cotton_D_gene_10008257	354 - 366	360	ILESGNSSADNAG	860	349 - 361	355	YES
1592-6	S	AEVIALSPKTLMA	Cotton_D_gene_10023415	69 - 81	75	AEVIALSPKTLMA	11000	51 - 63	57	YES
1592-6	S	AEVIALSPKTLMA	Cotton_D_gene_10023415	69 - 81	75	AEVIALSPKTLMA	13438	51 - 63	57	YES
1592-6	S	AEVIALSPKTLMA	Cotton_D_gene_10023415	69 - 81	75	AEVIALSPKTLMA	14533	59 - 71	65	YES
1592-6	S	AEVIALSPKTLMA	Cotton_D_gene_10023415	69 - 81	75	AEVIALSPKTLMA	2251	65 - 77	71	YES
1592-605	S	IKRSKGSLGSLNM	DW489946	123 - 135	129	IKRSKGSLGSLNM	15538	181 - 193	187	YES
1592-605	S	IKRSKGSLGSLNM	DW489946	123 - 135	129	IKRSKGSLGSLNM	2191	150 - 162	156	YES
1592-605	S	IKRSKGSLGSLNM	DW489946	123 - 135	129	IKRSKGSLGSLNM	5783	146 - 158	152	YES
1592-605	S	IKRSKGSLGSLNM	DW489946	123 - 135	129	IKRSKGSLGSLNM	5784	147 - 159	153	YES
1592-605	S	IKRSKGSLGSLNM	DW489946	123 - 135	129	IKRSKGSLGSLNM	5787	146 - 158	152	YES
1592-61	S	ANIAGGSPTTQSN	CO127430	205 - 217	211	ANIAGGSPTTQSN	10592	561 - 573	567	YES
1592-61	S	ANIAGGSPTTQSN	CO127430	205 - 217	211	ANIAGGSPTTQSN	15099	22 - 34	28	YES
1592-61	S	ANIAGGSPTTQSN	CO127430	205 - 217	211	ANIAGGSPTTQSN	6344	556 - 568	562	YES
1592-619	S	IGDEELSEGAESS	TC237503	135 - 147	141	IGDEELSEGAESS	14769	318 - 330	324	YES
1592-622	S	IPANPPSPVPEGS	AI054732	19 - 31	25	IPANPPSPVPEGS	13779	128 - 140	134	YES
1592-622	S	IPANPPSPVPEGS	AI054732	19 - 31	25	IPANPPSPVPEGS	15981	163 - 175	169	YES
1592-623	T	IHSGAVTPIHPRS	Cotton_D_gene_10030510	337 - 349	343	IHSGAVTPIHPRS	2747	335 - 347	341	YES
1592-623	T	IHSGAVTPIHPRS	Cotton_D_gene_10030510	337 - 349	343	IHSGAVTPIHPRS	5883	332 - 344	338	YES
1592-623	T	IHSGAVTPIHPRS	Cotton_D_gene_10030510	337 - 349	343	IHSGAVTPIHPRS	5884	332 - 344	338	YES
1592-623	T	IHSGAVTPIHPRS	Cotton_D_gene_10030510	337 - 349	343	IHSGAVTPIHPRS	5892	332 - 344	338	YES
1592-623	T	IHSGAVTPIHPRS	Cotton_D_gene_10030510	337 - 349	343	IHSGAVTPIHPRS	9188	333 - 345	339	YES
1592-641	S	KAKGKGSDSDEAD	Cotton_D_gene_10006158	1314 - 1326	1320	KAKGKGSDSDEAD	534	145 - 157	151	YES
1592-642	S	KGKGSDSDEADED	Cotton_D_gene_10006158	1316 - 1328	1322	KGKGSDSDEADED	534	147 - 159	153	YES
1592-647	S	KVNANNSPRSSPD	TC256110	247 - 259	253	KVNANNSPRSSPD	10606	772 - 784	778	YES
1592-647	S	KVNANNSPRSSPD	TC256110	247 - 259	253	KVNANNSPRSSPD	12764	723 - 735	729	YES
1592-647	S	KVNANNSPRSSPD	TC256110	247 - 259	253	KVNANNSPRSSPD	1448	736 - 748	742	YES
1592-648	S	KKSEQTSDPNSED	Cotton_D_gene_10025298	294 - 306	300	KKSEQTSDPNSED	1252	289 - 301	295	YES
1592-65	S	ADQISNSPEIKEP	Cotton_D_gene_10034077	4 - 16	10	ADQISNSPEIKEP	9919	40 - 52	46	YES
1592-652	S	KTYGGESSDNEVD	TC279700	355 - 367	361	KTYGGESSDNEVD	13635	245 - 257	251	YES
1592-655	S	KDEDVESDKSVSE	Cotton_D_gene_10035211	112 - 124	118	KDEDVESDKSVSE	1826	111 - 123	117	YES
1592-655	S	KDEDVESDKSVSE	Cotton_D_gene_10035211	112 - 124	118	KDEDVESDKSVSE	2223	114 - 126	120	YES
1592-655	S	KDEDVESDKSVSE	Cotton_D_gene_10035211	112 - 124	118	KDEDVESDKSVSE	4458	111 - 123	117	YES
1592-655	S	KDEDVESDKSVSE	Cotton_D_gene_10035211	112 - 124	118	KDEDVESDKSVSE	4662	114 - 126	120	YES
1592-655	S	KDEDVESDKSVSE	Cotton_D_gene_10035211	112 - 124	118	KDEDVESDKSVSE	4663	114 - 126	120	YES
1592-66	S	ASPQGPSPRVASP	TC236491	171 - 183	177	ASPQGPSPRVASP	10583	95 - 107	101	YES
1592-66	S	ASPQGPSPRVASP	TC236491	171 - 183	177	ASPQGPSPRVASP	11281	105 - 117	111	YES
1592-66	S	ASPQGPSPRVASP	TC236491	171 - 183	177	ASPQGPSPRVASP	15595	103 - 115	109	YES
1592-66	S	ASPQGPSPRVASP	TC236491	171 - 183	177	ASPQGPSPRVASP	3088	103 - 115	109	YES
1592-666	S	KRRNSISPPPPPF	Cotton_D_gene_10025298	83 - 95	89	KRRNSISPPPPPF	1252	18 - 30	24	YES
1592-666	S	KRRNSISPPPPPF	Cotton_D_gene_10025298	83 - 95	89	KRRNSISPPPPPF	1252	86 - 98	92	YES
1592-666	S	KRRNSISPPPPPF	Cotton_D_gene_10025298	83 - 95	89	KRRNSISPPPPPF	5921	47 - 59	53	YES
1592-667	S	KRRNSISPPPPPF	Cotton_D_gene_10025298	83 - 95	89	KRRNSISPPPPPF	1252	18 - 30	24	YES
1592-667	S	KRRNSISPPPPPF	Cotton_D_gene_10025298	83 - 95	89	KRRNSISPPPPPF	1252	86 - 98	92	YES
1592-667	S	KRRNSISPPPPPF	Cotton_D_gene_10025298	83 - 95	89	KRRNSISPPPPPF	5921	47 - 59	53	YES
1592-668	S	KRRNSISPPPPPF	Cotton_D_gene_10025298	83 - 95	89	KRRNSISPPPPPF	1252	18 - 30	24	YES
1592-668	S	KRRNSISPPPPPF	Cotton_D_gene_10025298	83 - 95	89	KRRNSISPPPPPF	1252	86 - 98	92	YES
1592-668	S	KRRNSISPPPPPF	Cotton_D_gene_10025298	83 - 95	89	KRRNSISPPPPPF	5921	47 - 59	53	YES
1592-673	S	KRGISDSDDEDEG	Cotton_D_gene_10003234	213 - 225	219	KRGISDSDDEDEG	14665	962 - 974	968	YES
1592-673	S	KRGISDSDDEDEG	Cotton_D_gene_10003234	213 - 225	219	KRGISDSDDEDEG	2767	932 - 944	938	YES
1592-673	S	KRGISDSDDEDEG	Cotton_D_gene_10003234	213 - 225	219	KRGISDSDDEDEG	989	213 - 225	219	YES
1592-676	S	KGSEPNSPITPLI	TC272849	175 - 187	181	KGSEPNSPITPLI	1254	767 - 779	773	YES
1592-676	S	KGSEPNSPITPLI	TC272849	175 - 187	181	KGSEPNSPITPLI	2162	768 - 780	774	YES
1592-676	S	KGSEPNSPITPLI	TC272849	175 - 187	181	KGSEPNSPITPLI	9157	771 - 783	777	YES
1592-677	S	KVSYVESEESEEI	Cotton_D_gene_10025168	365 - 377	371	KVSYVESEESEEI	13499	365 - 377	371	YES
1592-677	S	KVSYVESEESEEI	Cotton_D_gene_10025168	365 - 377	371	KVSYVESEESEEI	14282	381 - 393	387	YES
1592-677	S	KVSYVESEESEEI	Cotton_D_gene_10025168	365 - 377	371	KVSYVESEESEEI	957	389 - 401	395	YES
1592-683	S	KMCQVDSPGSSGL	Cotton_D_gene_10011030	1627 - 1639	1633	KMCQVDSPGSSGL	8410	89 - 101	95	YES
1592-686	T	KLLATPTPMGTPL	Cotton_D_gene_10038203	390 - 402	396	KLLATPTPMGTPL	7233	408 - 420	414	YES
1592-686	T	KLLATPTPMGTPL	Cotton_D_gene_10038203	390 - 402	396	KLLATPTPMGTPL	7237	408 - 420	414	YES
1592-686	T	KLLATPTPMGTPL	Cotton_D_gene_10038203	390 - 402	396	KLLATPTPMGTPL	7242	408 - 420	414	YES
1592-686	T	KLLATPTPMGTPL	Cotton_D_gene_10038203	390 - 402	396	KLLATPTPMGTPL	7244	408 - 420	414	YES
1592-687	S	KRRSSISPPPPPL	Cotton_D_gene_10032253	73 - 85	79	KRRSSISPPPPPL	1252	18 - 30	24	YES
1592-687	S	KRRSSISPPPPPL	Cotton_D_gene_10032253	73 - 85	79	KRRSSISPPPPPL	1252	86 - 98	92	YES
1592-688	S	KRRSSISPPPPPL	Cotton_D_gene_10032253	73 - 85	79	KRRSSISPPPPPL	1252	18 - 30	24	YES
1592-688	S	KRRSSISPPPPPL	Cotton_D_gene_10032253	73 - 85	79	KRRSSISPPPPPL	1252	86 - 98	92	YES
1592-690	S	KLNLDRSSGDDSM	Cotton_D_gene_10036546	353 - 365	359	KLNLDRSSGDDSM	10455	336 - 348	342	YES
1592-690	S	KLNLDRSSGDDSM	Cotton_D_gene_10036546	353 - 365	359	KLNLDRSSGDDSM	14656	372 - 384	378	YES
1592-690	S	KLNLDRSSGDDSM	Cotton_D_gene_10036546	353 - 365	359	KLNLDRSSGDDSM	8060	369 - 381	375	YES
1592-690	S	KLNLDRSSGDDSM	Cotton_D_gene_10036546	353 - 365	359	KLNLDRSSGDDSM	8061	369 - 381	375	YES
1592-691	S	KLNLDRSSGDDSM	Cotton_D_gene_10036546	353 - 365	359	KLNLDRSSGDDSM	10455	336 - 348	342	YES
1592-691	S	KLNLDRSSGDDSM	Cotton_D_gene_10036546	353 - 365	359	KLNLDRSSGDDSM	14656	372 - 384	378	YES
1592-691	S	KLNLDRSSGDDSM	Cotton_D_gene_10036546	353 - 365	359	KLNLDRSSGDDSM	8060	369 - 381	375	YES
1592-691	S	KLNLDRSSGDDSM	Cotton_D_gene_10036546	353 - 365	359	KLNLDRSSGDDSM	8061	369 - 381	375	YES
1592-693	S	KTKKDDSDDDDDN	ES824064	165 - 177	171	KTKKDDSDDDDDN	1460	144 - 156	150	YES
1592-696	S	KAKNYGSLDSLEP	Cotton_D_gene_10027867	94 - 106	100	KAKNYGSLDSLEP	10483	485 - 497	491	YES
1592-696	S	KAKNYGSLDSLEP	Cotton_D_gene_10027867	94 - 106	100	KAKNYGSLDSLEP	47	98 - 110	104	YES
1592-700	S	KMCQVDSPESPKP	Cotton_D_gene_10021254	1600 - 1612	1606	KMCQVDSPESPKP	15083	1660 - 1672	1666	YES
1592-700	S	KMCQVDSPESPKP	Cotton_D_gene_10021254	1600 - 1612	1606	KMCQVDSPESPKP	15085	1660 - 1672	1666	YES
1592-700	S	KMCQVDSPESPKP	Cotton_D_gene_10021254	1600 - 1612	1606	KMCQVDSPESPKP	8410	89 - 101	95	YES
1592-701	S	KRKGIESDEDSPP	Cotton_D_gene_10029979	632 - 644	638	KRKGIESDEDSPP	1439	594 - 606	600	YES
1592-701	S	KRKGIESDEDSPP	Cotton_D_gene_10029979	632 - 644	638	KRKGIESDEDSPP	4254	592 - 604	598	YES
1592-702	S	KRKGIESDEDSPP	Cotton_D_gene_10029979	632 - 644	638	KRKGIESDEDSPP	1439	594 - 606	600	YES
1592-702	S	KRKGIESDEDSPP	Cotton_D_gene_10029979	632 - 644	638	KRKGIESDEDSPP	4254	592 - 604	598	YES
1592-705	S	KNLSESSDSDIGP	TC266585	79 - 91	85	KNLSESSDSDIGP	13127	390 - 402	396	YES
1592-706	T	KRSAPTTPLDGVQ	TC237491	96 - 108	102	KRSAPTTPLDGVQ	10801	55 - 67	61	YES
1592-706	T	KRSAPTTPLDGVQ	TC237491	96 - 108	102	KRSAPTTPLDGVQ	3915	60 - 72	66	YES
1592-706	T	KRSAPTTPLDGVQ	TC237491	96 - 108	102	KRSAPTTPLDGVQ	772	60 - 72	66	YES
1592-709	S	KMQKLASIDAQLR	TC250290	114 - 126	120	KMQKLASIDAQLR	10486	5 - 17	11	YES
1592-709	S	KMQKLASIDAQLR	TC250290	114 - 126	120	KMQKLASIDAQLR	13183	4 - 16	10	YES
1592-709	S	KMQKLASIDAQLR	TC250290	114 - 126	120	KMQKLASIDAQLR	2842	4 - 16	10	YES
1592-709	S	KMQKLASIDAQLR	TC250290	114 - 126	120	KMQKLASIDAQLR	2843	4 - 16	10	YES
1592-709	S	KMQKLASIDAQLR	TC250290	114 - 126	120	KMQKLASIDAQLR	7711	4 - 16	10	YES
1592-714	S	KEAEALSPIAEAS	Cotton_D_gene_10008619	268 - 280	274	KEAEALSPIAEAS	10050	268 - 280	274	YES
1592-714	S	KEAEALSPIAEAS	Cotton_D_gene_10008619	268 - 280	274	KEAEALSPIAEAS	10157	266 - 278	272	YES
1592-72	S	AEESDDSDNDLLR	TC256156	187 - 199	193	AEESDDSDNDLLR	6553	457 - 469	463	YES
1592-720	S	KAYEGASDSEAKS	Cotton_D_gene_10037083	485 - 497	491	KAYEGASDSEAKS	11170	495 - 507	501	YES
1592-722	S	KFLETPSPEHKAV	Cotton_D_gene_10010519	256 - 268	262	KFLETPSPEHKAV	14246	256 - 268	262	YES
1592-724	S	KFAVSDSPEAPLV	Cotton_D_gene_10025850	611 - 623	617	KFAVSDSPEAPLV	11004	603 - 615	609	YES
1592-724	S	KFAVSDSPEAPLV	Cotton_D_gene_10025850	611 - 623	617	KFAVSDSPEAPLV	13739	609 - 621	615	YES
1592-724	S	KFAVSDSPEAPLV	Cotton_D_gene_10025850	611 - 623	617	KFAVSDSPEAPLV	14818	597 - 609	603	YES
1592-727	Y	KNEITPYLVSRFY	Cotton_D_gene_10033485	846 - 858	852	KNEITPYLVSRFY	11364	683 - 695	689	YES
1592-727	Y	KNEITPYLVSRFY	Cotton_D_gene_10033485	846 - 858	852	KNEITPYLVSRFY	3976	514 - 526	520	YES
1592-727	Y	KNEITPYLVSRFY	Cotton_D_gene_10033485	846 - 858	852	KNEITPYLVSRFY	906	776 - 788	782	YES
1592-729	S	LKRNVDSDLASEA	Cotton_D_gene_10020658	402 - 414	408	LKRNVDSDLASEA	13048	433 - 445	439	YES
1592-730	S	LKRNVDSDLASEA	Cotton_D_gene_10020658	402 - 414	408	LKRNVDSDLASEA	13048	433 - 445	439	YES
1592-731	T	LVFRPPTPPEQPA	TC263713	41 - 53	47	LVFRPPTPPEQPA	15595	71 - 83	77	YES
1592-733	S	LKRNVDSDLASEA	Cotton_D_gene_10020658	402 - 414	408	LKRNVDSDLASEA	13048	433 - 445	439	YES
1592-734	S	LYKAIFSDDSDED	TC230467	95 - 107	101	LYKAIFSDDSDED	1334	719 - 731	725	YES
1592-734	S	LYKAIFSDDSDED	TC230467	95 - 107	101	LYKAIFSDDSDED	13487	564 - 576	570	YES
1592-734	S	LYKAIFSDDSDED	TC230467	95 - 107	101	LYKAIFSDDSDED	3432	571 - 583	577	YES
1592-734	S	LYKAIFSDDSDED	TC230467	95 - 107	101	LYKAIFSDDSDED	4190	689 - 701	695	YES
1592-734	S	LYKAIFSDDSDED	TC230467	95 - 107	101	LYKAIFSDDSDED	6661	724 - 736	730	YES
1592-744	S	LQEIPRSPPASPD	Cotton_D_gene_10020282	452 - 464	458	LQEIPRSPPASPD	1059	430 - 442	436	YES
1592-745	S	LQEIPCSPPASPD	Cotton_D_gene_10016662	454 - 466	460	LQEIPCSPPASPD	1059	430 - 442	436	YES
1592-746	S	LMIGQPSGSEVGD	Cotton_D_gene_10031565	455 - 467	461	LMIGQPSGSEVGD	6017	460 - 472	466	YES
1592-746	S	LMIGQPSGSEVGD	Cotton_D_gene_10031565	455 - 467	461	LMIGQPSGSEVGD	6018	460 - 472	466	YES
1592-746	S	LMIGQPSGSEVGD	Cotton_D_gene_10031565	455 - 467	461	LMIGQPSGSEVGD	6027	460 - 472	466	YES
1592-746	S	LMIGQPSGSEVGD	Cotton_D_gene_10031565	455 - 467	461	LMIGQPSGSEVGD	6028	460 - 472	466	YES
1592-747	S	LMIGQPSDSEVGD	Cotton_D_gene_10040693	886 - 898	892	LMIGQPSDSEVGD	6017	460 - 472	466	YES
1592-747	S	LMIGQPSDSEVGD	Cotton_D_gene_10040693	886 - 898	892	LMIGQPSDSEVGD	6018	460 - 472	466	YES
1592-747	S	LMIGQPSDSEVGD	Cotton_D_gene_10040693	886 - 898	892	LMIGQPSDSEVGD	6027	460 - 472	466	YES
1592-747	S	LMIGQPSDSEVGD	Cotton_D_gene_10040693	886 - 898	892	LMIGQPSDSEVGD	6028	460 - 472	466	YES
1592-752	S	LPPPIQSPETSPE	TC269607	276 - 288	282	LPPPIQSPETSPE	15625	723 - 735	729	YES
1592-752	S	LPPPIQSPETSPE	TC269607	276 - 288	282	LPPPIQSPETSPE	9069	843 - 855	849	YES
1592-756	S	LNLDRSSGDDSME	Cotton_D_gene_10036546	354 - 366	360	LNLDRSSGDDSME	10172	330 - 342	336	YES
1592-756	S	LNLDRSSGDDSME	Cotton_D_gene_10036546	354 - 366	360	LNLDRSSGDDSME	10455	337 - 349	343	YES
1592-756	S	LNLDRSSGDDSME	Cotton_D_gene_10036546	354 - 366	360	LNLDRSSGDDSME	14656	373 - 385	379	YES
1592-756	S	LNLDRSSGDDSME	Cotton_D_gene_10036546	354 - 366	360	LNLDRSSGDDSME	8061	370 - 382	376	YES
1592-757	S	LNLDRSSGDDSME	Cotton_D_gene_10036546	354 - 366	360	LNLDRSSGDDSME	10172	330 - 342	336	YES
1592-757	S	LNLDRSSGDDSME	Cotton_D_gene_10036546	354 - 366	360	LNLDRSSGDDSME	10455	337 - 349	343	YES
1592-757	S	LNLDRSSGDDSME	Cotton_D_gene_10036546	354 - 366	360	LNLDRSSGDDSME	14656	373 - 385	379	YES
1592-757	S	LNLDRSSGDDSME	Cotton_D_gene_10036546	354 - 366	360	LNLDRSSGDDSME	8061	370 - 382	376	YES
1592-758	S	LLSSSESDDEDDE	TC273543	424 - 436	430	LLSSSESDDEDDE	14074	277 - 289	283	YES
1592-759	S	LTQTPGSTFTRNF	Cotton_D_gene_10014636	114 - 126	120	LTQTPGSTFTRNF	1514	115 - 127	121	YES
1592-768	Y	LNNGSDYSASPRG	TC277164	80 - 92	86	LNNGSDYSASPRG	10141	231 - 243	237	YES
1592-771	S	LVARAPSPCLTPI	Cotton_D_gene_10003250	297 - 309	303	LVARAPSPCLTPI	10672	304 - 316	310	YES
1592-781	S	LPTPIFSPSREVL	TC248019	285 - 297	291	LPTPIFSPSREVL	14436	217 - 229	223	YES
1592-796	S	LSSSPKSPTSLLS	Cotton_D_gene_10012050	32 - 44	38	LSSSPKSPTSLLS	15109	26 - 38	32	YES
1592-796	S	LSSSPKSPTSLLS	Cotton_D_gene_10012050	32 - 44	38	LSSSPKSPTSLLS	16070	26 - 38	32	YES
1592-796	S	LSSSPKSPTSLLS	Cotton_D_gene_10012050	32 - 44	38	LSSSPKSPTSLLS	3427	26 - 38	32	YES
1592-8	S	AEVIALSPKTLMA	Cotton_D_gene_10023415	69 - 81	75	AEVIALSPKTLMA	11000	51 - 63	57	YES
1592-8	S	AEVIALSPKTLMA	Cotton_D_gene_10023415	69 - 81	75	AEVIALSPKTLMA	13438	51 - 63	57	YES
1592-8	S	AEVIALSPKTLMA	Cotton_D_gene_10023415	69 - 81	75	AEVIALSPKTLMA	14533	59 - 71	65	YES
1592-8	S	AEVIALSPKTLMA	Cotton_D_gene_10023415	69 - 81	75	AEVIALSPKTLMA	2251	65 - 77	71	YES
1592-803	S	LESGNSSADNAGS	Cotton_D_gene_10008257	355 - 367	361	LESGNSSADNAGS	860	350 - 362	356	YES
1592-804	S	LSSSPKSPTSLLS	Cotton_D_gene_10012050	32 - 44	38	LSSSPKSPTSLLS	15109	26 - 38	32	YES
1592-804	S	LSSSPKSPTSLLS	Cotton_D_gene_10012050	32 - 44	38	LSSSPKSPTSLLS	16070	26 - 38	32	YES
1592-804	S	LSSSPKSPTSLLS	Cotton_D_gene_10012050	32 - 44	38	LSSSPKSPTSLLS	3427	26 - 38	32	YES
1592-805	S	LKRDEWSEGAVSS	ES802356	75 - 87	81	LKRDEWSEGAVSS	10113	59 - 71	65	YES
1592-805	S	LKRDEWSEGAVSS	ES802356	75 - 87	81	LKRDEWSEGAVSS	10358	49 - 61	55	YES
1592-805	S	LKRDEWSEGAVSS	ES802356	75 - 87	81	LKRDEWSEGAVSS	15564	33 - 45	39	YES
1592-805	S	LKRDEWSEGAVSS	ES802356	75 - 87	81	LKRDEWSEGAVSS	2384	33 - 45	39	YES
1592-810	T	LVFRPPTPPEQPT	Cotton_D_gene_10036408	74 - 86	80	LVFRPPTPPEQPT	13171	600 - 612	606	YES
1592-810	T	LVFRPPTPPEQPT	Cotton_D_gene_10036408	74 - 86	80	LVFRPPTPPEQPT	15595	71 - 83	77	YES
1592-811	S	LTRAEDSDDSILV	Cotton_D_gene_10006330	284 - 296	290	LTRAEDSDDSILV	14482	275 - 287	281	YES
1592-811	S	LTRAEDSDDSILV	Cotton_D_gene_10006330	284 - 296	290	LTRAEDSDDSILV	3840	286 - 298	292	YES
1592-812	S	LTRTEDSDDSLLV	Cotton_D_gene_10002959	306 - 318	312	LTRTEDSDDSLLV	14482	275 - 287	281	YES
1592-812	S	LTRTEDSDDSLLV	Cotton_D_gene_10002959	306 - 318	312	LTRTEDSDDSLLV	3840	286 - 298	292	YES
1592-815	S	LSDDERSDHGVPV	Cotton_D_gene_10010692	361 - 373	367	LSDDERSDHGVPV	10184	347 - 359	353	YES
1592-815	S	LSDDERSDHGVPV	Cotton_D_gene_10010692	361 - 373	367	LSDDERSDHGVPV	669	381 - 393	387	YES
1592-819	S	LRDGEASDEEEEY	DW008928	37 - 49	43	LRDGEASDEEEEY	11146	681 - 693	687	YES
1592-819	S	LRDGEASDEEEEY	DW008928	37 - 49	43	LRDGEASDEEEEY	11753	682 - 694	688	YES
1592-819	S	LRDGEASDEEEEY	DW008928	37 - 49	43	LRDGEASDEEEEY	15002	696 - 708	702	YES
1592-819	S	LRDGEASDEEEEY	DW008928	37 - 49	43	LRDGEASDEEEEY	16094	681 - 693	687	YES
1592-819	S	LRDGEASDEEEEY	DW008928	37 - 49	43	LRDGEASDEEEEY	5532	683 - 695	689	YES
1592-824	S	MVSRSYSNLLELA	TC241875	91 - 103	97	MVSRSYSNLLELA	6252	1 - 13	7	YES
1592-824	S	MVSRSYSNLLELA	TC241875	91 - 103	97	MVSRSYSNLLELA	8415	1 - 13	7	YES
1592-824	S	MVSRSYSNLLELA	TC241875	91 - 103	97	MVSRSYSNLLELA	8416	1 - 13	7	YES
1592-83	S	APIQTWSGPLIDS	TC265663	98 - 110	104	APIQTWSGPLIDS	11238	514 - 526	520	YES
1592-83	S	APIQTWSGPLIDS	TC265663	98 - 110	104	APIQTWSGPLIDS	15781	514 - 526	520	YES
1592-83	S	APIQTWSGPLIDS	TC265663	98 - 110	104	APIQTWSGPLIDS	2140	537 - 549	543	YES
1592-834	S	MNSRASSPVLSEK	Cotton_D_gene_10030544	660 - 672	666	MNSRASSPVLSEK	5231	611 - 623	617	YES
1592-839	S	MIDDDGSLSPRGR	Cotton_D_gene_10017432	1 - 13	7	MIDDDGSLSPRGR	11574	36 - 48	42	YES
1592-839	S	MIDDDGSLSPRGR	Cotton_D_gene_10017432	1 - 13	7	MIDDDGSLSPRGR	1493	39 - 51	45	YES
1592-839	S	MIDDDGSLSPRGR	Cotton_D_gene_10017432	1 - 13	7	MIDDDGSLSPRGR	9030	36 - 48	42	YES
1592-839	S	MIDDDGSLSPRGR	Cotton_D_gene_10017432	1 - 13	7	MIDDDGSLSPRGR	9953	39 - 51	45	YES
1592-840	S	MIDDDGSLSPRGR	Cotton_D_gene_10017432	1 - 13	7	MIDDDGSLSPRGR	11574	36 - 48	42	YES
1592-840	S	MIDDDGSLSPRGR	Cotton_D_gene_10017432	1 - 13	7	MIDDDGSLSPRGR	1493	39 - 51	45	YES
1592-840	S	MIDDDGSLSPRGR	Cotton_D_gene_10017432	1 - 13	7	MIDDDGSLSPRGR	9030	36 - 48	42	YES
1592-840	S	MIDDDGSLSPRGR	Cotton_D_gene_10017432	1 - 13	7	MIDDDGSLSPRGR	9953	39 - 51	45	YES
1592-844	S	NTRGDESPDESAA	TC246464	134 - 146	140	NTRGDESPDESAA	10776	167 - 179	173	YES
1592-844	S	NTRGDESPDESAA	TC246464	134 - 146	140	NTRGDESPDESAA	16451	112 - 124	118	YES
1592-844	S	NTRGDESPDESAA	TC246464	134 - 146	140	NTRGDESPDESAA	2540	183 - 195	189	YES
1592-848	S	NVSSTCSINEMDD	Cotton_D_gene_10036040	11 - 23	17	NVSSTCSINEMDD	3642	8 - 20	14	YES
1592-850	S	NKSGQTSDPNSED	Cotton_D_gene_10014027	289 - 301	295	NKSGQTSDPNSED	11091	96 - 108	102	YES
1592-850	S	NKSGQTSDPNSED	Cotton_D_gene_10014027	289 - 301	295	NKSGQTSDPNSED	1252	289 - 301	295	YES
1592-850	S	NKSGQTSDPNSED	Cotton_D_gene_10014027	289 - 301	295	NKSGQTSDPNSED	12697	327 - 339	333	YES
1592-850	S	NKSGQTSDPNSED	Cotton_D_gene_10014027	289 - 301	295	NKSGQTSDPNSED	3391	327 - 339	333	YES
1592-851	S	NKSGQTSEPNSED	Cotton_D_gene_10030956	292 - 304	298	NKSGQTSEPNSED	11091	96 - 108	102	YES
1592-851	S	NKSGQTSEPNSED	Cotton_D_gene_10030956	292 - 304	298	NKSGQTSEPNSED	1252	289 - 301	295	YES
1592-851	S	NKSGQTSEPNSED	Cotton_D_gene_10030956	292 - 304	298	NKSGQTSEPNSED	12697	327 - 339	333	YES
1592-851	S	NKSGQTSEPNSED	Cotton_D_gene_10030956	292 - 304	298	NKSGQTSEPNSED	3391	327 - 339	333	YES
1592-852	S	NKSGQTSEPNSED	Cotton_D_gene_10030956	292 - 304	298	NKSGQTSEPNSED	11091	96 - 108	102	YES
1592-852	S	NKSGQTSEPNSED	Cotton_D_gene_10030956	292 - 304	298	NKSGQTSEPNSED	1252	289 - 301	295	YES
1592-852	S	NKSGQTSEPNSED	Cotton_D_gene_10030956	292 - 304	298	NKSGQTSEPNSED	12697	327 - 339	333	YES
1592-852	S	NKSGQTSEPNSED	Cotton_D_gene_10030956	292 - 304	298	NKSGQTSEPNSED	3391	327 - 339	333	YES
1592-86	S	AAPRPPSPVREGS	Cotton_D_gene_10032618	127 - 139	133	AAPRPPSPVREGS	2329	126 - 138	132	YES
1592-86	S	AAPRPPSPVREGS	Cotton_D_gene_10032618	127 - 139	133	AAPRPPSPVREGS	3036	127 - 139	133	YES
1592-86	S	AAPRPPSPVREGS	Cotton_D_gene_10032618	127 - 139	133	AAPRPPSPVREGS	9295	100 - 112	106	YES
1592-86	S	AAPRPPSPVREGS	Cotton_D_gene_10032618	127 - 139	133	AAPRPPSPVREGS	9297	129 - 141	135	YES
1592-86	S	AAPRPPSPVREGS	Cotton_D_gene_10032618	127 - 139	133	AAPRPPSPVREGS	9299	129 - 141	135	YES
1592-860	S	NYGSLDSLEPAKG	Cotton_D_gene_10027867	97 - 109	103	NYGSLDSLEPAKG	10483	488 - 500	494	YES
1592-860	S	NYGSLDSLEPAKG	Cotton_D_gene_10027867	97 - 109	103	NYGSLDSLEPAKG	47	101 - 113	107	YES
1592-861	S	NNSPRSSPDVQDG	TC256110	251 - 263	257	NNSPRSSPDVQDG	12764	727 - 739	733	YES
1592-861	S	NNSPRSSPDVQDG	TC256110	251 - 263	257	NNSPRSSPDVQDG	7263	737 - 749	743	YES
1592-868	S	NAVDYESSDDDRH	Cotton_D_gene_10008257	787 - 799	793	NAVDYESSDDDRH	3419	849 - 861	855	YES
1592-868	S	NAVDYESSDDDRH	Cotton_D_gene_10008257	787 - 799	793	NAVDYESSDDDRH	350	843 - 855	849	YES
1592-868	S	NAVDYESSDDDRH	Cotton_D_gene_10008257	787 - 799	793	NAVDYESSDDDRH	3695	782 - 794	788	YES
1592-87	S	APPRPPSPVREGS	Cotton_D_gene_10000308	127 - 139	133	APPRPPSPVREGS	2329	126 - 138	132	YES
1592-87	S	APPRPPSPVREGS	Cotton_D_gene_10000308	127 - 139	133	APPRPPSPVREGS	3036	127 - 139	133	YES
1592-87	S	APPRPPSPVREGS	Cotton_D_gene_10000308	127 - 139	133	APPRPPSPVREGS	9295	100 - 112	106	YES
1592-87	S	APPRPPSPVREGS	Cotton_D_gene_10000308	127 - 139	133	APPRPPSPVREGS	9297	129 - 141	135	YES
1592-87	S	APPRPPSPVREGS	Cotton_D_gene_10000308	127 - 139	133	APPRPPSPVREGS	9299	129 - 141	135	YES
1592-870	S	NKRRSLSNLFQEK	TC242872	98 - 110	104	NKRRSLSNLFQEK	11159	69 - 81	75	YES
1592-874	S	NGARAPSPANNPL	Cotton_D_gene_10010972	208 - 220	214	NGARAPSPANNPL	11034	210 - 222	216	YES
1592-874	S	NGARAPSPANNPL	Cotton_D_gene_10010972	208 - 220	214	NGARAPSPANNPL	4314	208 - 220	214	YES
1592-874	S	NGARAPSPANNPL	Cotton_D_gene_10010972	208 - 220	214	NGARAPSPANNPL	4316	208 - 220	214	YES
1592-875	S	NREIVDSDDEDDL	Cotton_D_gene_10037299	455 - 467	461	NREIVDSDDEDDL	10430	455 - 467	461	YES
1592-875	S	NREIVDSDDEDDL	Cotton_D_gene_10037299	455 - 467	461	NREIVDSDDEDDL	10493	453 - 465	459	YES
1592-875	S	NREIVDSDDEDDL	Cotton_D_gene_10037299	455 - 467	461	NREIVDSDDEDDL	1217	472 - 484	478	YES
1592-876	S	NGELTDSEKDYDL	Cotton_D_gene_10028918	675 - 687	681	NGELTDSEKDYDL	10387	655 - 667	661	YES
1592-876	S	NGELTDSEKDYDL	Cotton_D_gene_10028918	675 - 687	681	NGELTDSEKDYDL	10415	682 - 694	688	YES
1592-876	S	NGELTDSEKDYDL	Cotton_D_gene_10028918	675 - 687	681	NGELTDSEKDYDL	3074	670 - 682	676	YES
1592-876	S	NGELTDSEKDYDL	Cotton_D_gene_10028918	675 - 687	681	NGELTDSEKDYDL	3134	720 - 732	726	YES
1592-879	S	NFSPHDSPPMPWM	TC269089	71 - 83	77	NFSPHDSPPMPWM	14778	174 - 186	180	YES
1592-88	S	AKRTAFSDSDSES	Cotton_D_gene_10000291	133 - 145	139	AKRTAFSDSDSES	13491	117 - 129	123	YES
1592-88	S	AKRTAFSDSDSES	Cotton_D_gene_10000291	133 - 145	139	AKRTAFSDSDSES	5227	129 - 141	135	YES
1592-888	S	NNGSDYSASPRGR	TC277164	81 - 93	87	NNGSDYSASPRGR	10141	232 - 244	238	YES
1592-892	S	NIGRTLSSGGGLS	CO122687	182 - 194	188	NIGRTLSSGGGLS	1340	145 - 157	151	YES
1592-893	S	NYPPLDSDDVASS	Cotton_D_gene_10020658	198 - 210	204	NYPPLDSDDVASS	13048	224 - 236	230	YES
1592-9	S	AERWIFSPVSGDA	TC244552	77 - 89	83	AERWIFSPVSGDA	13658	288 - 300	294	YES
1592-9	S	AERWIFSPVSGDA	TC244552	77 - 89	83	AERWIFSPVSGDA	9390	75 - 87	81	YES
1592-9	S	AERWIFSPVSGDA	TC244552	77 - 89	83	AERWIFSPVSGDA	9391	240 - 252	246	YES
1592-912	S	PCSPPASPDNGFA	Cotton_D_gene_10016662	458 - 470	464	PCSPPASPDNGFA	1059	434 - 446	440	YES
1592-916	S	PPRDDRSPVYDDD	TC234929	449 - 461	455	PPRDDRSPVYDDD	10802	263 - 275	269	YES
1592-92	S	AKSLAQSPMLACS	Cotton_D_gene_10015773	202 - 214	208	AKSLAQSPMLACS	998	202 - 214	208	YES
1592-922	S	PEPEEESDDDMGF	Cotton_D_gene_10009321	305 - 317	311	PEPEEESDDDMGF	10342	96 - 108	102	YES
1592-922	S	PEPEEESDDDMGF	Cotton_D_gene_10009321	305 - 317	311	PEPEEESDDDMGF	10360	97 - 109	103	YES
1592-922	S	PEPEEESDDDMGF	Cotton_D_gene_10009321	305 - 317	311	PEPEEESDDDMGF	11594	93 - 105	99	YES
1592-922	S	PEPEEESDDDMGF	Cotton_D_gene_10009321	305 - 317	311	PEPEEESDDDMGF	14625	305 - 317	311	YES
1592-922	S	PEPEEESDDDMGF	Cotton_D_gene_10009321	305 - 317	311	PEPEEESDDDMGF	16285	276 - 288	282	YES
1592-924	S	PPGVVVSPPRPRG	Cotton_D_gene_10003819	109 - 121	115	PPGVVVSPPRPRG	10219	98 - 110	104	YES
1592-924	S	PPGVVVSPPRPRG	Cotton_D_gene_10003819	109 - 121	115	PPGVVVSPPRPRG	10234	98 - 110	104	YES
1592-924	S	PPGVVVSPPRPRG	Cotton_D_gene_10003819	109 - 121	115	PPGVVVSPPRPRG	10468	98 - 110	104	YES
1592-924	S	PPGVVVSPPRPRG	Cotton_D_gene_10003819	109 - 121	115	PPGVVVSPPRPRG	14493	102 - 114	108	YES
1592-925	S	PPGVVVSSPRPRG	TC236389	133 - 145	139	PPGVVVSSPRPRG	10219	98 - 110	104	YES
1592-925	S	PPGVVVSSPRPRG	TC236389	133 - 145	139	PPGVVVSSPRPRG	10234	98 - 110	104	YES
1592-925	S	PPGVVVSSPRPRG	TC236389	133 - 145	139	PPGVVVSSPRPRG	10468	98 - 110	104	YES
1592-925	S	PPGVVVSSPRPRG	TC236389	133 - 145	139	PPGVVVSSPRPRG	14493	102 - 114	108	YES
1592-927	S	PKRHKGSPSPSQG	TC234929	368 - 380	374	PKRHKGSPSPSQG	16157	239 - 251	245	YES
1592-931	S	PLRRFPSLPVSHG	DT054274	53 - 65	59	PLRRFPSLPVSHG	13407	277 - 289	283	YES
1592-934	S	PPRPKASPPPKPI	EV488685	15 - 27	21	PPRPKASPPPKPI	12780	178 - 190	184	YES
1592-934	S	PPRPKASPPPKPI	EV488685	15 - 27	21	PPRPKASPPPKPI	1857	176 - 188	182	YES
1592-937	S	PPRPKASPPPKPI	EV488685	15 - 27	21	PPRPKASPPPKPI	12780	178 - 190	184	YES
1592-937	S	PPRPKASPPPKPI	EV488685	15 - 27	21	PPRPKASPPPKPI	1857	176 - 188	182	YES
1592-938	S	PSRYSRSPSAEWI	TC254490	246 - 258	252	PSRYSRSPSAEWI	860	794 - 806	800	YES
1592-939	S	PSSRIHSGAVTPI	Cotton_D_gene_10030510	333 - 345	339	PSSRIHSGAVTPI	2747	331 - 343	337	YES
1592-939	S	PSSRIHSGAVTPI	Cotton_D_gene_10030510	333 - 345	339	PSSRIHSGAVTPI	5883	328 - 340	334	YES
1592-939	S	PSSRIHSGAVTPI	Cotton_D_gene_10030510	333 - 345	339	PSSRIHSGAVTPI	5884	328 - 340	334	YES
1592-939	S	PSSRIHSGAVTPI	Cotton_D_gene_10030510	333 - 345	339	PSSRIHSGAVTPI	5892	328 - 340	334	YES
1592-939	S	PSSRIHSGAVTPI	Cotton_D_gene_10030510	333 - 345	339	PSSRIHSGAVTPI	9188	329 - 341	335	YES
1592-94	S	ALLEGGSDDEGAS	DT462601	250 - 262	256	ALLEGGSDDEGAS	13985	1935 - 1947	1941	YES
1592-94	S	ALLEGGSDDEGAS	DT462601	250 - 262	256	ALLEGGSDDEGAS	1408	1795 - 1807	1801	YES
1592-94	S	ALLEGGSDDEGAS	DT462601	250 - 262	256	ALLEGGSDDEGAS	3358	1523 - 1535	1529	YES
1592-94	S	ALLEGGSDDEGAS	DT462601	250 - 262	256	ALLEGGSDDEGAS	7660	393 - 405	399	YES
1592-946	S	PYQKLGSPELNPL	Cotton_D_gene_10023092	246 - 258	252	PYQKLGSPELNPL	14978	232 - 244	238	YES
1592-946	S	PYQKLGSPELNPL	Cotton_D_gene_10023092	246 - 258	252	PYQKLGSPELNPL	3298	232 - 244	238	YES
1592-949	S	PSGRQNSGPIPVL	TC240380	211 - 223	217	PSGRQNSGPIPVL	10955	139 - 151	145	YES
1592-949	S	PSGRQNSGPIPVL	TC240380	211 - 223	217	PSGRQNSGPIPVL	11215	141 - 153	147	YES
1592-95	S	AIKALGSFRSNPS	Cotton_D_gene_10018179	265 - 277	271	AIKALGSFRSNPS	14988	266 - 278	272	YES
1592-95	S	AIKALGSFRSNPS	Cotton_D_gene_10018179	265 - 277	271	AIKALGSFRSNPS	16341	266 - 278	272	YES
1592-95	S	AIKALGSFRSNPS	Cotton_D_gene_10018179	265 - 277	271	AIKALGSFRSNPS	16495	185 - 197	191	YES
1592-95	S	AIKALGSFRSNPS	Cotton_D_gene_10018179	265 - 277	271	AIKALGSFRSNPS	2740	277 - 289	283	YES
1592-95	S	AIKALGSFRSNPS	Cotton_D_gene_10018179	265 - 277	271	AIKALGSFRSNPS	9383	269 - 281	275	YES
1592-953	S	PVTPPLSSPTSRN	TC274853	65 - 77	71	PVTPPLSSPTSRN	3793	173 - 185	179	YES
1592-953	S	PVTPPLSSPTSRN	TC274853	65 - 77	71	PVTPPLSSPTSRN	3796	173 - 185	179	YES
1592-953	S	PVTPPLSSPTSRN	TC274853	65 - 77	71	PVTPPLSSPTSRN	3798	173 - 185	179	YES
1592-963	S	PKLEGFSPPSSPP	TC236736	89 - 101	95	PKLEGFSPPSSPP	15165	351 - 363	357	YES
1592-963	S	PKLEGFSPPSSPP	TC236736	89 - 101	95	PKLEGFSPPSSPP	3530	351 - 363	357	YES
1592-963	S	PKLEGFSPPSSPP	TC236736	89 - 101	95	PKLEGFSPPSSPP	77	351 - 363	357	YES
1592-963	S	PKLEGFSPPSSPP	TC236736	89 - 101	95	PKLEGFSPPSSPP	8441	354 - 366	360	YES
1592-966	S	PKDRHYSRSVSPQ	TC270456	18 - 30	24	PKDRHYSRSVSPQ	1033	168 - 180	174	YES
1592-97	S	AVPSPLSEDMEES	Cotton_D_gene_10037299	306 - 318	312	AVPSPLSEDMEES	1217	308 - 320	314	YES
1592-973	T	PTAIFWTDYVATR	TC234994	90 - 102	96	PTAIFWTDYVATR	11605	260 - 272	266	YES
1592-973	T	PTAIFWTDYVATR	TC234994	90 - 102	96	PTAIFWTDYVATR	15596	181 - 193	187	YES
1592-975	S	PEDRYGSDNEARS	Cotton_D_gene_10009824	165 - 177	171	PEDRYGSDNEARS	7038	217 - 229	223	YES
1592-976	S	PGSDVVSDEEDES	TC273259	82 - 94	88	PGSDVVSDEEDES	3614	482 - 494	488	YES
1592-977	S	PASNLGSPGNNLT	DW476220	124 - 136	130	PASNLGSPGNNLT	4745	111 - 123	117	YES
1592-977	S	PASNLGSPGNNLT	DW476220	124 - 136	130	PASNLGSPGNNLT	4753	111 - 123	117	YES
1592-98	S	ADSGSSSDEEGVS	Cotton_D_gene_10040448	412 - 424	418	ADSGSSSDEEGVS	14773	1143 - 1155	1149	YES
1592-98	S	ADSGSSSDEEGVS	Cotton_D_gene_10040448	412 - 424	418	ADSGSSSDEEGVS	3414	798 - 810	804	YES
1592-980	S	PVPVMHSPPRPVT	ES819647	41 - 53	47	PVPVMHSPPRPVT	11565	238 - 250	244	YES
1592-980	S	PVPVMHSPPRPVT	ES819647	41 - 53	47	PVPVMHSPPRPVT	13714	238 - 250	244	YES
1592-980	S	PVPVMHSPPRPVT	ES819647	41 - 53	47	PVPVMHSPPRPVT	2878	238 - 250	244	YES
1592-980	S	PVPVMHSPPRPVT	ES819647	41 - 53	47	PVPVMHSPPRPVT	4040	237 - 249	243	YES
1592-980	S	PVPVMHSPPRPVT	ES819647	41 - 53	47	PVPVMHSPPRPVT	9529	241 - 253	247	YES
1592-983	S	PRSPPASPDNGFV	Cotton_D_gene_10020282	456 - 468	462	PRSPPASPDNGFV	1059	434 - 446	440	YES
1592-984	T	PMEEFATPPSSPV	TC255418	59 - 71	65	PMEEFATPPSSPV	134	566 - 578	572	YES
1592-984	T	PMEEFATPPSSPV	TC255418	59 - 71	65	PMEEFATPPSSPV	35	537 - 549	543	YES
1592-984	T	PMEEFATPPSSPV	TC255418	59 - 71	65	PMEEFATPPSSPV	6657	568 - 580	574	YES
1592-984	T	PMEEFATPPSSPV	TC255418	59 - 71	65	PMEEFATPPSSPV	7466	525 - 537	531	YES
1592-985	S	PDSDSDSDDPQEY	TC277471	37 - 49	43	PDSDSDSDDPQEY	10046	28 - 40	34	YES
1592-985	S	PDSDSDSDDPQEY	TC277471	37 - 49	43	PDSDSDSDDPQEY	10417	28 - 40	34	YES
1592-985	S	PDSDSDSDDPQEY	TC277471	37 - 49	43	PDSDSDSDDPQEY	1348	96 - 108	102	YES
1592-985	S	PDSDSDSDDPQEY	TC277471	37 - 49	43	PDSDSDSDDPQEY	2491	30 - 42	36	YES
1592-985	S	PDSDSDSDDPQEY	TC277471	37 - 49	43	PDSDSDSDDPQEY	3205	148 - 160	154	YES
1592-989	T	QRERSQTPAYDTD	Cotton_D_gene_10009824	44 - 56	50	QRERSQTPAYDTD	13986	48 - 60	54	YES
1592-989	T	QRERSQTPAYDTD	Cotton_D_gene_10009824	44 - 56	50	QRERSQTPAYDTD	3167	48 - 60	54	YES
1592-990	S	QAHDSSSSDSDND	EV485570	48 - 60	54	QAHDSSSSDSDND	2550	25 - 37	31	YES
1592-995	S	QVDSPESPKPNEE	Cotton_D_gene_10021254	1603 - 1615	1609	QVDSPESPKPNEE	8410	92 - 104	98	YES
1592-999	T	QRTRNDTPSPEPG	TC260327	105 - 117	111	QRTRNDTPSPEPG	10467	135 - 147	141	YES
1592-1	S	AEVIALSPKTLMA	Cotton_D_gene_10023415	69 - 81	75	AEVIALSPKTLMA	2616	59 - 71	65	NO
1592-100	S	ANVRYSSSPEATS	Cotton_D_gene_10020546	56 - 68	62	ANVRYSSSPEATS	12587	53 - 65	59	NO
1592-1001	S	QYRETQSEIADYG	DR455128	19 - 31	25	QYRETQSEIADYG	11130	312 - 324	318	NO
1592-1001	S	QYRETQSEIADYG	DR455128	19 - 31	25	QYRETQSEIADYG	2186	289 - 301	295	NO
1592-1004	S	QEKGSPSPREGKG	TC277164	66 - 78	72	QEKGSPSPREGKG	10382	329 - 341	335	NO
1592-1004	S	QEKGSPSPREGKG	TC277164	66 - 78	72	QEKGSPSPREGKG	10393	396 - 408	402	NO
1592-1004	S	QEKGSPSPREGKG	TC277164	66 - 78	72	QEKGSPSPREGKG	8985	299 - 311	305	NO
1592-1004	S	QEKGSPSPREGKG	TC277164	66 - 78	72	QEKGSPSPREGKG	8988	304 - 316	310	NO
1592-1008	S	QTSDPNSEDETDI	Cotton_D_gene_10032253	289 - 301	295	QTSDPNSEDETDI	11135	100 - 112	106	NO
1592-1009	S	QTSEPNSEDETDI	Cotton_D_gene_10030956	296 - 308	302	QTSEPNSEDETDI	11135	100 - 112	106	NO
1592-101	T	AGLGEGTPKSERS	Cotton_D_gene_10033485	620 - 632	626	AGLGEGTPKSERS	11153	542 - 554	548	NO
1592-101	T	AGLGEGTPKSERS	Cotton_D_gene_10033485	620 - 632	626	AGLGEGTPKSERS	3976	287 - 299	293	NO
1592-1010	S	QTSEPNSEDETDI	Cotton_D_gene_10030956	296 - 308	302	QTSEPNSEDETDI	11135	100 - 112	106	NO
1592-1011	S	QTSDPNSEDEADI	Cotton_D_gene_10025298	298 - 310	304	QTSDPNSEDEADI	11135	100 - 112	106	NO
1592-1013	S	QSSEGSSPGESPK	Cotton_D_gene_10003629	274 - 286	280	QSSEGSSPGESPK	10818	564 - 576	570	NO
1592-1013	S	QSSEGSSPGESPK	Cotton_D_gene_10003629	274 - 286	280	QSSEGSSPGESPK	15546	295 - 307	301	NO
1592-1013	S	QSSEGSSPGESPK	Cotton_D_gene_10003629	274 - 286	280	QSSEGSSPGESPK	3848	836 - 848	842	NO
1592-1013	S	QSSEGSSPGESPK	Cotton_D_gene_10003629	274 - 286	280	QSSEGSSPGESPK	8804	106 - 118	112	NO
1592-102	S	ASQPQPSPRQQVS	Cotton_D_gene_10036545	630 - 642	636	ASQPQPSPRQQVS	2924	631 - 643	637	NO
1592-1020	S	QDCEEHSAQSARN	Cotton_D_gene_10031565	277 - 289	283	QDCEEHSAQSARN	1628	279 - 291	285	NO
1592-1021	S	QEAEPPSPPVSLP	TC248294	99 - 111	105	QEAEPPSPPVSLP	14978	499 - 511	505	NO
1592-1021	S	QEAEPPSPPVSLP	TC248294	99 - 111	105	QEAEPPSPPVSLP	3298	499 - 511	505	NO
1592-1022	S	QYELSESETESKP	TC243890	158 - 170	164	QYELSESETESKP	2630	424 - 436	430	NO
1592-1023	S	QPAPSNSVPSSSP	CO095416	28 - 40	34	QPAPSNSVPSSSP	16487	10 - 22	16	NO
1592-1024	S	QPAPSNSVPSSSP	CO095416	28 - 40	34	QPAPSNSVPSSSP	16487	10 - 22	16	NO
1592-1026	S	QTNASDSDDSDGQ	TC243660	137 - 149	143	QTNASDSDDSDGQ	15986	44 - 56	50	NO
1592-1026	S	QTNASDSDDSDGQ	TC243660	137 - 149	143	QTNASDSDDSDGQ	16092	44 - 56	50	NO
1592-1027	S	QTNASDSDDSDGQ	TC243660	137 - 149	143	QTNASDSDDSDGQ	15986	44 - 56	50	NO
1592-1027	S	QTNASDSDDSDGQ	TC243660	137 - 149	143	QTNASDSDDSDGQ	16092	44 - 56	50	NO
1592-103	S	APSRTGSFGGAAS	CO494183	74 - 86	80	APSRTGSFGGAAS	10955	70 - 82	76	NO
1592-103	S	APSRTGSFGGAAS	CO494183	74 - 86	80	APSRTGSFGGAAS	11215	70 - 82	76	NO
1592-103	S	APSRTGSFGGAAS	CO494183	74 - 86	80	APSRTGSFGGAAS	16079	70 - 82	76	NO
1592-103	S	APSRTGSFGGAAS	CO494183	74 - 86	80	APSRTGSFGGAAS	16391	70 - 82	76	NO
1592-103	S	APSRTGSFGGAAS	CO494183	74 - 86	80	APSRTGSFGGAAS	2553	70 - 82	76	NO
1592-1030	T	QEDFPRTPSPVYS	Cotton_D_gene_10016351	217 - 229	223	QEDFPRTPSPVYS	14141	213 - 225	219	NO
1592-1031	S	QSSAANSPPRRGS	Cotton_D_gene_10027577	262 - 274	268	QSSAANSPPRRGS	3270	189 - 201	195	NO
1592-1031	S	QSSAANSPPRRGS	Cotton_D_gene_10027577	262 - 274	268	QSSAANSPPRRGS	8195	246 - 258	252	NO
1592-1032	S	QRTASSSSLGHSS	Cotton_D_gene_10010170	287 - 299	293	QRTASSSSLGHSS	16461	288 - 300	294	NO
1592-1033	S	QMVSPISPQKFGS	TC248074	39 - 51	45	QMVSPISPQKFGS	12450	1711 - 1723	1717	NO
1592-1033	S	QMVSPISPQKFGS	TC248074	39 - 51	45	QMVSPISPQKFGS	2182	1711 - 1723	1717	NO
1592-1033	S	QMVSPISPQKFGS	TC248074	39 - 51	45	QMVSPISPQKFGS	2185	1712 - 1724	1718	NO
1592-1043	S	RHDDDSSSDGEHA	Cotton_D_gene_10025266	810 - 822	816	RHDDDSSSDGEHA	6446	199 - 210	205	NO
1592-1044	S	RHDDDSSSDGEHA	Cotton_D_gene_10025266	810 - 822	816	RHDDDSSSDGEHA	6446	199 - 210	205	NO
1592-1046	S	RRFAQVSTSDDED	Cotton_D_gene_10017715	4 - 16	10	RRFAQVSTSDDED	10285	4 - 16	10	NO
1592-1046	S	RRFAQVSTSDDED	Cotton_D_gene_10017715	4 - 16	10	RRFAQVSTSDDED	14976	4 - 16	10	NO
1592-1046	S	RRFAQVSTSDDED	Cotton_D_gene_10017715	4 - 16	10	RRFAQVSTSDDED	7626	5 - 17	11	NO
1592-1046	S	RRFAQVSTSDDED	Cotton_D_gene_10017715	4 - 16	10	RRFAQVSTSDDED	7633	5 - 17	11	NO
1592-1048	S	RNNGNASPDVHDD	Cotton_D_gene_10030962	148 - 160	154	RNNGNASPDVHDD	3208	178 - 190	184	NO
1592-1049	S	RHVSSPSPSPYSD	Cotton_D_gene_10014636	10 - 22	16	RHVSSPSPSPYSD	14691	10 - 22	16	NO
1592-1049	S	RHVSSPSPSPYSD	Cotton_D_gene_10014636	10 - 22	16	RHVSSPSPSPYSD	1514	10 - 22	16	NO
1592-1050	S	RYRSPSSPFIPFD	TC233259	174 - 186	180	RYRSPSSPFIPFD	2636	548 - 560	554	NO
1592-1054	S	RPSGPDSDSDSDD	TC277471	33 - 45	39	RPSGPDSDSDSDD	3791	60 - 72	66	NO
1592-1054	S	RPSGPDSDSDSDD	TC277471	33 - 45	39	RPSGPDSDSDSDD	481	60 - 72	66	NO
1592-1054	S	RPSGPDSDSDSDD	TC277471	33 - 45	39	RPSGPDSDSDSDD	8264	421 - 433	427	NO
1592-1055	S	RSFDEFSDEEVYD	Cotton_D_gene_10021702	421 - 433	427	RSFDEFSDEEVYD	6861	421 - 433	427	NO
1592-1058	S	RLTRFDSINSSKD	Cotton_D_gene_10028753	934 - 946	940	RLTRFDSINSSKD	10836	967 - 979	973	NO
1592-1058	S	RLTRFDSINSSKD	Cotton_D_gene_10028753	934 - 946	940	RLTRFDSINSSKD	10836	986 - 998	992	NO
1592-1058	S	RLTRFDSINSSKD	Cotton_D_gene_10028753	934 - 946	940	RLTRFDSINSSKD	10874	972 - 984	978	NO
1592-1058	S	RLTRFDSINSSKD	Cotton_D_gene_10028753	934 - 946	940	RLTRFDSINSSKD	16141	923 - 935	929	NO
1592-1058	S	RLTRFDSINSSKD	Cotton_D_gene_10028753	934 - 946	940	RLTRFDSINSSKD	2126	968 - 980	974	NO
1592-1059	S	RVPKGASEEDSED	CK640461	92 - 104	98	RVPKGASEEDSED	13121	163 - 175	169	NO
1592-1059	S	RVPKGASEEDSED	CK640461	92 - 104	98	RVPKGASEEDSED	2759	179 - 191	185	NO
1592-106	S	AIKALGSFRSNPT	Cotton_D_gene_10018411	265 - 277	271	AIKALGSFRSNPT	15207	270 - 282	276	NO
1592-1060	T	RFAQVSTSDDEDE	Cotton_D_gene_10017715	5 - 17	11	RFAQVSTSDDEDE	14976	5 - 17	11	NO
1592-1061	T	RFAQVSTSDDEDE	Cotton_D_gene_10017715	5 - 17	11	RFAQVSTSDDEDE	14976	5 - 17	11	NO
1592-1062	T	RVAQVSTSDDEDE	Cotton_D_gene_10001544	5 - 17	11	RVAQVSTSDDEDE	14976	5 - 17	11	NO
1592-1065	S	RREVIESGSERSE	TC275345	155 - 167	161	RREVIESGSERSE	10544	118 - 130	124	NO
1592-1065	S	RREVIESGSERSE	TC275345	155 - 167	161	RREVIESGSERSE	1439	120 - 132	126	NO
1592-1065	S	RREVIESGSERSE	TC275345	155 - 167	161	RREVIESGSERSE	4254	120 - 132	126	NO
1592-107	S	ASDVHCSGSPLMT	Cotton_D_gene_10008619	316 - 328	322	ASDVHCSGSPLMT	10050	316 - 328	322	NO
1592-107	S	ASDVHCSGSPLMT	Cotton_D_gene_10008619	316 - 328	322	ASDVHCSGSPLMT	10157	314 - 326	320	NO
1592-1071	S	RKASYFSDESDEE	Cotton_D_gene_10027621	242 - 254	248	RKASYFSDESDEE	7040	260 - 272	266	NO
1592-1072	S	RKPSRYSRSPSAE	TC254490	244 - 256	250	RKPSRYSRSPSAE	15848	142 - 154	148	NO
1592-1072	S	RKPSRYSRSPSAE	TC254490	244 - 256	250	RKPSRYSRSPSAE	2938	142 - 154	148	NO
1592-1072	S	RKPSRYSRSPSAE	TC254490	244 - 256	250	RKPSRYSRSPSAE	350	858 - 870	864	NO
1592-1072	S	RKPSRYSRSPSAE	TC254490	244 - 256	250	RKPSRYSRSPSAE	3695	797 - 809	803	NO
1592-1072	S	RKPSRYSRSPSAE	TC254490	244 - 256	250	RKPSRYSRSPSAE	860	792 - 804	798	NO
1592-1073	S	RRRRAWSESDDDE	TC230403	290 - 302	296	RRRRAWSESDDDE	10743	1008 - 1020	1014	NO
1592-1073	S	RRRRAWSESDDDE	TC230403	290 - 302	296	RRRRAWSESDDDE	3607	63 - 75	69	NO
1592-1073	S	RRRRAWSESDDDE	TC230403	290 - 302	296	RRRRAWSESDDDE	5690	573 - 585	579	NO
1592-1073	S	RRRRAWSESDDDE	TC230403	290 - 302	296	RRRRAWSESDDDE	9046	431 - 443	437	NO
1592-1074	S	RRRRAWSESDDDE	TC230403	290 - 302	296	RRRRAWSESDDDE	10743	1008 - 1020	1014	NO
1592-1074	S	RRRRAWSESDDDE	TC230403	290 - 302	296	RRRRAWSESDDDE	3607	63 - 75	69	NO
1592-1074	S	RRRRAWSESDDDE	TC230403	290 - 302	296	RRRRAWSESDDDE	5690	573 - 585	579	NO
1592-1074	S	RRRRAWSESDDDE	TC230403	290 - 302	296	RRRRAWSESDDDE	9046	431 - 443	437	NO
1592-1075	S	RRNFSRSDSTASE	TC278201	365 - 377	371	RRNFSRSDSTASE	10172	455 - 467	461	NO
1592-1075	S	RRNFSRSDSTASE	TC278201	365 - 377	371	RRNFSRSDSTASE	4220	428 - 440	434	NO
1592-1075	S	RRNFSRSDSTASE	TC278201	365 - 377	371	RRNFSRSDSTASE	8060	491 - 503	497	NO
1592-1075	S	RRNFSRSDSTASE	TC278201	365 - 377	371	RRNFSRSDSTASE	8061	491 - 503	497	NO
1592-1076	T	RLRESQTPLLGGE	Cotton_D_gene_10007218	374 - 386	380	RLRESQTPLLGGE	10974	373 - 385	379	NO
1592-1076	T	RLRESQTPLLGGE	Cotton_D_gene_10007218	374 - 386	380	RLRESQTPLLGGE	15426	370 - 382	376	NO
1592-1076	T	RLRESQTPLLGGE	Cotton_D_gene_10007218	374 - 386	380	RLRESQTPLLGGE	5246	373 - 385	379	NO
1592-1077	S	RSFDELSDGEVYE	Cotton_D_gene_10034624	421 - 433	427	RSFDELSDGEVYE	6861	421 - 433	427	NO
1592-1078	S	RARQYNSDDDEEE	Cotton_D_gene_10005644	53 - 65	59	RARQYNSDDDEEE	10572	55 - 67	61	NO
1592-108	T	ARKLLATPTPMGT	Cotton_D_gene_10038203	388 - 400	394	ARKLLATPTPMGT	2777	387 - 399	393	NO
1592-1081	S	RRYRSPSSPFIPF	TC233259	173 - 185	179	RRYRSPSSPFIPF	2636	547 - 559	553	NO
1592-1083	S	REEDYDSDAPEEF	TC266177	25 - 37	31	REEDYDSDAPEEF	10399	541 - 553	547	NO
1592-1083	S	REEDYDSDAPEEF	TC266177	25 - 37	31	REEDYDSDAPEEF	13397	1 - 12	6	NO
1592-1083	S	REEDYDSDAPEEF	TC266177	25 - 37	31	REEDYDSDAPEEF	2032	5 - 17	11	NO
1592-1083	S	REEDYDSDAPEEF	TC266177	25 - 37	31	REEDYDSDAPEEF	4573	5 - 17	11	NO
1592-1086	S	RWASGDSSSGDEG	CO090630	185 - 197	191	RWASGDSSSGDEG	10519	203 - 215	209	NO
1592-1086	S	RWASGDSSSGDEG	CO090630	185 - 197	191	RWASGDSSSGDEG	11046	262 - 274	268	NO
1592-1086	S	RWASGDSSSGDEG	CO090630	185 - 197	191	RWASGDSSSGDEG	13837	280 - 292	286	NO
1592-1086	S	RWASGDSSSGDEG	CO090630	185 - 197	191	RWASGDSSSGDEG	2935	280 - 292	286	NO
1592-1087	S	RRRRERSLSGDGG	TC234864	204 - 216	210	RRRRERSLSGDGG	8885	785 - 797	791	NO
1592-1088	S	RQGRTTSIYSLLG	Cotton_D_gene_10001876	2268 - 2280	2274	RQGRTTSIYSLLG	16104	460 - 472	466	NO
1592-1089	S	RTASSSSLGHSSG	Cotton_D_gene_10010170	288 - 300	294	RTASSSSLGHSSG	5703	332 - 344	338	NO
1592-1089	S	RTASSSSLGHSSG	Cotton_D_gene_10010170	288 - 300	294	RTASSSSLGHSSG	7488	337 - 349	343	NO
1592-1090	S	RSLGELSIGLARG	TC233133	39 - 51	45	RSLGELSIGLARG	10797	44 - 56	50	NO
1592-1092	S	RLLPQGSGDLMSG	Cotton_D_gene_10025066	564 - 576	570	RLLPQGSGDLMSG	11730	554 - 566	560	NO
1592-1092	S	RLLPQGSGDLMSG	Cotton_D_gene_10025066	564 - 576	570	RLLPQGSGDLMSG	8124	547 - 559	553	NO
1592-1092	S	RLLPQGSGDLMSG	Cotton_D_gene_10025066	564 - 576	570	RLLPQGSGDLMSG	954	518 - 530	524	NO
1592-1094	S	RRERSLSGDGGGH	TC234864	206 - 218	212	RRERSLSGDGGGH	8885	787 - 799	793	NO
1592-1097	S	RSFDERSLGELSI	TC233133	34 - 46	40	RSFDERSLGELSI	11388	47 - 59	53	NO
1592-1098	S	RHKGSPSPSQGRK	TC234929	370 - 382	376	RHKGSPSPSQGRK	10802	200 - 212	206	NO
1592-1098	S	RHKGSPSPSQGRK	TC234929	370 - 382	376	RHKGSPSPSQGRK	10811	200 - 212	206	NO
1592-1098	S	RHKGSPSPSQGRK	TC234929	370 - 382	376	RHKGSPSPSQGRK	16157	241 - 253	247	NO
1592-11	S	AIFSDDSDEDVED	TC230467	98 - 110	104	AIFSDDSDEDVED	4949	30 - 42	36	NO
1592-11	S	AIFSDDSDEDVED	TC230467	98 - 110	104	AIFSDDSDEDVED	946	105 - 117	111	NO
1592-1106	T	RRVRNDTPSPEAL	TC260327	198 - 210	204	RRVRNDTPSPEAL	488	122 - 134	128	NO
1592-1106	T	RRVRNDTPSPEAL	TC260327	198 - 210	204	RRVRNDTPSPEAL	488	183 - 195	189	NO
1592-1106	T	RRVRNDTPSPEAL	TC260327	198 - 210	204	RRVRNDTPSPEAL	490	122 - 134	128	NO
1592-1106	T	RRVRNDTPSPEAL	TC260327	198 - 210	204	RRVRNDTPSPEAL	490	183 - 195	189	NO
1592-1106	T	RRVRNDTPSPEAL	TC260327	198 - 210	204	RRVRNDTPSPEAL	5122	127 - 139	133	NO
1592-1106	T	RRVRNDTPSPEAL	TC260327	198 - 210	204	RRVRNDTPSPEAL	5122	151 - 163	157	NO
1592-1106	T	RRVRNDTPSPEAL	TC260327	198 - 210	204	RRVRNDTPSPEAL	5131	127 - 139	133	NO
1592-1106	T	RRVRNDTPSPEAL	TC260327	198 - 210	204	RRVRNDTPSPEAL	5131	151 - 163	157	NO
1592-1107	T	RRQGRTTSIYSLL	Cotton_D_gene_10001876	2267 - 2279	2273	RRQGRTTSIYSLL	13295	2275 - 2287	2281	NO
1592-1107	T	RRQGRTTSIYSLL	Cotton_D_gene_10001876	2267 - 2279	2273	RRQGRTTSIYSLL	16104	459 - 471	465	NO
1592-1107	T	RRQGRTTSIYSLL	Cotton_D_gene_10001876	2267 - 2279	2273	RRQGRTTSIYSLL	3186	2275 - 2287	2281	NO
1592-1108	T	RRVRNDTPSPEPL	TC260327	225 - 237	231	RRVRNDTPSPEPL	488	122 - 134	128	NO
1592-1108	T	RRVRNDTPSPEPL	TC260327	225 - 237	231	RRVRNDTPSPEPL	488	152 - 164	158	NO
1592-1108	T	RRVRNDTPSPEPL	TC260327	225 - 237	231	RRVRNDTPSPEPL	488	183 - 195	189	NO
1592-1108	T	RRVRNDTPSPEPL	TC260327	225 - 237	231	RRVRNDTPSPEPL	490	122 - 134	128	NO
1592-1108	T	RRVRNDTPSPEPL	TC260327	225 - 237	231	RRVRNDTPSPEPL	490	152 - 164	158	NO
1592-1108	T	RRVRNDTPSPEPL	TC260327	225 - 237	231	RRVRNDTPSPEPL	490	183 - 195	189	NO
1592-1108	T	RRVRNDTPSPEPL	TC260327	225 - 237	231	RRVRNDTPSPEPL	5122	127 - 139	133	NO
1592-1108	T	RRVRNDTPSPEPL	TC260327	225 - 237	231	RRVRNDTPSPEPL	5122	151 - 163	157	NO
1592-1108	T	RRVRNDTPSPEPL	TC260327	225 - 237	231	RRVRNDTPSPEPL	5131	127 - 139	133	NO
1592-1108	T	RRVRNDTPSPEPL	TC260327	225 - 237	231	RRVRNDTPSPEPL	5131	151 - 163	157	NO
1592-1109	T	RNRWDETPTPGRL	Cotton_D_gene_10038203	238 - 250	244	RNRWDETPTPGRL	13388	287 - 299	293	NO
1592-1109	T	RNRWDETPTPGRL	Cotton_D_gene_10038203	238 - 250	244	RNRWDETPTPGRL	2777	215 - 227	221	NO
1592-1109	T	RNRWDETPTPGRL	Cotton_D_gene_10038203	238 - 250	244	RNRWDETPTPGRL	2777	235 - 247	241	NO
1592-1109	T	RNRWDETPTPGRL	Cotton_D_gene_10038203	238 - 250	244	RNRWDETPTPGRL	2777	287 - 299	293	NO
1592-1109	T	RNRWDETPTPGRL	Cotton_D_gene_10038203	238 - 250	244	RNRWDETPTPGRL	7244	303 - 315	309	NO
1592-1109	T	RNRWDETPTPGRL	Cotton_D_gene_10038203	238 - 250	244	RNRWDETPTPGRL	9176	279 - 291	285	NO
1592-1109	T	RNRWDETPTPGRL	Cotton_D_gene_10038203	238 - 250	244	RNRWDETPTPGRL	9282	305 - 317	311	NO
1592-1110	T	RRVRNDTPSPEPL	TC260327	225 - 237	231	RRVRNDTPSPEPL	488	122 - 134	128	NO
1592-1110	T	RRVRNDTPSPEPL	TC260327	225 - 237	231	RRVRNDTPSPEPL	488	152 - 164	158	NO
1592-1110	T	RRVRNDTPSPEPL	TC260327	225 - 237	231	RRVRNDTPSPEPL	488	183 - 195	189	NO
1592-1110	T	RRVRNDTPSPEPL	TC260327	225 - 237	231	RRVRNDTPSPEPL	490	122 - 134	128	NO
1592-1110	T	RRVRNDTPSPEPL	TC260327	225 - 237	231	RRVRNDTPSPEPL	490	152 - 164	158	NO
1592-1110	T	RRVRNDTPSPEPL	TC260327	225 - 237	231	RRVRNDTPSPEPL	490	183 - 195	189	NO
1592-1110	T	RRVRNDTPSPEPL	TC260327	225 - 237	231	RRVRNDTPSPEPL	5122	127 - 139	133	NO
1592-1110	T	RRVRNDTPSPEPL	TC260327	225 - 237	231	RRVRNDTPSPEPL	5122	151 - 163	157	NO
1592-1110	T	RRVRNDTPSPEPL	TC260327	225 - 237	231	RRVRNDTPSPEPL	5131	127 - 139	133	NO
1592-1110	T	RRVRNDTPSPEPL	TC260327	225 - 237	231	RRVRNDTPSPEPL	5131	151 - 163	157	NO
1592-1112	S	RSSGDDSMEEDML	Cotton_D_gene_10036546	358 - 370	364	RSSGDDSMEEDML	2924	377 - 389	383	NO
1592-1114	S	RSSGDDSMEEDVL	Cotton_D_gene_10036545	374 - 386	380	RSSGDDSMEEDVL	2924	377 - 389	383	NO
1592-1115	S	RSSGDDSMEEDVL	Cotton_D_gene_10036545	374 - 386	380	RSSGDDSMEEDVL	2924	377 - 389	383	NO
1592-1116	S	RSVWSGSDEEKTL	Cotton_D_gene_10012279	645 - 657	651	RSVWSGSDEEKTL	3994	130 - 142	136	NO
1592-1117	S	RDSSDESDVGDDL	TC238078	69 - 81	75	RDSSDESDVGDDL	10516	95 - 107	101	NO
1592-1117	S	RDSSDESDVGDDL	TC238078	69 - 81	75	RDSSDESDVGDDL	11561	187 - 199	193	NO
1592-1117	S	RDSSDESDVGDDL	TC238078	69 - 81	75	RDSSDESDVGDDL	183	91 - 103	97	NO
1592-1117	S	RDSSDESDVGDDL	TC238078	69 - 81	75	RDSSDESDVGDDL	2707	601 - 613	607	NO
1592-1118	S	RSRGSISPPPPPL	Cotton_D_gene_10014027	77 - 89	83	RSRGSISPPPPPL	13171	621 - 633	627	NO
1592-1118	S	RSRGSISPPPPPL	Cotton_D_gene_10014027	77 - 89	83	RSRGSISPPPPPL	13171	660 - 672	666	NO
1592-1118	S	RSRGSISPPPPPL	Cotton_D_gene_10014027	77 - 89	83	RSRGSISPPPPPL	4756	15 - 27	21	NO
1592-1118	S	RSRGSISPPPPPL	Cotton_D_gene_10014027	77 - 89	83	RSRGSISPPPPPL	6951	48 - 60	54	NO
1592-1118	S	RSRGSISPPPPPL	Cotton_D_gene_10014027	77 - 89	83	RSRGSISPPPPPL	7264	37 - 49	43	NO
1592-1118	S	RSRGSISPPPPPL	Cotton_D_gene_10014027	77 - 89	83	RSRGSISPPPPPL	9685	444 - 456	450	NO
1592-1119	T	RRVRNDTPSPEPL	TC260327	225 - 237	231	RRVRNDTPSPEPL	488	122 - 134	128	NO
1592-1119	T	RRVRNDTPSPEPL	TC260327	225 - 237	231	RRVRNDTPSPEPL	488	152 - 164	158	NO
1592-1119	T	RRVRNDTPSPEPL	TC260327	225 - 237	231	RRVRNDTPSPEPL	488	183 - 195	189	NO
1592-1119	T	RRVRNDTPSPEPL	TC260327	225 - 237	231	RRVRNDTPSPEPL	490	122 - 134	128	NO
1592-1119	T	RRVRNDTPSPEPL	TC260327	225 - 237	231	RRVRNDTPSPEPL	490	152 - 164	158	NO
1592-1119	T	RRVRNDTPSPEPL	TC260327	225 - 237	231	RRVRNDTPSPEPL	490	183 - 195	189	NO
1592-1119	T	RRVRNDTPSPEPL	TC260327	225 - 237	231	RRVRNDTPSPEPL	5122	127 - 139	133	NO
1592-1119	T	RRVRNDTPSPEPL	TC260327	225 - 237	231	RRVRNDTPSPEPL	5122	151 - 163	157	NO
1592-1119	T	RRVRNDTPSPEPL	TC260327	225 - 237	231	RRVRNDTPSPEPL	5131	127 - 139	133	NO
1592-1119	T	RRVRNDTPSPEPL	TC260327	225 - 237	231	RRVRNDTPSPEPL	5131	151 - 163	157	NO
1592-1120	T	RRVRNDTPSPEPL	TC260327	225 - 237	231	RRVRNDTPSPEPL	488	122 - 134	128	NO
1592-1120	T	RRVRNDTPSPEPL	TC260327	225 - 237	231	RRVRNDTPSPEPL	488	152 - 164	158	NO
1592-1120	T	RRVRNDTPSPEPL	TC260327	225 - 237	231	RRVRNDTPSPEPL	488	183 - 195	189	NO
1592-1120	T	RRVRNDTPSPEPL	TC260327	225 - 237	231	RRVRNDTPSPEPL	490	122 - 134	128	NO
1592-1120	T	RRVRNDTPSPEPL	TC260327	225 - 237	231	RRVRNDTPSPEPL	490	152 - 164	158	NO
1592-1120	T	RRVRNDTPSPEPL	TC260327	225 - 237	231	RRVRNDTPSPEPL	490	183 - 195	189	NO
1592-1120	T	RRVRNDTPSPEPL	TC260327	225 - 237	231	RRVRNDTPSPEPL	5122	127 - 139	133	NO
1592-1120	T	RRVRNDTPSPEPL	TC260327	225 - 237	231	RRVRNDTPSPEPL	5122	151 - 163	157	NO
1592-1120	T	RRVRNDTPSPEPL	TC260327	225 - 237	231	RRVRNDTPSPEPL	5131	127 - 139	133	NO
1592-1120	T	RRVRNDTPSPEPL	TC260327	225 - 237	231	RRVRNDTPSPEPL	5131	151 - 163	157	NO
1592-1124	S	RPSGPDSGSDSDN	Cotton_D_gene_10006134	27 - 39	33	RPSGPDSGSDSDN	2023	384 - 396	390	NO
1592-1124	S	RPSGPDSGSDSDN	Cotton_D_gene_10006134	27 - 39	33	RPSGPDSGSDSDN	4566	384 - 396	390	NO
1592-1124	S	RPSGPDSGSDSDN	Cotton_D_gene_10006134	27 - 39	33	RPSGPDSGSDSDN	4568	384 - 396	390	NO
1592-1124	S	RPSGPDSGSDSDN	Cotton_D_gene_10006134	27 - 39	33	RPSGPDSGSDSDN	4570	384 - 396	390	NO
1592-1125	S	RSNPFDSDDEFDN	TC255375	51 - 63	57	RSNPFDSDDEFDN	9771	26 - 38	32	NO
1592-113	S	ASDSDDSDGQKRV	TC243660	140 - 152	146	ASDSDDSDGQKRV	15986	47 - 59	53	NO
1592-113	S	ASDSDDSDGQKRV	TC243660	140 - 152	146	ASDSDDSDGQKRV	16092	47 - 59	53	NO
1592-113	S	ASDSDDSDGQKRV	TC243660	140 - 152	146	ASDSDDSDGQKRV	2613	48 - 60	54	NO
1592-113	S	ASDSDDSDGQKRV	TC243660	140 - 152	146	ASDSDDSDGQKRV	2687	71 - 83	77	NO
1592-113	S	ASDSDDSDGQKRV	TC243660	140 - 152	146	ASDSDDSDGQKRV	2764	48 - 60	54	NO
1592-1132	T	RWRSDETSDEEEQ	CO096048	147 - 159	153	RWRSDETSDEEEQ	10463	920 - 932	926	NO
1592-1132	T	RWRSDETSDEEEQ	CO096048	147 - 159	153	RWRSDETSDEEEQ	3150	706 - 718	712	NO
1592-1136	S	RRRRSPSYDVYDR	ES809898	98 - 110	104	RRRRSPSYDVYDR	2642	34 - 46	40	NO
1592-1137	S	RGRSPLSPPRRLR	EV488685	112 - 124	118	RGRSPLSPPRRLR	1252	73 - 85	79	NO
1592-1137	S	RGRSPLSPPRRLR	EV488685	112 - 124	118	RGRSPLSPPRRLR	12780	280 - 292	286	NO
1592-1137	S	RGRSPLSPPRRLR	EV488685	112 - 124	118	RGRSPLSPPRRLR	4476	268 - 280	274	NO
1592-1138	S	RELDLGSPVSPLR	DR459616	113 - 125	119	RELDLGSPVSPLR	10763	45 - 57	51	NO
1592-1138	S	RELDLGSPVSPLR	DR459616	113 - 125	119	RELDLGSPVSPLR	1221	33 - 45	39	NO
1592-1138	S	RELDLGSPVSPLR	DR459616	113 - 125	119	RELDLGSPVSPLR	2417	36 - 48	42	NO
1592-1138	S	RELDLGSPVSPLR	DR459616	113 - 125	119	RELDLGSPVSPLR	5996	34 - 46	40	NO
1592-1139	S	RRRRSPSYGHGRR	TC249804	151 - 163	157	RRRRSPSYGHGRR	1167	119 - 131	125	NO
1592-1139	S	RRRRSPSYGHGRR	TC249804	151 - 163	157	RRRRSPSYGHGRR	1396	216 - 228	222	NO
1592-1139	S	RRRRSPSYGHGRR	TC249804	151 - 163	157	RRRRSPSYGHGRR	4121	119 - 131	125	NO
1592-1139	S	RRRRSPSYGHGRR	TC249804	151 - 163	157	RRRRSPSYGHGRR	7102	165 - 177	171	NO
1592-1139	S	RRRRSPSYGHGRR	TC249804	151 - 163	157	RRRRSPSYGHGRR	9687	119 - 131	125	NO
1592-114	S	AENESESEEPEFW	TC273699	425 - 437	431	AENESESEEPEFW	4161	415 - 427	421	NO
1592-1144	S	RRRRSPSYEAYER	ES809898	30 - 42	36	RRRRSPSYEAYER	2642	34 - 46	40	NO
1592-1145	S	RRRRSPSYEAYER	ES809898	30 - 42	36	RRRRSPSYEAYER	2642	34 - 46	40	NO
1592-1147	S	RNDDSESEDEAPR	Cotton_D_gene_10004099	664 - 676	670	RNDDSESEDEAPR	11289	274 - 286	280	NO
1592-1148	S	RNRVANSVSQDES	Cotton_D_gene_10006330	116 - 128	122	RNRVANSVSQDES	14482	117 - 129	123	NO
1592-1152	Y	RSGGDQYDPLFDS	Cotton_D_gene_10005163	1325 - 1337	1331	RSGGDQYDPLFDS	11246	308 - 320	314	NO
1592-1152	Y	RSGGDQYDPLFDS	Cotton_D_gene_10005163	1325 - 1337	1331	RSGGDQYDPLFDS	14685	1245 - 1257	1251	NO
1592-1152	Y	RSGGDQYDPLFDS	Cotton_D_gene_10005163	1325 - 1337	1331	RSGGDQYDPLFDS	15222	594 - 606	600	NO
1592-1154	S	RSRRDRSLSPYSS	CO079890	174 - 186	180	RSRRDRSLSPYSS	13228	29 - 41	35	NO
1592-1154	S	RSRRDRSLSPYSS	CO079890	174 - 186	180	RSRRDRSLSPYSS	2278	33 - 45	39	NO
1592-1154	S	RSRRDRSLSPYSS	CO079890	174 - 186	180	RSRRDRSLSPYSS	2515	29 - 41	35	NO
1592-1154	S	RSRRDRSLSPYSS	CO079890	174 - 186	180	RSRRDRSLSPYSS	2769	29 - 41	35	NO
1592-1154	S	RSRRDRSLSPYSS	CO079890	174 - 186	180	RSRRDRSLSPYSS	5425	41 - 53	47	NO
1592-1155	S	RRDRSLSPYSSYS	CO079890	176 - 188	182	RRDRSLSPYSSYS	13228	31 - 43	37	NO
1592-1155	S	RRDRSLSPYSSYS	CO079890	176 - 188	182	RRDRSLSPYSSYS	2278	35 - 47	41	NO
1592-1155	S	RRDRSLSPYSSYS	CO079890	176 - 188	182	RRDRSLSPYSSYS	2515	31 - 43	37	NO
1592-1155	S	RRDRSLSPYSSYS	CO079890	176 - 188	182	RRDRSLSPYSSYS	2769	31 - 43	37	NO
1592-1155	S	RRDRSLSPYSSYS	CO079890	176 - 188	182	RRDRSLSPYSSYS	5425	43 - 55	49	NO
1592-1156	S	RDVEAVSQESSGS	Cotton_D_gene_10001876	2473 - 2485	2479	RDVEAVSQESSGS	16104	666 - 678	672	NO
1592-1156	S	RDVEAVSQESSGS	Cotton_D_gene_10001876	2473 - 2485	2479	RDVEAVSQESSGS	3186	2467 - 2479	2473	NO
1592-1159	S	RLSLSASQNGSRS	TC268743	31 - 43	37	RLSLSASQNGSRS	10450	531 - 543	537	NO
1592-1159	S	RLSLSASQNGSRS	TC268743	31 - 43	37	RLSLSASQNGSRS	11065	531 - 543	537	NO
1592-1159	S	RLSLSASQNGSRS	TC268743	31 - 43	37	RLSLSASQNGSRS	13099	531 - 543	537	NO
1592-1159	S	RLSLSASQNGSRS	TC268743	31 - 43	37	RLSLSASQNGSRS	1947	530 - 542	536	NO
1592-1159	S	RLSLSASQNGSRS	TC268743	31 - 43	37	RLSLSASQNGSRS	3217	531 - 543	537	NO
1592-116	Y	AIFWTDYVATRWY	TC234994	92 - 104	98	AIFWTDYVATRWY	11709	248 - 260	254	NO
1592-1162	S	RFDSINSSKDFGS	Cotton_D_gene_10028753	937 - 949	943	RFDSINSSKDFGS	10836	970 - 982	976	NO
1592-1162	S	RFDSINSSKDFGS	Cotton_D_gene_10028753	937 - 949	943	RFDSINSSKDFGS	10836	989 - 1001	995	NO
1592-1162	S	RFDSINSSKDFGS	Cotton_D_gene_10028753	937 - 949	943	RFDSINSSKDFGS	10836	1027 - 1039	1033	NO
1592-1162	S	RFDSINSSKDFGS	Cotton_D_gene_10028753	937 - 949	943	RFDSINSSKDFGS	10874	956 - 968	962	NO
1592-1162	S	RFDSINSSKDFGS	Cotton_D_gene_10028753	937 - 949	943	RFDSINSSKDFGS	10874	975 - 987	981	NO
1592-1162	S	RFDSINSSKDFGS	Cotton_D_gene_10028753	937 - 949	943	RFDSINSSKDFGS	10874	994 - 1006	1000	NO
1592-1162	S	RFDSINSSKDFGS	Cotton_D_gene_10028753	937 - 949	943	RFDSINSSKDFGS	10874	1013 - 1025	1019	NO
1592-1162	S	RFDSINSSKDFGS	Cotton_D_gene_10028753	937 - 949	943	RFDSINSSKDFGS	16141	926 - 938	932	NO
1592-1162	S	RFDSINSSKDFGS	Cotton_D_gene_10028753	937 - 949	943	RFDSINSSKDFGS	2126	936 - 948	942	NO
1592-1162	S	RFDSINSSKDFGS	Cotton_D_gene_10028753	937 - 949	943	RFDSINSSKDFGS	2126	971 - 983	977	NO
1592-1162	S	RFDSINSSKDFGS	Cotton_D_gene_10028753	937 - 949	943	RFDSINSSKDFGS	3229	954 - 966	960	NO
1592-1165	S	RLSPEASPRSHMT	TC253141	348 - 360	354	RLSPEASPRSHMT	10606	656 - 668	662	NO
1592-1166	S	RLSPEASPRSHMT	TC253141	348 - 360	354	RLSPEASPRSHMT	10606	656 - 668	662	NO
1592-1167	S	RRAWSESDDDEPV	TC230403	292 - 304	298	RRAWSESDDDEPV	10743	1010 - 1022	1016	NO
1592-1167	S	RRAWSESDDDEPV	TC230403	292 - 304	298	RRAWSESDDDEPV	5690	575 - 587	581	NO
1592-1168	S	RRAWSESDDDEPV	TC230403	292 - 304	298	RRAWSESDDDEPV	10743	1010 - 1022	1016	NO
1592-1168	S	RRAWSESDDDEPV	TC230403	292 - 304	298	RRAWSESDDDEPV	5690	575 - 587	581	NO
1592-1169	S	RNVEPISPMSSRV	Cotton_D_gene_10026126	543 - 555	549	RNVEPISPMSSRV	10526	546 - 558	552	NO
1592-1169	S	RNVEPISPMSSRV	Cotton_D_gene_10026126	543 - 555	549	RNVEPISPMSSRV	11214	553 - 565	559	NO
1592-1169	S	RNVEPISPMSSRV	Cotton_D_gene_10026126	543 - 555	549	RNVEPISPMSSRV	16324	4 - 16	10	NO
1592-1169	S	RNVEPISPMSSRV	Cotton_D_gene_10026126	543 - 555	549	RNVEPISPMSSRV	3319	581 - 593	587	NO
1592-1172	S	RHVSSPSPSPSPY	TC270559	15 - 27	21	RHVSSPSPSPSPY	12706	227 - 239	233	NO
1592-1172	S	RHVSSPSPSPSPY	TC270559	15 - 27	21	RHVSSPSPSPSPY	12706	237 - 249	243	NO
1592-1172	S	RHVSSPSPSPSPY	TC270559	15 - 27	21	RHVSSPSPSPSPY	13843	3 - 15	9	NO
1592-1172	S	RHVSSPSPSPSPY	TC270559	15 - 27	21	RHVSSPSPSPSPY	14691	10 - 22	16	NO
1592-1172	S	RHVSSPSPSPSPY	TC270559	15 - 27	21	RHVSSPSPSPSPY	15735	96 - 108	102	NO
1592-1172	S	RHVSSPSPSPSPY	TC270559	15 - 27	21	RHVSSPSPSPSPY	2686	96 - 108	102	NO
1592-1173	T	RRKRPRTPTPGHY	TC239891	225 - 237	231	RRKRPRTPTPGHY	1819	148 - 160	154	NO
1592-1173	T	RRKRPRTPTPGHY	TC239891	225 - 237	231	RRKRPRTPTPGHY	4460	149 - 161	155	NO
1592-1174	S	RSFDEFSDDGEVY	Cotton_D_gene_10033145	421 - 433	427	RSFDEFSDDGEVY	6861	421 - 433	427	NO
1592-1178	S	SEKSMPSSEEEDA	Cotton_D_gene_10034168	15 - 27	21	SEKSMPSSEEEDA	10012	15 - 27	21	NO
1592-1178	S	SEKSMPSSEEEDA	Cotton_D_gene_10034168	15 - 27	21	SEKSMPSSEEEDA	16484	21 - 33	27	NO
1592-1178	S	SEKSMPSSEEEDA	Cotton_D_gene_10034168	15 - 27	21	SEKSMPSSEEEDA	318	17 - 29	23	NO
1592-1178	S	SEKSMPSSEEEDA	Cotton_D_gene_10034168	15 - 27	21	SEKSMPSSEEEDA	9913	12 - 24	18	NO
1592-1178	S	SEKSMPSSEEEDA	Cotton_D_gene_10034168	15 - 27	21	SEKSMPSSEEEDA	9968	17 - 29	23	NO
1592-1182	S	SRKGYDSGSSDSD	Cotton_D_gene_10008592	109 - 121	115	SRKGYDSGSSDSD	16371	22 - 34	28	NO
1592-1183	S	SRKGYDSGSSDSD	Cotton_D_gene_10008592	109 - 121	115	SRKGYDSGSSDSD	16371	22 - 34	28	NO
1592-1184	S	SDVEVNSDNESDD	EV486045	129 - 141	135	SDVEVNSDNESDD	1366	113 - 125	119	NO
1592-1185	S	SNSSHQSGRRSLD	TC260550	134 - 146	140	SNSSHQSGRRSLD	15979	340 - 352	346	NO
1592-1186	S	SNSSHQSGRRSLD	TC260550	134 - 146	140	SNSSHQSGRRSLD	15979	340 - 352	346	NO
1592-119	S	CSSPPVSPMAQSL	Cotton_D_gene_10012858	231 - 243	237	CSSPPVSPMAQSL	3126	229 - 241	235	NO
1592-1190	S	SNSSHQSGRRSLD	TC260550	134 - 146	140	SNSSHQSGRRSLD	15979	340 - 352	346	NO
1592-1191	S	SNSSHQSGRRSLD	TC260550	134 - 146	140	SNSSHQSGRRSLD	15979	340 - 352	346	NO
1592-1192	S	SKSGQTSDPNSED	Cotton_D_gene_10032253	285 - 297	291	SKSGQTSDPNSED	11135	96 - 108	102	NO
1592-1196	S	SKDDAASHVSRTD	Cotton_D_gene_10000290	553 - 565	559	SKDDAASHVSRTD	11065	564 - 576	570	NO
1592-1199	S	SNAKNLSESSDSD	TC266585	76 - 88	82	SNAKNLSESSDSD	13127	387 - 399	393	NO
1592-1203	S	SGKIPSSDSSDDE	Cotton_D_gene_10005130	194 - 206	200	SGKIPSSDSSDDE	14078	843 - 855	849	NO
1592-1204	S	SGKIPSSDSSDDE	Cotton_D_gene_10005130	194 - 206	200	SGKIPSSDSSDDE	14078	843 - 855	849	NO
1592-1205	S	SWSPDNSPNRSSE	TC270867	23 - 35	29	SWSPDNSPNRSSE	13130	988 - 1000	994	NO
1592-1206	S	SAELQESDGEIRE	TC230403	317 - 329	323	SAELQESDGEIRE	10743	1034 - 1046	1040	NO
1592-1212	S	SDDEFDSEEESSE	BQ406491	59 - 71	65	SDDEFDSEEESSE	2451	1622 - 1634	1628	NO
1592-1215	Y	SEDEPEYDELPPF	TC266586	114 - 126	120	SEDEPEYDELPPF	10238	916 - 928	922	NO
1592-1215	Y	SEDEPEYDELPPF	TC266586	114 - 126	120	SEDEPEYDELPPF	1051	729 - 741	735	NO
1592-1215	Y	SEDEPEYDELPPF	TC266586	114 - 126	120	SEDEPEYDELPPF	13454	1025 - 1037	1031	NO
1592-1215	Y	SEDEPEYDELPPF	TC266586	114 - 126	120	SEDEPEYDELPPF	2257	847 - 859	853	NO
1592-1215	Y	SEDEPEYDELPPF	TC266586	114 - 126	120	SEDEPEYDELPPF	7324	945 - 957	951	NO
1592-1216	T	SGEDEETEDDSEF	Cotton_D_gene_10031510	153 - 165	159	SGEDEETEDDSEF	1279	178 - 190	184	NO
1592-1216	T	SGEDEETEDDSEF	Cotton_D_gene_10031510	153 - 165	159	SGEDEETEDDSEF	15009	473 - 485	479	NO
1592-1216	T	SGEDEETEDDSEF	Cotton_D_gene_10031510	153 - 165	159	SGEDEETEDDSEF	1517	69 - 81	75	NO
1592-1217	T	SGEDEETEDDSEF	Cotton_D_gene_10031510	153 - 165	159	SGEDEETEDDSEF	1279	178 - 190	184	NO
1592-1217	T	SGEDEETEDDSEF	Cotton_D_gene_10031510	153 - 165	159	SGEDEETEDDSEF	15009	473 - 485	479	NO
1592-1217	T	SGEDEETEDDSEF	Cotton_D_gene_10031510	153 - 165	159	SGEDEETEDDSEF	1517	69 - 81	75	NO
1592-122	S	CTAPVGSASPRVR	Cotton_D_gene_10018629	916 - 928	922	CTAPVGSASPRVR	11244	817 - 829	823	NO
1592-122	S	CTAPVGSASPRVR	Cotton_D_gene_10018629	916 - 928	922	CTAPVGSASPRVR	12729	769 - 781	775	NO
1592-122	S	CTAPVGSASPRVR	Cotton_D_gene_10018629	916 - 928	922	CTAPVGSASPRVR	2953	773 - 785	779	NO
1592-1222	S	SKGSLGSLNMITG	DW489946	126 - 138	132	SKGSLGSLNMITG	11447	144 - 156	150	NO
1592-1222	S	SKGSLGSLNMITG	DW489946	126 - 138	132	SKGSLGSLNMITG	5783	149 - 161	155	NO
1592-1222	S	SKGSLGSLNMITG	DW489946	126 - 138	132	SKGSLGSLNMITG	5784	150 - 162	156	NO
1592-1222	S	SKGSLGSLNMITG	DW489946	126 - 138	132	SKGSLGSLNMITG	5787	149 - 161	155	NO
1592-1223	T	SDSMVNTPPQSPG	EX168041	134 - 146	140	SDSMVNTPPQSPG	16150	44 - 56	50	NO
1592-1223	T	SDSMVNTPPQSPG	EX168041	134 - 146	140	SDSMVNTPPQSPG	2555	34 - 46	40	NO
1592-1223	T	SDSMVNTPPQSPG	EX168041	134 - 146	140	SDSMVNTPPQSPG	3209	34 - 46	40	NO
1592-1223	T	SDSMVNTPPQSPG	EX168041	134 - 146	140	SDSMVNTPPQSPG	3210	34 - 46	40	NO
1592-1224	S	SPRRRRSPSYGHG	TC249804	149 - 161	155	SPRRRRSPSYGHG	16028	128 - 140	134	NO
1592-1224	S	SPRRRRSPSYGHG	TC249804	149 - 161	155	SPRRRRSPSYGHG	7102	163 - 175	169	NO
1592-1226	S	SSSRWASGDSSSG	CO090630	182 - 194	188	SSSRWASGDSSSG	10519	200 - 212	206	NO
1592-1226	S	SSSRWASGDSSSG	CO090630	182 - 194	188	SSSRWASGDSSSG	11046	259 - 271	265	NO
1592-1226	S	SSSRWASGDSSSG	CO090630	182 - 194	188	SSSRWASGDSSSG	2143	268 - 280	274	NO
1592-1226	S	SSSRWASGDSSSG	CO090630	182 - 194	188	SSSRWASGDSSSG	2935	277 - 289	283	NO
1592-1227	S	SYSSSGSENAGDG	CO086771	197 - 209	203	SYSSSGSENAGDG	10880	780 - 792	786	NO
1592-1227	S	SYSSSGSENAGDG	CO086771	197 - 209	203	SYSSSGSENAGDG	16045	762 - 774	768	NO
1592-1228	S	SPMLACSVLEGVG	Cotton_D_gene_10015773	208 - 220	214	SPMLACSVLEGVG	10847	207 - 219	213	NO
1592-1229	S	SAPSNSSMQQGKG	ES837250	16 - 28	22	SAPSNSSMQQGKG	10934	355 - 367	361	NO
1592-1230	S	SNAKSISSAQYFG	Cotton_D_gene_10009857	339 - 351	345	SNAKSISSAQYFG	10754	305 - 317	311	NO
1592-1230	S	SNAKSISSAQYFG	Cotton_D_gene_10009857	339 - 351	345	SNAKSISSAQYFG	11732	303 - 315	309	NO
1592-1230	S	SNAKSISSAQYFG	Cotton_D_gene_10009857	339 - 351	345	SNAKSISSAQYFG	15925	306 - 318	312	NO
1592-1230	S	SNAKSISSAQYFG	Cotton_D_gene_10009857	339 - 351	345	SNAKSISSAQYFG	4736	314 - 326	320	NO
1592-1233	S	SGGVPRSPSPPPG	EX167090	37 - 49	43	SGGVPRSPSPPPG	12780	277 - 289	283	NO
1592-1233	S	SGGVPRSPSPPPG	EX167090	37 - 49	43	SGGVPRSPSPPPG	6029	27 - 39	33	NO
1592-1233	S	SGGVPRSPSPPPG	EX167090	37 - 49	43	SGGVPRSPSPPPG	9903	17 - 29	23	NO
1592-1235	S	SKTSHLSWSPESG	Cotton_D_gene_10031144	711 - 723	717	SKTSHLSWSPESG	11067	565 - 577	571	NO
1592-1235	S	SKTSHLSWSPESG	Cotton_D_gene_10031144	711 - 723	717	SKTSHLSWSPESG	2877	715 - 727	721	NO
1592-1235	S	SKTSHLSWSPESG	Cotton_D_gene_10031144	711 - 723	717	SKTSHLSWSPESG	455	702 - 714	708	NO
1592-1236	S	SNAKSISSAQFFG	EX164332	66 - 78	72	SNAKSISSAQFFG	10732	305 - 317	311	NO
1592-1236	S	SNAKSISSAQFFG	EX164332	66 - 78	72	SNAKSISSAQFFG	15925	306 - 318	312	NO
1592-1237	S	SGGQLGSPGIRSG	TC247217	73 - 85	79	SGGQLGSPGIRSG	3562	247 - 259	253	NO
1592-1238	S	SKLMLPSPQISDH	Cotton_D_gene_10007218	293 - 305	299	SKLMLPSPQISDH	103	293 - 305	299	NO
1592-1238	S	SKLMLPSPQISDH	Cotton_D_gene_10007218	293 - 305	299	SKLMLPSPQISDH	10974	293 - 305	299	NO
1592-1238	S	SKLMLPSPQISDH	Cotton_D_gene_10007218	293 - 305	299	SKLMLPSPQISDH	15426	290 - 302	296	NO
1592-1238	S	SKLMLPSPQISDH	Cotton_D_gene_10007218	293 - 305	299	SKLMLPSPQISDH	5246	293 - 305	299	NO
1592-1239	T	SSPKSPTSLLSDH	Cotton_D_gene_10012050	34 - 46	40	SSPKSPTSLLSDH	11117	28 - 40	34	NO
1592-1239	T	SSPKSPTSLLSDH	Cotton_D_gene_10012050	34 - 46	40	SSPKSPTSLLSDH	11467	28 - 40	34	NO
1592-1239	T	SSPKSPTSLLSDH	Cotton_D_gene_10012050	34 - 46	40	SSPKSPTSLLSDH	15109	28 - 40	34	NO
1592-1239	T	SSPKSPTSLLSDH	Cotton_D_gene_10012050	34 - 46	40	SSPKSPTSLLSDH	16070	28 - 40	34	NO
1592-1242	S	SNNSGFSPRKPEI	Cotton_D_gene_10033740	145 - 157	151	SNNSGFSPRKPEI	1893	149 - 161	155	NO
1592-1244	Y	SDFDNLYSTDEEI	Cotton_D_gene_10039887	70 - 82	76	SDFDNLYSTDEEI	10197	112 - 124	118	NO
1592-1244	Y	SDFDNLYSTDEEI	Cotton_D_gene_10039887	70 - 82	76	SDFDNLYSTDEEI	10626	112 - 124	118	NO
1592-1244	Y	SDFDNLYSTDEEI	Cotton_D_gene_10039887	70 - 82	76	SDFDNLYSTDEEI	1863	141 - 153	147	NO
1592-1244	Y	SDFDNLYSTDEEI	Cotton_D_gene_10039887	70 - 82	76	SDFDNLYSTDEEI	4477	141 - 153	147	NO
1592-1244	Y	SDFDNLYSTDEEI	Cotton_D_gene_10039887	70 - 82	76	SDFDNLYSTDEEI	710	137 - 149	143	NO
1592-125	S	DADATDSSSDEEA	TC254731	144 - 156	150	DADATDSSSDEEA	3819	23 - 35	29	NO
1592-125	S	DADATDSSSDEEA	TC254731	144 - 156	150	DADATDSSSDEEA	3835	43 - 55	49	NO
1592-125	S	DADATDSSSDEEA	TC254731	144 - 156	150	DADATDSSSDEEA	3836	43 - 55	49	NO
1592-125	S	DADATDSSSDEEA	TC254731	144 - 156	150	DADATDSSSDEEA	4932	180 - 192	186	NO
1592-1250	S	SSGYAGSDLYDYK	ES806345	41 - 53	47	SSGYAGSDLYDYK	14662	483 - 495	489	NO
1592-1250	S	SSGYAGSDLYDYK	ES806345	41 - 53	47	SSGYAGSDLYDYK	4568	428 - 440	434	NO
1592-1250	S	SSGYAGSDLYDYK	ES806345	41 - 53	47	SSGYAGSDLYDYK	4570	428 - 440	434	NO
1592-1250	S	SSGYAGSDLYDYK	ES806345	41 - 53	47	SSGYAGSDLYDYK	759	433 - 445	439	NO
1592-1250	S	SSGYAGSDLYDYK	ES806345	41 - 53	47	SSGYAGSDLYDYK	9132	445 - 457	451	NO
1592-1253	S	SGQWEMSPEVLAL	DW508978	95 - 107	101	SGQWEMSPEVLAL	16491	411 - 423	417	NO
1592-1253	S	SGQWEMSPEVLAL	DW508978	95 - 107	101	SGQWEMSPEVLAL	975	393 - 405	399	NO
1592-1259	S	SVKEPASQGSAPL	Cotton_D_gene_10008257	445 - 457	451	SVKEPASQGSAPL	10070	446 - 458	452	NO
1592-1259	S	SVKEPASQGSAPL	Cotton_D_gene_10008257	445 - 457	451	SVKEPASQGSAPL	11226	446 - 458	452	NO
1592-1259	S	SVKEPASQGSAPL	Cotton_D_gene_10008257	445 - 457	451	SVKEPASQGSAPL	3419	447 - 459	453	NO
1592-126	S	DDEYAASDDEEIA	Cotton_D_gene_10003732	167 - 179	173	DDEYAASDDEEIA	4101	560 - 572	566	NO
1592-1260	S	SMESVDSSGEEEL	Cotton_D_gene_10019024	541 - 553	547	SMESVDSSGEEEL	9132	572 - 584	578	NO
1592-1261	S	STTSTRSFAFPIL	TC272788	80 - 92	86	STTSTRSFAFPIL	10889	470 - 482	476	NO
1592-1261	S	STTSTRSFAFPIL	TC272788	80 - 92	86	STTSTRSFAFPIL	1261	394 - 406	400	NO
1592-1261	S	STTSTRSFAFPIL	TC272788	80 - 92	86	STTSTRSFAFPIL	15180	436 - 448	442	NO
1592-1264	S	SDSDSESDGDLSM	Cotton_D_gene_10000291	139 - 151	145	SDSDSESDGDLSM	11102	240 - 252	246	NO
1592-1264	S	SDSDSESDGDLSM	Cotton_D_gene_10000291	139 - 151	145	SDSDSESDGDLSM	13491	123 - 135	129	NO
1592-1264	S	SDSDSESDGDLSM	Cotton_D_gene_10000291	139 - 151	145	SDSDSESDGDLSM	15127	66 - 78	72	NO
1592-1264	S	SDSDSESDGDLSM	Cotton_D_gene_10000291	139 - 151	145	SDSDSESDGDLSM	2661	294 - 306	300	NO
1592-1264	S	SDSDSESDGDLSM	Cotton_D_gene_10000291	139 - 151	145	SDSDSESDGDLSM	4932	223 - 235	229	NO
1592-1265	S	SFGGAASHSGPIM	CO494183	80 - 92	86	SFGGAASHSGPIM	10612	76 - 88	82	NO
1592-1265	S	SFGGAASHSGPIM	CO494183	80 - 92	86	SFGGAASHSGPIM	10955	76 - 88	82	NO
1592-1265	S	SFGGAASHSGPIM	CO494183	80 - 92	86	SFGGAASHSGPIM	16079	76 - 88	82	NO
1592-1265	S	SFGGAASHSGPIM	CO494183	80 - 92	86	SFGGAASHSGPIM	16391	76 - 88	82	NO
1592-1265	S	SFGGAASHSGPIM	CO494183	80 - 92	86	SFGGAASHSGPIM	2553	76 - 88	82	NO
1592-1267	S	SFGGAASHSGPIM	CO494183	80 - 92	86	SFGGAASHSGPIM	10612	76 - 88	82	NO
1592-1267	S	SFGGAASHSGPIM	CO494183	80 - 92	86	SFGGAASHSGPIM	10955	76 - 88	82	NO
1592-1267	S	SFGGAASHSGPIM	CO494183	80 - 92	86	SFGGAASHSGPIM	16079	76 - 88	82	NO
1592-1267	S	SFGGAASHSGPIM	CO494183	80 - 92	86	SFGGAASHSGPIM	16391	76 - 88	82	NO
1592-1267	S	SFGGAASHSGPIM	CO494183	80 - 92	86	SFGGAASHSGPIM	2553	76 - 88	82	NO
1592-1268	S	SESETESKPEKSN	TC243890	162 - 174	168	SESETESKPEKSN	13444	178 - 190	184	NO
1592-127	S	DDEDNWSLTSSAA	TC272849	201 - 213	207	DDEDNWSLTSSAA	10096	177 - 189	183	NO
1592-127	S	DDEDNWSLTSSAA	TC272849	201 - 213	207	DDEDNWSLTSSAA	11303	159 - 171	165	NO
1592-1271	S	SPVREGSEEGLSP	Cotton_D_gene_10032618	133 - 145	139	SPVREGSEEGLSP	16383	133 - 145	139	NO
1592-1272	S	SPVREGSEEGSPP	Cotton_D_gene_10033229	133 - 145	139	SPVREGSEEGSPP	16383	133 - 145	139	NO
1592-1273	S	SPVREGSEEGSSP	Cotton_D_gene_10000308	133 - 145	139	SPVREGSEEGSSP	16383	133 - 145	139	NO
1592-1278	S	SDDPNLSPPAPPP	Cotton_D_gene_10030956	34 - 46	40	SDDPNLSPPAPPP	10224	188 - 200	194	NO
1592-1278	S	SDDPNLSPPAPPP	Cotton_D_gene_10030956	34 - 46	40	SDDPNLSPPAPPP	11638	33 - 45	39	NO
1592-1278	S	SDDPNLSPPAPPP	Cotton_D_gene_10030956	34 - 46	40	SDDPNLSPPAPPP	4756	24 - 36	30	NO
1592-1278	S	SDDPNLSPPAPPP	Cotton_D_gene_10030956	34 - 46	40	SDDPNLSPPAPPP	4951	3 - 15	9	NO
1592-1278	S	SDDPNLSPPAPPP	Cotton_D_gene_10030956	34 - 46	40	SDDPNLSPPAPPP	4951	19 - 31	25	NO
1592-1278	S	SDDPNLSPPAPPP	Cotton_D_gene_10030956	34 - 46	40	SDDPNLSPPAPPP	584	33 - 45	39	NO
1592-1283	T	SQDETPTADNTPQ	Cotton_D_gene_10021218	1250 - 1262	1256	SQDETPTADNTPQ	10823	1206 - 1218	1212	NO
1592-1283	T	SQDETPTADNTPQ	Cotton_D_gene_10021218	1250 - 1262	1256	SQDETPTADNTPQ	10953	1276 - 1288	1282	NO
1592-1283	T	SQDETPTADNTPQ	Cotton_D_gene_10021218	1250 - 1262	1256	SQDETPTADNTPQ	15824	1327 - 1339	1333	NO
1592-1283	T	SQDETPTADNTPQ	Cotton_D_gene_10021218	1250 - 1262	1256	SQDETPTADNTPQ	15911	1181 - 1193	1187	NO
1592-1284	T	SSPKSPTSLLSDQ	ES851176	123 - 135	129	SSPKSPTSLLSDQ	11117	28 - 40	34	NO
1592-1284	T	SSPKSPTSLLSDQ	ES851176	123 - 135	129	SSPKSPTSLLSDQ	11467	28 - 40	34	NO
1592-1284	T	SSPKSPTSLLSDQ	ES851176	123 - 135	129	SSPKSPTSLLSDQ	15109	28 - 40	34	NO
1592-1284	T	SSPKSPTSLLSDQ	ES851176	123 - 135	129	SSPKSPTSLLSDQ	16070	28 - 40	34	NO
1592-1288	S	SGPDSGSDSDNPQ	Cotton_D_gene_10006134	29 - 41	35	SGPDSGSDSDNPQ	4566	386 - 398	392	NO
1592-1288	S	SGPDSGSDSDNPQ	Cotton_D_gene_10006134	29 - 41	35	SGPDSGSDSDNPQ	4568	386 - 398	392	NO
1592-1288	S	SGPDSGSDSDNPQ	Cotton_D_gene_10006134	29 - 41	35	SGPDSGSDSDNPQ	4570	386 - 398	392	NO
1592-1289	S	SDDNLHSPLISRQ	TC237728	395 - 407	401	SDDNLHSPLISRQ	11266	359 - 371	365	NO
1592-1289	S	SDDNLHSPLISRQ	TC237728	395 - 407	401	SDDNLHSPLISRQ	16052	360 - 372	366	NO
1592-1289	S	SDDNLHSPLISRQ	TC237728	395 - 407	401	SDDNLHSPLISRQ	3009	353 - 365	359	NO
1592-1290	S	SGPDSDSDSDDPQ	TC277471	35 - 47	41	SGPDSDSDSDDPQ	3791	62 - 74	68	NO
1592-1290	S	SGPDSDSDSDDPQ	TC277471	35 - 47	41	SGPDSDSDSDDPQ	481	62 - 74	68	NO
1592-1292	S	SPPDSDSEDEQEQ	Cotton_D_gene_10036029	87 - 99	93	SPPDSDSEDEQEQ	10597	646 - 658	652	NO
1592-1293	S	SPARGRSPLSPPR	EV488685	109 - 121	115	SPARGRSPLSPPR	10741	282 - 294	288	NO
1592-1293	S	SPARGRSPLSPPR	EV488685	109 - 121	115	SPARGRSPLSPPR	10741	309 - 321	315	NO
1592-1293	S	SPARGRSPLSPPR	EV488685	109 - 121	115	SPARGRSPLSPPR	11380	282 - 294	288	NO
1592-1293	S	SPARGRSPLSPPR	EV488685	109 - 121	115	SPARGRSPLSPPR	11380	309 - 321	315	NO
1592-1293	S	SPARGRSPLSPPR	EV488685	109 - 121	115	SPARGRSPLSPPR	12780	277 - 289	283	NO
1592-1293	S	SPARGRSPLSPPR	EV488685	109 - 121	115	SPARGRSPLSPPR	4476	265 - 277	271	NO
1592-1295	T	SYLPASTPPSPSR	Cotton_D_gene_10031450	191 - 203	197	SYLPASTPPSPSR	11214	187 - 199	193	NO
1592-1295	T	SYLPASTPPSPSR	Cotton_D_gene_10031450	191 - 203	197	SYLPASTPPSPSR	13684	196 - 208	202	NO
1592-1295	T	SYLPASTPPSPSR	Cotton_D_gene_10031450	191 - 203	197	SYLPASTPPSPSR	1612	192 - 204	198	NO
1592-1295	T	SYLPASTPPSPSR	Cotton_D_gene_10031450	191 - 203	197	SYLPASTPPSPSR	534	78 - 90	84	NO
1592-1295	T	SYLPASTPPSPSR	Cotton_D_gene_10031450	191 - 203	197	SYLPASTPPSPSR	5606	3 - 15	9	NO
1592-1297	S	SSPGSGSPPVSPR	TC262841	219 - 231	225	SSPGSGSPPVSPR	2126	495 - 507	501	NO
1592-1297	S	SSPGSGSPPVSPR	TC262841	219 - 231	225	SSPGSGSPPVSPR	3126	220 - 232	226	NO
1592-13	S	ANNSPRSSPDVQD	TC256110	250 - 262	256	ANNSPRSSPDVQD	10606	775 - 787	781	NO
1592-13	S	ANNSPRSSPDVQD	TC256110	250 - 262	256	ANNSPRSSPDVQD	2685	726 - 738	732	NO
1592-13	S	ANNSPRSSPDVQD	TC256110	250 - 262	256	ANNSPRSSPDVQD	7263	736 - 748	742	NO
1592-1301	S	SEDMEESPRHKER	Cotton_D_gene_10037299	312 - 324	318	SEDMEESPRHKER	10430	311 - 323	317	NO
1592-1301	S	SEDMEESPRHKER	Cotton_D_gene_10037299	312 - 324	318	SEDMEESPRHKER	10493	309 - 321	315	NO
1592-1304	S	SRQRTESPFSFPR	Cotton_D_gene_10025200	819 - 831	825	SRQRTESPFSFPR	13292	866 - 878	872	NO
1592-1304	S	SRQRTESPFSFPR	Cotton_D_gene_10025200	819 - 831	825	SRQRTESPFSFPR	3839	843 - 855	849	NO
1592-1304	S	SRQRTESPFSFPR	Cotton_D_gene_10025200	819 - 831	825	SRQRTESPFSFPR	3841	843 - 855	849	NO
1592-1304	S	SRQRTESPFSFPR	Cotton_D_gene_10025200	819 - 831	825	SRQRTESPFSFPR	3844	843 - 855	849	NO
1592-1310	S	SLDRPRSPGLWTS	TC255136	133 - 145	139	SLDRPRSPGLWTS	10588	510 - 522	516	NO
1592-1310	S	SLDRPRSPGLWTS	TC255136	133 - 145	139	SLDRPRSPGLWTS	10588	536 - 548	542	NO
1592-1310	S	SLDRPRSPGLWTS	TC255136	133 - 145	139	SLDRPRSPGLWTS	10588	562 - 574	568	NO
1592-1310	S	SLDRPRSPGLWTS	TC255136	133 - 145	139	SLDRPRSPGLWTS	2507	441 - 453	447	NO
1592-1310	S	SLDRPRSPGLWTS	TC255136	133 - 145	139	SLDRPRSPGLWTS	2757	1114 - 1126	1120	NO
1592-1310	S	SLDRPRSPGLWTS	TC255136	133 - 145	139	SLDRPRSPGLWTS	2778	643 - 655	649	NO
1592-1313	S	SPRHVSSPSPSPS	TC270559	13 - 25	19	SPRHVSSPSPSPS	13660	329 - 341	335	NO
1592-1313	S	SPRHVSSPSPSPS	TC270559	13 - 25	19	SPRHVSSPSPSPS	13833	6 - 18	12	NO
1592-1313	S	SPRHVSSPSPSPS	TC270559	13 - 25	19	SPRHVSSPSPSPS	14691	8 - 20	14	NO
1592-1313	S	SPRHVSSPSPSPS	TC270559	13 - 25	19	SPRHVSSPSPSPS	3188	329 - 341	335	NO
1592-1318	S	SGKLSESSGYAGS	ES806345	35 - 47	41	SGKLSESSGYAGS	14662	477 - 489	483	NO
1592-1318	S	SGKLSESSGYAGS	ES806345	35 - 47	41	SGKLSESSGYAGS	4566	422 - 434	428	NO
1592-1318	S	SGKLSESSGYAGS	ES806345	35 - 47	41	SGKLSESSGYAGS	4568	422 - 434	428	NO
1592-1318	S	SGKLSESSGYAGS	ES806345	35 - 47	41	SGKLSESSGYAGS	4570	422 - 434	428	NO
1592-1318	S	SGKLSESSGYAGS	ES806345	35 - 47	41	SGKLSESSGYAGS	9132	439 - 451	445	NO
1592-132	S	DVESDKSVSEVND	Cotton_D_gene_10035211	115 - 127	121	DVESDKSVSEVND	1826	114 - 126	120	NO
1592-132	S	DVESDKSVSEVND	Cotton_D_gene_10035211	115 - 127	121	DVESDKSVSEVND	2223	117 - 129	123	NO
1592-132	S	DVESDKSVSEVND	Cotton_D_gene_10035211	115 - 127	121	DVESDKSVSEVND	4458	114 - 126	120	NO
1592-132	S	DVESDKSVSEVND	Cotton_D_gene_10035211	115 - 127	121	DVESDKSVSEVND	4662	117 - 129	123	NO
1592-132	S	DVESDKSVSEVND	Cotton_D_gene_10035211	115 - 127	121	DVESDKSVSEVND	4663	117 - 129	123	NO
1592-1320	S	SAKYSPSLAYSPS	CO072781	2 - 14	8	SAKYSPSLAYSPS	1070	1730 - 1742	1736	NO
1592-1320	S	SAKYSPSLAYSPS	CO072781	2 - 14	8	SAKYSPSLAYSPS	14606	1747 - 1759	1753	NO
1592-1320	S	SAKYSPSLAYSPS	CO072781	2 - 14	8	SAKYSPSLAYSPS	14606	1815 - 1827	1821	NO
1592-1323	S	SSWGRRSGQWEMS	DW508978	89 - 101	95	SSWGRRSGQWEMS	16491	405 - 417	411	NO
1592-133	S	DDDEEGSGDEEDD	Cotton_D_gene_10035211	129 - 141	135	DDDEEGSGDEEDD	12302	77 - 89	83	NO
1592-133	S	DDDEEGSGDEEDD	Cotton_D_gene_10035211	129 - 141	135	DDDEEGSGDEEDD	1544	361 - 373	367	NO
1592-133	S	DDDEEGSGDEEDD	Cotton_D_gene_10035211	129 - 141	135	DDDEEGSGDEEDD	4301	361 - 373	367	NO
1592-133	S	DDDEEGSGDEEDD	Cotton_D_gene_10035211	129 - 141	135	DDDEEGSGDEEDD	7582	445 - 457	451	NO
1592-133	S	DDDEEGSGDEEDD	Cotton_D_gene_10035211	129 - 141	135	DDDEEGSGDEEDD	946	42 - 54	48	NO
1592-133	S	DDDEEGSGDEEDD	Cotton_D_gene_10035211	129 - 141	135	DDDEEGSGDEEDD	946	52 - 64	58	NO
1592-133	S	DDDEEGSGDEEDD	Cotton_D_gene_10035211	129 - 141	135	DDDEEGSGDEEDD	946	87 - 99	93	NO
1592-133	S	DDDEEGSGDEEDD	Cotton_D_gene_10035211	129 - 141	135	DDDEEGSGDEEDD	946	94 - 106	100	NO
1592-133	S	DDDEEGSGDEEDD	Cotton_D_gene_10035211	129 - 141	135	DDDEEGSGDEEDD	946	96 - 108	102	NO
1592-1333	S	SKADDDSDKSPKV	Cotton_D_gene_10008211	502 - 514	508	SKADDDSDKSPKV	10881	579 - 591	585	NO
1592-1333	S	SKADDDSDKSPKV	Cotton_D_gene_10008211	502 - 514	508	SKADDDSDKSPKV	2073	631 - 643	637	NO
1592-1333	S	SKADDDSDKSPKV	Cotton_D_gene_10008211	502 - 514	508	SKADDDSDKSPKV	4257	628 - 640	634	NO
1592-1334	S	SALYSPSETRSEV	Cotton_D_gene_10013723	654 - 666	660	SALYSPSETRSEV	1314	658 - 670	664	NO
1592-1334	S	SALYSPSETRSEV	Cotton_D_gene_10013723	654 - 666	660	SALYSPSETRSEV	5459	642 - 654	648	NO
1592-1337	S	SPRHVSSPSPSPY	Cotton_D_gene_10014636	8 - 20	14	SPRHVSSPSPSPY	13660	329 - 341	335	NO
1592-1337	S	SPRHVSSPSPSPY	Cotton_D_gene_10014636	8 - 20	14	SPRHVSSPSPSPY	13833	6 - 18	12	NO
1592-1337	S	SPRHVSSPSPSPY	Cotton_D_gene_10014636	8 - 20	14	SPRHVSSPSPSPY	14691	8 - 20	14	NO
1592-1337	S	SPRHVSSPSPSPY	Cotton_D_gene_10014636	8 - 20	14	SPRHVSSPSPSPY	3188	329 - 341	335	NO
1592-1338	Y	SDFMTEYVVTRWY	Cotton_D_gene_10034195	220 - 232	226	SDFMTEYVVTRWY	14488	193 - 205	199	NO
1592-1339	S	SDEEDESDDEVLY	TC273259	88 - 100	94	SDEEDESDDEVLY	1116	154 - 166	160	NO
1592-1339	S	SDEEDESDDEVLY	TC273259	88 - 100	94	SDEEDESDDEVLY	4098	154 - 166	160	NO
1592-134	S	DDDEEGSGDEEDD	Cotton_D_gene_10035211	129 - 141	135	DDDEEGSGDEEDD	12302	77 - 89	83	NO
1592-134	S	DDDEEGSGDEEDD	Cotton_D_gene_10035211	129 - 141	135	DDDEEGSGDEEDD	1544	361 - 373	367	NO
1592-134	S	DDDEEGSGDEEDD	Cotton_D_gene_10035211	129 - 141	135	DDDEEGSGDEEDD	4301	361 - 373	367	NO
1592-134	S	DDDEEGSGDEEDD	Cotton_D_gene_10035211	129 - 141	135	DDDEEGSGDEEDD	7582	445 - 457	451	NO
1592-134	S	DDDEEGSGDEEDD	Cotton_D_gene_10035211	129 - 141	135	DDDEEGSGDEEDD	946	42 - 54	48	NO
1592-134	S	DDDEEGSGDEEDD	Cotton_D_gene_10035211	129 - 141	135	DDDEEGSGDEEDD	946	52 - 64	58	NO
1592-134	S	DDDEEGSGDEEDD	Cotton_D_gene_10035211	129 - 141	135	DDDEEGSGDEEDD	946	87 - 99	93	NO
1592-134	S	DDDEEGSGDEEDD	Cotton_D_gene_10035211	129 - 141	135	DDDEEGSGDEEDD	946	94 - 106	100	NO
1592-134	S	DDDEEGSGDEEDD	Cotton_D_gene_10035211	129 - 141	135	DDDEEGSGDEEDD	946	96 - 108	102	NO
1592-1340	T	TPAGGVTPGATPA	Cotton_D_gene_10038203	256 - 268	262	TPAGGVTPGATPA	2294	262 - 274	268	NO
1592-1340	T	TPAGGVTPGATPA	Cotton_D_gene_10038203	256 - 268	262	TPAGGVTPGATPA	2294	304 - 316	310	NO
1592-1340	T	TPAGGVTPGATPA	Cotton_D_gene_10038203	256 - 268	262	TPAGGVTPGATPA	7237	269 - 281	275	NO
1592-1340	T	TPAGGVTPGATPA	Cotton_D_gene_10038203	256 - 268	262	TPAGGVTPGATPA	7242	269 - 281	275	NO
1592-1340	T	TPAGGVTPGATPA	Cotton_D_gene_10038203	256 - 268	262	TPAGGVTPGATPA	7244	269 - 281	275	NO
1592-1340	T	TPAGGVTPGATPA	Cotton_D_gene_10038203	256 - 268	262	TPAGGVTPGATPA	9176	245 - 257	251	NO
1592-1342	T	TQGGSDTEEEETD	TC240235	31 - 43	37	TQGGSDTEEEETD	15986	8 - 20	14	NO
1592-1342	T	TQGGSDTEEEETD	TC240235	31 - 43	37	TQGGSDTEEEETD	16092	8 - 20	14	NO
1592-1343	S	TGLVSYSDESEDD	Cotton_D_gene_10007850	190 - 202	196	TGLVSYSDESEDD	13669	209 - 221	215	NO
1592-1344	T	TQGGSDTEEEETD	TC240235	31 - 43	37	TQGGSDTEEEETD	15986	8 - 20	14	NO
1592-1344	T	TQGGSDTEEEETD	TC240235	31 - 43	37	TQGGSDTEEEETD	16092	8 - 20	14	NO
1592-1345	S	TPKSERSDDIFCD	Cotton_D_gene_10033485	626 - 638	632	TPKSERSDDIFCD	10950	603 - 615	609	NO
1592-1345	S	TPKSERSDDIFCD	Cotton_D_gene_10033485	626 - 638	632	TPKSERSDDIFCD	11153	548 - 560	554	NO
1592-1345	S	TPKSERSDDIFCD	Cotton_D_gene_10033485	626 - 638	632	TPKSERSDDIFCD	11364	466 - 478	472	NO
1592-1347	S	TIVISSSDDEDYE	Cotton_D_gene_10001212	6 - 18	12	TIVISSSDDEDYE	11471	64 - 76	70	NO
1592-1348	S	TYGNVPSSSSDDE	TC244018	192 - 204	198	TYGNVPSSSSDDE	14106	118 - 130	124	NO
1592-1348	S	TYGNVPSSSSDDE	TC244018	192 - 204	198	TYGNVPSSSSDDE	1664	532 - 544	538	NO
1592-1349	S	TYVNFPSSSSDDE	TC236833	224 - 236	230	TYVNFPSSSSDDE	1664	532 - 544	538	NO
1592-135	S	DTDDADSDEDDSD	TC239337	140 - 152	146	DTDDADSDEDDSD	11643	126 - 138	132	NO
1592-135	S	DTDDADSDEDDSD	TC239337	140 - 152	146	DTDDADSDEDDSD	11643	130 - 142	136	NO
1592-135	S	DTDDADSDEDDSD	TC239337	140 - 152	146	DTDDADSDEDDSD	11643	133 - 145	139	NO
1592-135	S	DTDDADSDEDDSD	TC239337	140 - 152	146	DTDDADSDEDDSD	11643	135 - 147	141	NO
1592-135	S	DTDDADSDEDDSD	TC239337	140 - 152	146	DTDDADSDEDDSD	11643	136 - 148	142	NO
1592-135	S	DTDDADSDEDDSD	TC239337	140 - 152	146	DTDDADSDEDDSD	11643	137 - 149	143	NO
1592-135	S	DTDDADSDEDDSD	TC239337	140 - 152	146	DTDDADSDEDDSD	3530	186 - 198	192	NO
1592-135	S	DTDDADSDEDDSD	TC239337	140 - 152	146	DTDDADSDEDDSD	77	186 - 198	192	NO
1592-135	S	DTDDADSDEDDSD	TC239337	140 - 152	146	DTDDADSDEDDSD	8720	155 - 167	161	NO
1592-1351	S	TDTTSPSPVPYIF	TC267878	351 - 363	357	TDTTSPSPVPYIF	16238	154 - 166	160	NO
1592-1353	Y	TWSPAYYSPRHHG	Cotton_D_gene_10028280	254 - 266	260	TWSPAYYSPRHHG	15950	193 - 205	199	NO
1592-1353	Y	TWSPAYYSPRHHG	Cotton_D_gene_10028280	254 - 266	260	TWSPAYYSPRHHG	6655	208 - 220	214	NO
1592-1353	Y	TWSPAYYSPRHHG	Cotton_D_gene_10028280	254 - 266	260	TWSPAYYSPRHHG	6658	208 - 220	214	NO
1592-1354	T	TPNPMLTPAATPG	Cotton_D_gene_10007218	406 - 418	412	TPNPMLTPAATPG	103	407 - 419	413	NO
1592-1354	T	TPNPMLTPAATPG	Cotton_D_gene_10007218	406 - 418	412	TPNPMLTPAATPG	10405	29 - 41	35	NO
1592-1354	T	TPNPMLTPAATPG	Cotton_D_gene_10007218	406 - 418	412	TPNPMLTPAATPG	10974	406 - 418	412	NO
1592-1354	T	TPNPMLTPAATPG	Cotton_D_gene_10007218	406 - 418	412	TPNPMLTPAATPG	15426	403 - 415	409	NO
1592-1354	T	TPNPMLTPAATPG	Cotton_D_gene_10007218	406 - 418	412	TPNPMLTPAATPG	5246	406 - 418	412	NO
1592-1358	S	TAYSPASHASKVL	Cotton_D_gene_10003256	480 - 492	486	TAYSPASHASKVL	14483	473 - 485	479	NO
1592-1358	S	TAYSPASHASKVL	Cotton_D_gene_10003256	480 - 492	486	TAYSPASHASKVL	1860	465 - 477	471	NO
1592-1358	S	TAYSPASHASKVL	Cotton_D_gene_10003256	480 - 492	486	TAYSPASHASKVL	3686	488 - 500	494	NO
1592-136	S	DSDEDDSDEESLD	TC239337	145 - 157	151	DSDEDDSDEESLD	15790	69 - 81	75	NO
1592-136	S	DSDEDDSDEESLD	TC239337	145 - 157	151	DSDEDDSDEESLD	283	217 - 229	223	NO
1592-136	S	DSDEDDSDEESLD	TC239337	145 - 157	151	DSDEDDSDEESLD	456	250 - 262	256	NO
1592-136	S	DSDEDDSDEESLD	TC239337	145 - 157	151	DSDEDDSDEESLD	4932	358 - 370	364	NO
1592-136	S	DSDEDDSDEESLD	TC239337	145 - 157	151	DSDEDDSDEESLD	8720	155 - 167	161	NO
1592-136	S	DSDEDDSDEESLD	TC239337	145 - 157	151	DSDEDDSDEESLD	8720	160 - 172	166	NO
1592-1362	S	TTVAEKSPAEKKP	Cotton_D_gene_10004964	20 - 32	26	TTVAEKSPAEKKP	2539	2 - 14	8	NO
1592-1362	S	TTVAEKSPAEKKP	Cotton_D_gene_10004964	20 - 32	26	TTVAEKSPAEKKP	2539	20 - 32	26	NO
1592-1362	S	TTVAEKSPAEKKP	Cotton_D_gene_10004964	20 - 32	26	TTVAEKSPAEKKP	2701	2 - 14	8	NO
1592-1362	S	TTVAEKSPAEKKP	Cotton_D_gene_10004964	20 - 32	26	TTVAEKSPAEKKP	2701	12 - 24	18	NO
1592-1362	S	TTVAEKSPAEKKP	Cotton_D_gene_10004964	20 - 32	26	TTVAEKSPAEKKP	3049	2 - 14	8	NO
1592-1362	S	TTVAEKSPAEKKP	Cotton_D_gene_10004964	20 - 32	26	TTVAEKSPAEKKP	3049	20 - 32	26	NO
1592-1362	S	TTVAEKSPAEKKP	Cotton_D_gene_10004964	20 - 32	26	TTVAEKSPAEKKP	3050	2 - 14	8	NO
1592-1362	S	TTVAEKSPAEKKP	Cotton_D_gene_10004964	20 - 32	26	TTVAEKSPAEKKP	3050	20 - 32	26	NO
1592-1362	S	TTVAEKSPAEKKP	Cotton_D_gene_10004964	20 - 32	26	TTVAEKSPAEKKP	3064	2 - 14	8	NO
1592-1362	S	TTVAEKSPAEKKP	Cotton_D_gene_10004964	20 - 32	26	TTVAEKSPAEKKP	3064	20 - 32	26	NO
1592-1364	T	TPTPMGTPLYAIP	Cotton_D_gene_10038203	394 - 406	400	TPTPMGTPLYAIP	2777	393 - 405	399	NO
1592-1365	T	TPTADNTPQKSSR	Cotton_D_gene_10021218	1254 - 1266	1260	TPTADNTPQKSSR	10823	1210 - 1222	1216	NO
1592-1365	T	TPTADNTPQKSSR	Cotton_D_gene_10021218	1254 - 1266	1260	TPTADNTPQKSSR	10953	1280 - 1292	1286	NO
1592-1365	T	TPTADNTPQKSSR	Cotton_D_gene_10021218	1254 - 1266	1260	TPTADNTPQKSSR	15824	1331 - 1343	1337	NO
1592-1367	T	TPAVLPTPIFSPS	TC248019	281 - 293	287	TPAVLPTPIFSPS	14436	213 - 225	219	NO
1592-1367	T	TPAVLPTPIFSPS	TC248019	281 - 293	287	TPAVLPTPIFSPS	5652	119 - 131	125	NO
1592-1367	T	TPAVLPTPIFSPS	TC248019	281 - 293	287	TPAVLPTPIFSPS	6054	101 - 113	107	NO
1592-1368	S	TYGGESSDNEVDS	TC279700	356 - 368	362	TYGGESSDNEVDS	10482	269 - 281	275	NO
1592-1368	S	TYGGESSDNEVDS	TC279700	356 - 368	362	TYGGESSDNEVDS	15900	102 - 114	108	NO
1592-1369	S	TSHLSWSPESGDS	Cotton_D_gene_10031144	713 - 725	719	TSHLSWSPESGDS	11067	567 - 579	573	NO
1592-1369	S	TSHLSWSPESGDS	Cotton_D_gene_10031144	713 - 725	719	TSHLSWSPESGDS	2877	717 - 729	723	NO
1592-1369	S	TSHLSWSPESGDS	Cotton_D_gene_10031144	713 - 725	719	TSHLSWSPESGDS	455	704 - 716	710	NO
1592-1370	T	TQTPGSTFTRNFT	Cotton_D_gene_10014636	115 - 127	121	TQTPGSTFTRNFT	14691	119 - 131	125	NO
1592-1373	S	TADSGSSSDEEGV	Cotton_D_gene_10040448	411 - 423	417	TADSGSSSDEEGV	12454	1135 - 1147	1141	NO
1592-1374	S	VEVIALSPKSLMA	TC271127	108 - 120	114	VEVIALSPKSLMA	2616	59 - 71	65	NO
1592-1374	S	VEVIALSPKSLMA	TC271127	108 - 120	114	VEVIALSPKSLMA	2689	57 - 69	63	NO
1592-138	S	DEEAEESDDSDND	TC256156	184 - 196	190	DEEAEESDDSDND	15790	111 - 123	117	NO
1592-138	S	DEEAEESDDSDND	TC256156	184 - 196	190	DEEAEESDDSDND	4101	411 - 423	417	NO
1592-138	S	DEEAEESDDSDND	TC256156	184 - 196	190	DEEAEESDDSDND	6553	454 - 466	460	NO
1592-138	S	DEEAEESDDSDND	TC256156	184 - 196	190	DEEAEESDDSDND	946	53 - 65	59	NO
1592-138	S	DEEAEESDDSDND	TC256156	184 - 196	190	DEEAEESDDSDND	946	54 - 66	60	NO
1592-1380	S	VLSGKLSESSGYA	ES806345	33 - 45	39	VLSGKLSESSGYA	14662	475 - 487	481	NO
1592-1380	S	VLSGKLSESSGYA	ES806345	33 - 45	39	VLSGKLSESSGYA	4566	420 - 432	426	NO
1592-1380	S	VLSGKLSESSGYA	ES806345	33 - 45	39	VLSGKLSESSGYA	4568	420 - 432	426	NO
1592-1380	S	VLSGKLSESSGYA	ES806345	33 - 45	39	VLSGKLSESSGYA	4570	420 - 432	426	NO
1592-1380	S	VLSGKLSESSGYA	ES806345	33 - 45	39	VLSGKLSESSGYA	9132	437 - 449	443	NO
1592-1383	S	VNSDNESDDDDDD	EV486045	133 - 145	139	VNSDNESDDDDDD	1366	117 - 129	123	NO
1592-1383	S	VNSDNESDDDDDD	EV486045	133 - 145	139	VNSDNESDDDDDD	1366	121 - 133	127	NO
1592-1383	S	VNSDNESDDDDDD	EV486045	133 - 145	139	VNSDNESDDDDDD	2510	37 - 49	43	NO
1592-1383	S	VNSDNESDDDDDD	EV486045	133 - 145	139	VNSDNESDDDDDD	3791	64 - 76	70	NO
1592-1383	S	VNSDNESDDDDDD	EV486045	133 - 145	139	VNSDNESDDDDDD	481	64 - 76	70	NO
1592-1383	S	VNSDNESDDDDDD	EV486045	133 - 145	139	VNSDNESDDDDDD	5078	120 - 132	126	NO
1592-1384	T	VNGENDTDDADSD	TC239337	135 - 147	141	VNGENDTDDADSD	11435	335 - 347	341	NO
1592-1384	T	VNGENDTDDADSD	TC239337	135 - 147	141	VNGENDTDDADSD	11643	121 - 133	127	NO
1592-1384	T	VNGENDTDDADSD	TC239337	135 - 147	141	VNGENDTDDADSD	2613	177 - 189	183	NO
1592-1384	T	VNGENDTDDADSD	TC239337	135 - 147	141	VNGENDTDDADSD	2687	200 - 212	206	NO
1592-1384	T	VNGENDTDDADSD	TC239337	135 - 147	141	VNGENDTDDADSD	946	92 - 104	98	NO
1592-1385	S	VSSPSPSPSPYSD	TC270559	17 - 29	23	VSSPSPSPSPYSD	12706	229 - 241	235	NO
1592-1385	S	VSSPSPSPSPYSD	TC270559	17 - 29	23	VSSPSPSPSPYSD	12706	239 - 251	245	NO
1592-1385	S	VSSPSPSPSPYSD	TC270559	17 - 29	23	VSSPSPSPSPYSD	15735	98 - 110	104	NO
1592-1385	S	VSSPSPSPSPYSD	TC270559	17 - 29	23	VSSPSPSPSPYSD	2162	24 - 36	30	NO
1592-1385	S	VSSPSPSPSPYSD	TC270559	17 - 29	23	VSSPSPSPSPYSD	2686	98 - 110	104	NO
1592-1385	S	VSSPSPSPSPYSD	TC270559	17 - 29	23	VSSPSPSPSPYSD	9157	23 - 35	29	NO
1592-1387	S	VFEEEDSEETEED	Cotton_D_gene_10001771	337 - 349	343	VFEEEDSEETEED	171	348 - 360	354	NO
1592-1387	S	VFEEEDSEETEED	Cotton_D_gene_10001771	337 - 349	343	VFEEEDSEETEED	2064	48 - 60	54	NO
1592-1387	S	VFEEEDSEETEED	Cotton_D_gene_10001771	337 - 349	343	VFEEEDSEETEED	3590	310 - 322	316	NO
1592-1387	S	VFEEEDSEETEED	Cotton_D_gene_10001771	337 - 349	343	VFEEEDSEETEED	5598	222 - 234	228	NO
1592-1393	T	VTDADATDSSSDE	TC254731	142 - 154	148	VTDADATDSSSDE	3819	21 - 33	27	NO
1592-1393	T	VTDADATDSSSDE	TC254731	142 - 154	148	VTDADATDSSSDE	3835	41 - 53	47	NO
1592-1393	T	VTDADATDSSSDE	TC254731	142 - 154	148	VTDADATDSSSDE	3836	41 - 53	47	NO
1592-1393	T	VTDADATDSSSDE	TC254731	142 - 154	148	VTDADATDSSSDE	4932	178 - 190	184	NO
1592-1394	S	VRERSRSQSIVDE	Cotton_D_gene_10033485	218 - 230	224	VRERSRSQSIVDE	10950	236 - 248	242	NO
1592-1394	S	VRERSRSQSIVDE	Cotton_D_gene_10033485	218 - 230	224	VRERSRSQSIVDE	11153	218 - 230	224	NO
1592-1395	S	VRERSRSQSIVDE	Cotton_D_gene_10033485	218 - 230	224	VRERSRSQSIVDE	10950	236 - 248	242	NO
1592-1395	S	VRERSRSQSIVDE	Cotton_D_gene_10033485	218 - 230	224	VRERSRSQSIVDE	11153	218 - 230	224	NO
1592-1396	S	VRERSRSQSIVDE	Cotton_D_gene_10033485	218 - 230	224	VRERSRSQSIVDE	10950	236 - 248	242	NO
1592-1396	S	VRERSRSQSIVDE	Cotton_D_gene_10033485	218 - 230	224	VRERSRSQSIVDE	11153	218 - 230	224	NO
1592-140	S	DDAGRMSEDSGSD	Cotton_D_gene_10005644	282 - 294	288	DDAGRMSEDSGSD	10572	321 - 333	327	NO
1592-1400	T	VIPKDATSDEDEE	Cotton_D_gene_10035631	344 - 356	350	VIPKDATSDEDEE	10314	124 - 136	130	NO
1592-1400	T	VIPKDATSDEDEE	Cotton_D_gene_10035631	344 - 356	350	VIPKDATSDEDEE	12958	682 - 694	688	NO
1592-1400	T	VIPKDATSDEDEE	Cotton_D_gene_10035631	344 - 356	350	VIPKDATSDEDEE	4898	122 - 134	128	NO
1592-1412	S	VLLPNISGIFNRK	Cotton_D_gene_10008197	620 - 632	626	VLLPNISGIFNRK	10066	623 - 635	629	NO
1592-1412	S	VLLPNISGIFNRK	Cotton_D_gene_10008197	620 - 632	626	VLLPNISGIFNRK	1787	619 - 631	625	NO
1592-1413	S	VDTTSLSPVPYVL	TC263942	113 - 125	119	VDTTSLSPVPYVL	16238	154 - 166	160	NO
1592-1413	S	VDTTSLSPVPYVL	TC263942	113 - 125	119	VDTTSLSPVPYVL	3761	325 - 337	331	NO
1592-142	S	DIKSGDSEGEDED	Cotton_D_gene_10034677	46 - 58	52	DIKSGDSEGEDED	14048	35 - 47	41	NO
1592-142	S	DIKSGDSEGEDED	Cotton_D_gene_10034677	46 - 58	52	DIKSGDSEGEDED	1941	130 - 142	136	NO
1592-142	S	DIKSGDSEGEDED	Cotton_D_gene_10034677	46 - 58	52	DIKSGDSEGEDED	2004	690 - 702	696	NO
1592-1424	S	VRNDTPSPEALVN	TC260327	200 - 212	206	VRNDTPSPEALVN	5122	129 - 141	135	NO
1592-1424	S	VRNDTPSPEALVN	TC260327	200 - 212	206	VRNDTPSPEALVN	5131	129 - 141	135	NO
1592-1425	S	VRNDTPSPEPLVN	TC260327	227 - 239	233	VRNDTPSPEPLVN	488	124 - 136	130	NO
1592-1425	S	VRNDTPSPEPLVN	TC260327	227 - 239	233	VRNDTPSPEPLVN	488	185 - 197	191	NO
1592-1425	S	VRNDTPSPEPLVN	TC260327	227 - 239	233	VRNDTPSPEPLVN	490	124 - 136	130	NO
1592-1425	S	VRNDTPSPEPLVN	TC260327	227 - 239	233	VRNDTPSPEPLVN	490	185 - 197	191	NO
1592-1425	S	VRNDTPSPEPLVN	TC260327	227 - 239	233	VRNDTPSPEPLVN	5122	129 - 141	135	NO
1592-1425	S	VRNDTPSPEPLVN	TC260327	227 - 239	233	VRNDTPSPEPLVN	5122	153 - 165	159	NO
1592-1425	S	VRNDTPSPEPLVN	TC260327	227 - 239	233	VRNDTPSPEPLVN	5131	129 - 141	135	NO
1592-1425	S	VRNDTPSPEPLVN	TC260327	227 - 239	233	VRNDTPSPEPLVN	5131	153 - 165	159	NO
1592-1426	S	VRNDTPSPEPLAN	TC260327	254 - 266	260	VRNDTPSPEPLAN	488	124 - 136	130	NO
1592-1426	S	VRNDTPSPEPLAN	TC260327	254 - 266	260	VRNDTPSPEPLAN	488	185 - 197	191	NO
1592-1426	S	VRNDTPSPEPLAN	TC260327	254 - 266	260	VRNDTPSPEPLAN	490	124 - 136	130	NO
1592-1426	S	VRNDTPSPEPLAN	TC260327	254 - 266	260	VRNDTPSPEPLAN	490	185 - 197	191	NO
1592-1426	S	VRNDTPSPEPLAN	TC260327	254 - 266	260	VRNDTPSPEPLAN	5122	129 - 141	135	NO
1592-1426	S	VRNDTPSPEPLAN	TC260327	254 - 266	260	VRNDTPSPEPLAN	5122	153 - 165	159	NO
1592-1426	S	VRNDTPSPEPLAN	TC260327	254 - 266	260	VRNDTPSPEPLAN	5131	129 - 141	135	NO
1592-1426	S	VRNDTPSPEPLAN	TC260327	254 - 266	260	VRNDTPSPEPLAN	5131	153 - 165	159	NO
1592-1428	S	VSYDDGSPDSGRN	TC266119	318 - 330	324	VSYDDGSPDSGRN	10715	647 - 659	653	NO
1592-1428	S	VSYDDGSPDSGRN	TC266119	318 - 330	324	VSYDDGSPDSGRN	11102	656 - 668	662	NO
1592-143	S	DIKSGDSEGEDED	Cotton_D_gene_10034677	46 - 58	52	DIKSGDSEGEDED	14048	35 - 47	41	NO
1592-143	S	DIKSGDSEGEDED	Cotton_D_gene_10034677	46 - 58	52	DIKSGDSEGEDED	1941	130 - 142	136	NO
1592-143	S	DIKSGDSEGEDED	Cotton_D_gene_10034677	46 - 58	52	DIKSGDSEGEDED	2004	690 - 702	696	NO
1592-1432	S	VRNDTPSPEPLAN	TC260327	254 - 266	260	VRNDTPSPEPLAN	488	124 - 136	130	NO
1592-1432	S	VRNDTPSPEPLAN	TC260327	254 - 266	260	VRNDTPSPEPLAN	488	185 - 197	191	NO
1592-1432	S	VRNDTPSPEPLAN	TC260327	254 - 266	260	VRNDTPSPEPLAN	490	124 - 136	130	NO
1592-1432	S	VRNDTPSPEPLAN	TC260327	254 - 266	260	VRNDTPSPEPLAN	490	185 - 197	191	NO
1592-1432	S	VRNDTPSPEPLAN	TC260327	254 - 266	260	VRNDTPSPEPLAN	5122	129 - 141	135	NO
1592-1432	S	VRNDTPSPEPLAN	TC260327	254 - 266	260	VRNDTPSPEPLAN	5122	153 - 165	159	NO
1592-1432	S	VRNDTPSPEPLAN	TC260327	254 - 266	260	VRNDTPSPEPLAN	5131	129 - 141	135	NO
1592-1432	S	VRNDTPSPEPLAN	TC260327	254 - 266	260	VRNDTPSPEPLAN	5131	153 - 165	159	NO
1592-1433	S	VRNDTPSPEPLVN	TC260327	227 - 239	233	VRNDTPSPEPLVN	488	124 - 136	130	NO
1592-1433	S	VRNDTPSPEPLVN	TC260327	227 - 239	233	VRNDTPSPEPLVN	488	185 - 197	191	NO
1592-1433	S	VRNDTPSPEPLVN	TC260327	227 - 239	233	VRNDTPSPEPLVN	490	124 - 136	130	NO
1592-1433	S	VRNDTPSPEPLVN	TC260327	227 - 239	233	VRNDTPSPEPLVN	490	185 - 197	191	NO
1592-1433	S	VRNDTPSPEPLVN	TC260327	227 - 239	233	VRNDTPSPEPLVN	5122	129 - 141	135	NO
1592-1433	S	VRNDTPSPEPLVN	TC260327	227 - 239	233	VRNDTPSPEPLVN	5122	153 - 165	159	NO
1592-1433	S	VRNDTPSPEPLVN	TC260327	227 - 239	233	VRNDTPSPEPLVN	5131	129 - 141	135	NO
1592-1433	S	VRNDTPSPEPLVN	TC260327	227 - 239	233	VRNDTPSPEPLVN	5131	153 - 165	159	NO
1592-1434	S	VDSDLASEARFGN	Cotton_D_gene_10031453	421 - 433	427	VDSDLASEARFGN	2791	469 - 481	475	NO
1592-1439	S	VNNIDSSEDDDSP	CO101479	217 - 229	223	VNNIDSSEDDDSP	1488	37 - 49	43	NO
1592-144	T	DSDDEGTEPADED	ES803388	53 - 65	59	DSDDEGTEPADED	11289	348 - 360	354	NO
1592-144	T	DSDDEGTEPADED	ES803388	53 - 65	59	DSDDEGTEPADED	13254	497 - 509	503	NO
1592-144	T	DSDDEGTEPADED	ES803388	53 - 65	59	DSDDEGTEPADED	15244	154 - 166	160	NO
1592-144	T	DSDDEGTEPADED	ES803388	53 - 65	59	DSDDEGTEPADED	2999	497 - 509	503	NO
1592-144	T	DSDDEGTEPADED	ES803388	53 - 65	59	DSDDEGTEPADED	7324	422 - 434	428	NO
1592-1447	S	VNTPPQSPGRSRS	EX168041	138 - 150	144	VNTPPQSPGRSRS	16150	48 - 60	54	NO
1592-1447	S	VNTPPQSPGRSRS	EX168041	138 - 150	144	VNTPPQSPGRSRS	2555	38 - 50	44	NO
1592-1447	S	VNTPPQSPGRSRS	EX168041	138 - 150	144	VNTPPQSPGRSRS	3209	38 - 50	44	NO
1592-1447	S	VNTPPQSPGRSRS	EX168041	138 - 150	144	VNTPPQSPGRSRS	3210	38 - 50	44	NO
1592-1450	S	VRFECESDASSES	Cotton_D_gene_10026211	191 - 203	197	VRFECESDASSES	3920	223 - 235	229	NO
1592-1452	S	VHSGSESESESGS	Cotton_D_gene_10022524	25 - 37	31	VHSGSESESESGS	11189	92 - 104	98	NO
1592-1455	S	VERGEFSPCGTPT	TC237673	178 - 190	184	VERGEFSPCGTPT	14037	409 - 421	415	NO
1592-1456	T	VSPCPVTPAVLPT	TC248019	275 - 287	281	VSPCPVTPAVLPT	14436	207 - 219	213	NO
1592-1456	T	VSPCPVTPAVLPT	TC248019	275 - 287	281	VSPCPVTPAVLPT	5652	113 - 125	119	NO
1592-1456	T	VSPCPVTPAVLPT	TC248019	275 - 287	281	VSPCPVTPAVLPT	6054	95 - 107	101	NO
1592-146	T	DFGDDDTDDSDVE	Cotton_D_gene_10015151	1037 - 1049	1043	DFGDDDTDDSDVE	7352	70 - 82	76	NO
1592-146	T	DFGDDDTDDSDVE	Cotton_D_gene_10015151	1037 - 1049	1043	DFGDDDTDDSDVE	8389	179 - 191	185	NO
1592-146	T	DFGDDDTDDSDVE	Cotton_D_gene_10015151	1037 - 1049	1043	DFGDDDTDDSDVE	8390	179 - 191	185	NO
1592-146	T	DFGDDDTDDSDVE	Cotton_D_gene_10015151	1037 - 1049	1043	DFGDDDTDDSDVE	946	99 - 111	105	NO
1592-1463	S	VNFPSSSSDDEDW	TC236833	226 - 238	232	VNFPSSSSDDEDW	1664	534 - 546	540	NO
1592-1466	S	WGQRERSQTPAYD	Cotton_D_gene_10009824	42 - 54	48	WGQRERSQTPAYD	10052	46 - 58	52	NO
1592-1466	S	WGQRERSQTPAYD	Cotton_D_gene_10009824	42 - 54	48	WGQRERSQTPAYD	10389	46 - 58	52	NO
1592-1467	S	WASGDSSSGDEGE	CO090630	186 - 198	192	WASGDSSSGDEGE	11046	263 - 275	269	NO
1592-1467	S	WASGDSSSGDEGE	CO090630	186 - 198	192	WASGDSSSGDEGE	2935	281 - 293	287	NO
1592-1468	S	WGSGSESDESDDE	Cotton_D_gene_10008548	195 - 207	201	WGSGSESDESDDE	15256	36 - 48	42	NO
1592-1468	S	WGSGSESDESDDE	Cotton_D_gene_10008548	195 - 207	201	WGSGSESDESDDE	2510	37 - 49	43	NO
1592-1468	S	WGSGSESDESDDE	Cotton_D_gene_10008548	195 - 207	201	WGSGSESDESDDE	9566	145 - 157	151	NO
1592-1468	S	WGSGSESDESDDE	Cotton_D_gene_10008548	195 - 207	201	WGSGSESDESDDE	9567	145 - 157	151	NO
1592-1468	S	WGSGSESDESDDE	Cotton_D_gene_10008548	195 - 207	201	WGSGSESDESDDE	9568	145 - 157	151	NO
1592-1469	S	WGHSDVSDEDDDE	TC235687	224 - 236	230	WGHSDVSDEDDDE	9559	83 - 95	89	NO
1592-1469	S	WGHSDVSDEDDDE	TC235687	224 - 236	230	WGHSDVSDEDDDE	9565	135 - 147	141	NO
1592-1469	S	WGHSDVSDEDDDE	TC235687	224 - 236	230	WGHSDVSDEDDDE	9566	135 - 147	141	NO
1592-1469	S	WGHSDVSDEDDDE	TC235687	224 - 236	230	WGHSDVSDEDDDE	9567	135 - 147	141	NO
1592-1469	S	WGHSDVSDEDDDE	TC235687	224 - 236	230	WGHSDVSDEDDDE	9568	135 - 147	141	NO
1592-147	S	DDDLDESSDSEDE	TC266586	105 - 117	111	DDDLDESSDSEDE	10238	907 - 919	913	NO
1592-147	S	DDDLDESSDSEDE	TC266586	105 - 117	111	DDDLDESSDSEDE	1051	720 - 732	726	NO
1592-147	S	DDDLDESSDSEDE	TC266586	105 - 117	111	DDDLDESSDSEDE	2257	838 - 850	844	NO
1592-1471	S	WAAGDNSPGDEGE	TC241698	69 - 81	75	WAAGDNSPGDEGE	11046	263 - 275	269	NO
1592-1471	S	WAAGDNSPGDEGE	TC241698	69 - 81	75	WAAGDNSPGDEGE	2935	281 - 293	287	NO
1592-1472	S	WSPAYYSPRHHGH	Cotton_D_gene_10028280	255 - 267	261	WSPAYYSPRHHGH	15950	194 - 206	200	NO
1592-1472	S	WSPAYYSPRHHGH	Cotton_D_gene_10028280	255 - 267	261	WSPAYYSPRHHGH	2284	235 - 247	241	NO
1592-1473	S	WIFSPVSGDAGSK	TC244552	80 - 92	86	WIFSPVSGDAGSK	13658	291 - 303	297	NO
1592-1474	S	WRSDETSDEEEQN	CO096048	148 - 160	154	WRSDETSDEEEQN	10463	921 - 933	927	NO
1592-1477	T	WDLPDATPGIGRW	Cotton_D_gene_10038203	207 - 219	213	WDLPDATPGIGRW	7233	222 - 234	228	NO
1592-1477	T	WDLPDATPGIGRW	Cotton_D_gene_10038203	207 - 219	213	WDLPDATPGIGRW	7237	222 - 234	228	NO
1592-1477	T	WDLPDATPGIGRW	Cotton_D_gene_10038203	207 - 219	213	WDLPDATPGIGRW	7242	222 - 234	228	NO
1592-1477	T	WDLPDATPGIGRW	Cotton_D_gene_10038203	207 - 219	213	WDLPDATPGIGRW	7244	222 - 234	228	NO
1592-1477	T	WDLPDATPGIGRW	Cotton_D_gene_10038203	207 - 219	213	WDLPDATPGIGRW	9176	198 - 210	204	NO
1592-148	S	DEEDVESENEENE	ES792341	127 - 139	133	DEEDVESENEENE	2073	541 - 553	547	NO
1592-148	S	DEEDVESENEENE	ES792341	127 - 139	133	DEEDVESENEENE	5307	756 - 768	762	NO
1592-148	S	DEEDVESENEENE	ES792341	127 - 139	133	DEEDVESENEENE	8441	188 - 200	194	NO
1592-148	S	DEEDVESENEENE	ES792341	127 - 139	133	DEEDVESENEENE	9158	105 - 117	111	NO
1592-1480	S	YGNVPSSSSDDED	TC244018	193 - 205	199	YGNVPSSSSDDED	14106	119 - 131	125	NO
1592-1480	S	YGNVPSSSSDDED	TC244018	193 - 205	199	YGNVPSSSSDDED	1664	533 - 545	539	NO
1592-1480	S	YGNVPSSSSDDED	TC244018	193 - 205	199	YGNVPSSSSDDED	8264	529 - 541	535	NO
1592-1483	S	YVNFPSSSSDDED	TC236833	225 - 237	231	YVNFPSSSSDDED	1664	533 - 545	539	NO
1592-1484	S	YSNRGLSDDERSD	Cotton_D_gene_10010692	356 - 368	362	YSNRGLSDDERSD	10044	347 - 359	353	NO
1592-1484	S	YSNRGLSDDERSD	Cotton_D_gene_10010692	356 - 368	362	YSNRGLSDDERSD	16494	334 - 346	340	NO
1592-1486	S	YLQTNASDSDDSD	TC243660	135 - 147	141	YLQTNASDSDDSD	15986	42 - 54	48	NO
1592-1486	S	YLQTNASDSDDSD	TC243660	135 - 147	141	YLQTNASDSDDSD	16092	42 - 54	48	NO
1592-1486	S	YLQTNASDSDDSD	TC243660	135 - 147	141	YLQTNASDSDDSD	6013	46 - 58	52	NO
1592-1486	S	YLQTNASDSDDSD	TC243660	135 - 147	141	YLQTNASDSDDSD	6929	45 - 57	51	NO
1592-1486	S	YLQTNASDSDDSD	TC243660	135 - 147	141	YLQTNASDSDDSD	6932	45 - 57	51	NO
1592-1487	S	YLQTNASDSDDSD	TC243660	135 - 147	141	YLQTNASDSDDSD	15986	42 - 54	48	NO
1592-1487	S	YLQTNASDSDDSD	TC243660	135 - 147	141	YLQTNASDSDDSD	16092	42 - 54	48	NO
1592-1487	S	YLQTNASDSDDSD	TC243660	135 - 147	141	YLQTNASDSDDSD	6013	46 - 58	52	NO
1592-1487	S	YLQTNASDSDDSD	TC243660	135 - 147	141	YLQTNASDSDDSD	6929	45 - 57	51	NO
1592-1487	S	YLQTNASDSDDSD	TC243660	135 - 147	141	YLQTNASDSDDSD	6932	45 - 57	51	NO
1592-1490	S	YVWLICSPAKKCG	Cotton_D_gene_10002490	145 - 157	151	YVWLICSPAKKCG	10929	149 - 161	155	NO
1592-1495	S	YVESEESEEIDEG	Cotton_D_gene_10025168	368 - 380	374	YVESEESEEIDEG	633	70 - 82	76	NO
1592-1496	S	YRGRDYSPRYSPH	TC239891	273 - 285	279	YRGRDYSPRYSPH	11291	205 - 217	211	NO
1592-1496	S	YRGRDYSPRYSPH	TC239891	273 - 285	279	YRGRDYSPRYSPH	11318	203 - 215	209	NO
1592-1497	S	YKRDRGSPEYGQI	Cotton_D_gene_10030715	197 - 209	203	YKRDRGSPEYGQI	4648	194 - 206	200	NO
1592-1497	S	YKRDRGSPEYGQI	Cotton_D_gene_10030715	197 - 209	203	YKRDRGSPEYGQI	4649	202 - 214	208	NO
1592-1499	S	YFDSGNSGSDEDL	ES792783	49 - 61	55	YFDSGNSGSDEDL	10576	815 - 827	821	NO
1592-150	S	DDFGMSSEEESEE	TC230548	25 - 37	31	DDFGMSSEEESEE	16119	426 - 438	432	NO
1592-150	S	DDFGMSSEEESEE	TC230548	25 - 37	31	DDFGMSSEEESEE	5425	155 - 167	161	NO
1592-1500	S	YFDSGNSGSDEDL	ES792783	49 - 61	55	YFDSGNSGSDEDL	10576	815 - 827	821	NO
1592-1503	S	YPSSQQSSAANSP	Cotton_D_gene_10027577	257 - 269	263	YPSSQQSSAANSP	10	234 - 246	240	NO
1592-1503	S	YPSSQQSSAANSP	Cotton_D_gene_10027577	257 - 269	263	YPSSQQSSAANSP	10075	248 - 260	254	NO
1592-1503	S	YPSSQQSSAANSP	Cotton_D_gene_10027577	257 - 269	263	YPSSQQSSAANSP	10552	248 - 260	254	NO
1592-1503	S	YPSSQQSSAANSP	Cotton_D_gene_10027577	257 - 269	263	YPSSQQSSAANSP	10762	275 - 287	281	NO
1592-1503	S	YPSSQQSSAANSP	Cotton_D_gene_10027577	257 - 269	263	YPSSQQSSAANSP	8195	241 - 253	247	NO
1592-1505	S	YEGASDSEAKSNR	Cotton_D_gene_10037083	487 - 499	493	YEGASDSEAKSNR	11170	497 - 509	503	NO
1592-1506	S	YRQYELSESETES	TC243890	156 - 168	162	YRQYELSESETES	10597	610 - 622	616	NO
1592-1507	S	YMAFSPSPSAPHS	Cotton_D_gene_10013573	11 - 23	17	YMAFSPSPSAPHS	15296	10 - 22	16	NO
1592-1507	S	YMAFSPSPSAPHS	Cotton_D_gene_10013573	11 - 23	17	YMAFSPSPSAPHS	16353	284 - 296	290	NO
1592-1507	S	YMAFSPSPSAPHS	Cotton_D_gene_10013573	11 - 23	17	YMAFSPSPSAPHS	6576	6 - 18	12	NO
1592-1508	S	YPFYAVSAPASPT	TC274853	97 - 109	103	YPFYAVSAPASPT	3793	213 - 225	219	NO
1592-1508	S	YPFYAVSAPASPT	TC274853	97 - 109	103	YPFYAVSAPASPT	3796	213 - 225	219	NO
1592-1508	S	YPFYAVSAPASPT	TC274853	97 - 109	103	YPFYAVSAPASPT	3798	213 - 225	219	NO
1592-1508	S	YPFYAVSAPASPT	TC274853	97 - 109	103	YPFYAVSAPASPT	3858	214 - 226	220	NO
1592-1508	S	YPFYAVSAPASPT	TC274853	97 - 109	103	YPFYAVSAPASPT	640	214 - 226	220	NO
1592-151	S	DDFGMSSEEESEE	TC230548	25 - 37	31	DDFGMSSEEESEE	16119	426 - 438	432	NO
1592-151	S	DDFGMSSEEESEE	TC230548	25 - 37	31	DDFGMSSEEESEE	5425	155 - 167	161	NO
1592-1510	S	YRGGSRSPPYEDT	Cotton_D_gene_10010170	145 - 157	151	YRGGSRSPPYEDT	10376	115 - 127	121	NO
1592-1510	S	YRGGSRSPPYEDT	Cotton_D_gene_10010170	145 - 157	151	YRGGSRSPPYEDT	3123	118 - 130	124	NO
1592-1510	S	YRGGSRSPPYEDT	Cotton_D_gene_10010170	145 - 157	151	YRGGSRSPPYEDT	3271	151 - 163	157	NO
1592-152	S	DGYRGGSRSPPYE	Cotton_D_gene_10010170	143 - 155	149	DGYRGGSRSPPYE	10094	72 - 84	78	NO
1592-152	S	DGYRGGSRSPPYE	Cotton_D_gene_10010170	143 - 155	149	DGYRGGSRSPPYE	14096	149 - 161	155	NO
1592-152	S	DGYRGGSRSPPYE	Cotton_D_gene_10010170	143 - 155	149	DGYRGGSRSPPYE	3271	149 - 161	155	NO
1592-1521	S	ALGSFRSQTHV	Cotton_D_gene_10019562	272 - 282	278	ALGSFRSQTHV	16020	274 - 284	280	NO
1592-1521	S	ALGSFRSQTHV	Cotton_D_gene_10019562	272 - 282	278	ALGSFRSQTHV	16084	274 - 284	280	NO
1592-1521	S	ALGSFRSQTHV	Cotton_D_gene_10019562	272 - 282	278	ALGSFRSQTHV	16319	188 - 198	194	NO
1592-1521	S	ALGSFRSQTHV	Cotton_D_gene_10019562	272 - 282	278	ALGSFRSQTHV	4830	276 - 286	282	NO
1592-1524	S	DDDMGFSLFD	Cotton_D_gene_10005040	104 - 113	110	DDDMGFSLFD	11594	100 - 109	106	NO
1592-1524	S	DDDMGFSLFD	Cotton_D_gene_10005040	104 - 113	110	DDDMGFSLFD	16285	283 - 292	289	NO
[truncated: 1,224 more rows]
