# Supplementary material for: Quantitative phosphoproteomic profiling of fiber differentiation and initiation in a fiberless mutant of cotton
Source: BMC Genomics. 2014 Jun 12;15(1):466. doi: 10.1186/1471-2164-15-466 (PMC4070576; doi:10.1186/1471-2164-15-466)
Supplement: Supplementary file 5 — Additional file 5: Table S3: Phosphoprotein Pfam domain information (sheet 1) and phosphosites location in characterized protein domains (sheet 2). (XLSX 232 KB) [file 12864_2014_6151_MOESM5_ESM.xlsx]

## Sheet: Sheet1
Phosphoprotein Pfam domain information
list	<seq-id>	<alignment-start>	<alignment-end>	<envelope-start>	<envelope-end>	<hmm-acc>	<hmm-name>	<type>	<hmm-start>	<hmm-end>	<hmm-length>	<bit-score>	<E-value>	<significance>	<clan>	<predicted_active_site_residues>
1	lcl|AI730380	33	173	7	192	PF07267.6	Nucleo_P87	Family	114	257	654	12.4	0.045	0	No_clan
2	lcl|BF275918	32	60	18	62	PF00076.17	RRM_1	Domain	34	62	70	27.7	1.5e-06	1	CL0221
3	lcl|BF275918	90	105	89	106	PF00098.18	zf-CCHC	Domain	2	17	18	31	1.4e-07	1	CL0511
4	lcl|CO072781	25	37	25	38	PF05001.8	RNA_pol_Rpb1_R	Repeat	1	13	14	17.5	0.0029	0	No_clan
5	lcl|CO079890	4	68	2	84	PF13727.1	CoA_binding_3	Domain	21	76	175	10	0.53	0	CL0063
6	lcl|CO086204	137	160	137	161	PF12171.3	zf-C2H2_jaz	Family	1	24	27	22.5	8.5e-05	0	CL0361
7	lcl|CO086204	203	225	201	226	PF13465.1	zf-H2C2_2	Domain	3	25	26	16.4	0.0077	0	CL0361
8	lcl|CO086771	56	84	53	87	PF02037.22	SAP	Family	4	32	35	10.4	0.35	0	CL0306
9	lcl|CO086771	234	268	232	268	PF08312.7	cwf21	Domain	3	33	46	27.4	2.2e-06	1	No_clan
10	lcl|CO090630	87	131	79	151	PF08934.5	Rb_C	Domain	7	49	155	10.1	0.44	0	No_clan
11	lcl|CO094687	1	109	1	110	PF02171.12	Piwi	Family	195	301	302	144.8	2.6e-42	1	CL0219
12	lcl|CO095058	179	258	179	266	PF07744.8	SPOC	Domain	1	97	119	17.3	0.0049	0	No_clan
13	lcl|CO105954	105	155	105	155	PF00415.13	RCC1	Repeat	1	51	51	20.4	0.00042	0	CL0186
14	lcl|CO118092	59	107	35	151	PF15345.1	TMEM51	Family	100	148	233	11.6	0.16	0	No_clan
15	lcl|CO118151	161	179	159	179	PF00612.22	IQ	Motif	3	21	21	26.3	2.9e-06	1	No_clan
16	lcl|CO118151	182	199	181	201	PF00612.22	IQ	Motif	2	19	21	19.5	0.00048	1	No_clan
17	lcl|CO118151	209	224	207	225	PF00612.22	IQ	Motif	3	18	21	10.3	0.43	0	No_clan
18	lcl|CO127430	58	284	55	291	PF00069.20	Pkinase	Domain	7	202	260	115.9	1.6e-33	1	CL0016	predicted_active_site[198,180,180,180]
19	lcl|CO490941	123	148	123	149	PF00642.19	zf-CCCH	Family	1	26	27	38.8	4.7e-10	1	CL0537
20	lcl|Cotton_D_gene_10000281	101	333	98	339	PF05057.9	DUF676	Family	4	214	219	226	3.1e-67	1	CL0028
21	lcl|Cotton_D_gene_10000290	35	528	34	565	PF03999.7	MAP65_ASE1	Family	2	500	619	236.5	5.9e-70	1	No_clan
22	lcl|Cotton_D_gene_10000291	115	198	112	203	PF11944.3	DUF3461	Family	35	119	125	13.8	0.036	0	No_clan
23	lcl|Cotton_D_gene_10000291	119	198	110	206	PF14366.1	DUF4410	Family	11	57	134	9.5	0.75	0	No_clan
24	lcl|Cotton_D_gene_10000291	159	323	116	324	PF01025.14	GrpE	Family	15	165	166	176.9	2.2e-52	1	No_clan
25	lcl|Cotton_D_gene_10000308	7	111	6	113	PF00635.21	Motile_Sperm	Domain	2	107	109	111.7	1.2e-32	1	No_clan
26	lcl|Cotton_D_gene_10000308	63	111	50	122	PF15557.1	CAF1-p150_N	Domain	139	187	229	12.6	0.062	0	No_clan
27	lcl|Cotton_D_gene_10000308	100	215	60	219	PF10267.4	Tmemb_cc2	Family	124	245	395	12.5	0.04	0	No_clan
28	lcl|Cotton_D_gene_10000308	150	206	99	222	PF08245.7	Mur_ligase_M	Domain	67	119	188	17.7	0.0027	0	No_clan
29	lcl|Cotton_D_gene_10000968	39	62	38	62	PF00642.19	zf-CCCH	Family	2	25	27	18.6	0.0011	0	CL0537
30	lcl|Cotton_D_gene_10000968	104	129	104	129	PF00642.19	zf-CCCH	Family	2	27	27	28.6	7.7e-07	1	CL0537
31	lcl|Cotton_D_gene_10000968	175	237	175	237	PF00013.24	KH_1	Domain	1	60	60	48.7	4e-13	1	CL0007
32	lcl|Cotton_D_gene_10000968	266	290	266	291	PF00642.19	zf-CCCH	Family	1	26	27	35.9	3.9e-09	1	CL0537
33	lcl|Cotton_D_gene_10001212	89	521	85	541	PF03215.10	Rad17	Family	5	455	519	157.4	5e-46	1	CL0023
34	lcl|Cotton_D_gene_10001544	36	87	9	332	PF05758.7	Ycf1	Family	227	278	929	9.3	0.2	0	No_clan
35	lcl|Cotton_D_gene_10001544	110	226	109	228	PF01426.13	BAH	Domain	2	117	119	55.3	4.8e-15	1	No_clan
36	lcl|Cotton_D_gene_10001544	386	469	328	469	PF07500.9	TFIIS_M	Domain	26	115	115	50.5	1.8e-13	1	No_clan
37	lcl|Cotton_D_gene_10001771	79	101	77	101	PF00096.21	zf-C2H2	Domain	3	23	23	12.3	0.16	0	CL0361
38	lcl|Cotton_D_gene_10001771	106	130	106	130	PF00096.21	zf-C2H2	Domain	1	23	23	17.3	0.0043	1	CL0361
39	lcl|Cotton_D_gene_10001771	153	180	153	180	PF13465.1	zf-H2C2_2	Domain	1	26	26	22.5	9.2e-05	1	CL0361
40	lcl|Cotton_D_gene_10001771	230	255	230	255	PF00096.21	zf-C2H2	Domain	1	23	23	13.8	0.053	0	CL0361
41	lcl|Cotton_D_gene_10001820	46	98	41	112	PF01102.13	Glycophorin_A	Family	5	57	122	11.5	0.18	0	No_clan
42	lcl|Cotton_D_gene_10001876	107	379	105	409	PF06012.7	DUF908	Family	3	302	329	113	1.7e-32	1	No_clan
43	lcl|Cotton_D_gene_10001876	472	807	469	811	PF06025.7	DUF913	Family	4	374	379	217.4	2.4e-64	1	No_clan
44	lcl|Cotton_D_gene_10001876	1307	1343	1306	1343	PF00627.26	UBA	Domain	2	37	37	32.6	4.5e-08	1	CL0214
45	lcl|Cotton_D_gene_10001876	1351	1364	1351	1367	PF02809.15	UIM	Motif	2	15	18	15.4	0.0092	0	No_clan
46	lcl|Cotton_D_gene_10001876	2577	2676	2577	2676	PF14377.1	DUF4414	Family	1	108	108	104.8	2e-30	1	No_clan
47	lcl|Cotton_D_gene_10001876	3349	3659	3348	3660	PF00632.20	HECT	Domain	2	316	317	334.3	6.3e-100	1	CL0552	predicted_active_site[3627]
48	lcl|Cotton_D_gene_10002013	62	89	61	91	PF05678.9	VQ	Motif	2	29	31	42.9	1.6e-11	1	No_clan
49	lcl|Cotton_D_gene_10002013	144	166	139	167	PF02415.12	Chlam_PMP	Repeat	5	27	28	12	0.2	0	CL0268
50	lcl|Cotton_D_gene_10002061	29	93	28	93	PF00808.18	CBFD_NFYB_HMF	Domain	2	65	65	97.3	3.6e-28	1	CL0012
51	lcl|Cotton_D_gene_10002225	4	129	1	131	PF01873.12	eIF-5_eIF-2B	Family	5	123	125	141.4	1e-41	1	No_clan
52	lcl|Cotton_D_gene_10002225	150	335	139	404	PF08192.6	Peptidase_S64	Family	13	191	695	9	0.38	0	No_clan
53	lcl|Cotton_D_gene_10002225	171	280	156	336	PF05086.7	Dicty_REP	Family	237	341	911	7.5	0.73	0	No_clan
54	lcl|Cotton_D_gene_10002225	364	442	361	442	PF02020.13	W2	Family	4	83	84	71.2	4.8e-20	1	CL0020
55	lcl|Cotton_D_gene_10002490	31	150	28	150	PF12681.2	Glyoxalase_2	Domain	4	108	108	45.9	7e-12	1	CL0104
56	lcl|Cotton_D_gene_10002775	25	88	23	91	PF01480.12	PWI	Family	3	70	77	28	1.7e-06	1	No_clan
57	lcl|Cotton_D_gene_10002775	523	591	523	592	PF00076.17	RRM_1	Domain	1	69	70	62.6	1.9e-17	1	CL0221
58	lcl|Cotton_D_gene_10002808	90	240	86	253	PF00069.20	Pkinase	Domain	5	148	260	102.1	2.7e-29	1	CL0016	predicted_active_site[233,215,215,215]
59	lcl|Cotton_D_gene_10002808	506	620	498	622	PF00069.20	Pkinase	Domain	154	256	260	26.7	2.7e-06	1	CL0016
60	lcl|Cotton_D_gene_10002959	134	248	79	252	PF09184.6	PPP4R2	Family	164	283	288	9.9	0.47	0	No_clan
61	lcl|Cotton_D_gene_10002959	438	573	438	573	PF00004.24	AAA	Family	1	132	132	134.7	2.1e-39	1	CL0023
62	lcl|Cotton_D_gene_10002959	728	829	728	837	PF00004.24	AAA	Family	1	109	132	10.7	0.43	0	CL0023
63	lcl|Cotton_D_gene_10002959	926	999	925	1006	PF00439.20	Bromodomain	Domain	2	75	84	55	5.7e-15	1	No_clan
64	lcl|Cotton_D_gene_10003058	259	343	259	344	PF00439.20	Bromodomain	Domain	1	83	84	68.6	3.1e-19	1	No_clan
65	lcl|Cotton_D_gene_10003234	83	107	81	117	PF13917.1	zf-CCHC_3	Domain	3	23	42	31.7	8.8e-08	1	CL0511
66	lcl|Cotton_D_gene_10003250	300	705	300	706	PF07990.7	NABP	Domain	1	384	385	541.8	1e-162	1	No_clan
67	lcl|Cotton_D_gene_10003250	708	738	707	741	PF00806.14	PUF	Repeat	2	32	35	26	3.9e-06	1	CL0020
68	lcl|Cotton_D_gene_10003250	751	774	744	776	PF00806.14	PUF	Repeat	9	32	35	25.4	5.9e-06	1	CL0020
69	lcl|Cotton_D_gene_10003250	779	809	779	813	PF00806.14	PUF	Repeat	1	31	35	26.6	2.6e-06	1	CL0020
70	lcl|Cotton_D_gene_10003250	824	848	815	849	PF00806.14	PUF	Repeat	10	34	35	25.2	6.8e-06	1	CL0020
71	lcl|Cotton_D_gene_10003250	852	882	851	883	PF00806.14	PUF	Repeat	2	32	35	35	5.2e-09	1	CL0020
72	lcl|Cotton_D_gene_10003250	889	921	888	922	PF00806.14	PUF	Repeat	2	34	35	28.3	7.4e-07	1	CL0020
73	lcl|Cotton_D_gene_10003250	925	952	924	958	PF00806.14	PUF	Repeat	2	29	35	17.4	0.0021	0	CL0020
74	lcl|Cotton_D_gene_10003250	974	1000	971	1000	PF00806.14	PUF	Repeat	9	35	35	29.2	3.6e-07	1	CL0020
75	lcl|Cotton_D_gene_10003335	153	207	145	208	PF11789.3	zf-Nse	Domain	6	56	57	46.3	2.2e-12	1	CL0229
76	lcl|Cotton_D_gene_10003374	27	114	24	115	PF14632.1	SPT6_acidic	Family	1	91	92	54.8	7.9e-15	1	No_clan
77	lcl|Cotton_D_gene_10003374	288	408	281	414	PF14641.1	HTH_44	Domain	10	113	121	21.4	0.00019	0	No_clan
78	lcl|Cotton_D_gene_10003374	318	352	315	357	PF09371.5	Tex_N	Domain	5	38	193	9.1	0.72	0	No_clan
79	lcl|Cotton_D_gene_10003374	506	576	468	581	PF09371.5	Tex_N	Domain	114	186	193	13.1	0.043	0	No_clan
80	lcl|Cotton_D_gene_10003374	721	877	718	877	PF14639.1	YqgF	Domain	4	150	150	60.6	1.2e-16	1	No_clan
81	lcl|Cotton_D_gene_10003374	882	982	881	983	PF14635.1	HHH_7	Domain	2	103	104	66.1	2.5e-18	1	CL0198
82	lcl|Cotton_D_gene_10003374	995	1105	995	1105	PF14878.1	DLD	Domain	1	115	115	66.3	2.3e-18	1	No_clan
83	lcl|Cotton_D_gene_10003374	1197	1414	1193	1415	PF14633.1	SH2_2	Domain	6	219	220	162.6	6.9e-48	1	CL0541
84	lcl|Cotton_D_gene_10003374	1303	1334	1295	1339	PF13865.1	FoP_duplication	Family	39	71	76	10.3	0.69	0	No_clan
85	lcl|Cotton_D_gene_10003629	51	121	49	270	PF00855.12	PWWP	Domain	3	71	86	26.3	6.2e-06	1	CL0049
86	lcl|Cotton_D_gene_10003732	9	142	5	143	PF00179.21	UQ_con	Domain	5	139	140	131.7	1.2e-38	1	CL0208	predicted_active_site[85]
87	lcl|Cotton_D_gene_10003819	5	98	2	107	PF05731.6	TROVE	Domain	160	262	385	11.4	0.095	0	No_clan
88	lcl|Cotton_D_gene_10003819	21	81	20	88	PF00538.14	Linker_histone	Domain	2	64	77	49.2	4e-13	1	No_clan
89	lcl|Cotton_D_gene_10003819	141	152	141	153	PF02178.14	AT_hook	Motif	1	12	13	10.5	0.4	1	No_clan
90	lcl|Cotton_D_gene_10003819	166	174	166	175	PF02178.14	AT_hook	Motif	1	9	13	10.1	0.51	1	No_clan
91	lcl|Cotton_D_gene_10004099	131	146	125	148	PF00642.19	zf-CCCH	Family	9	25	27	10.7	0.32	0	CL0537
92	lcl|Cotton_D_gene_10004099	262	397	261	400	PF04146.10	YTH	Domain	2	137	140	165.7	4.1e-49	1	CL0178
93	lcl|Cotton_D_gene_10004713	453	609	435	635	PF09770.4	PAT1	Family	463	613	808	14	0.01	0	No_clan
94	lcl|Cotton_D_gene_10004801	180	259	178	264	PF00439.20	Bromodomain	Domain	3	79	84	53.2	2.1e-14	1	No_clan
95	lcl|Cotton_D_gene_10004801	724	849	723	854	PF03004.9	Transposase_24	Family	2	136	142	95.8	2e-27	1	No_clan
96	lcl|Cotton_D_gene_10004964	44	95	37	104	PF03428.8	RP-C	Domain	8	59	177	11.7	0.12	0	CL0123
97	lcl|Cotton_D_gene_10004964	56	123	54	124	PF00125.19	Histone	Domain	3	74	75	83.6	7.7e-24	1	CL0012
98	lcl|Cotton_D_gene_10005040	17	112	17	112	PF00428.14	Ribosomal_60s	Family	1	88	88	95.3	2.1e-27	1	No_clan
99	lcl|Cotton_D_gene_10005040	23	59	16	76	PF15148.1	Apolipo_F	Family	28	65	200	11.5	0.13	0	No_clan
100	lcl|Cotton_D_gene_10005130	11	173	10	174	PF00160.16	Pro_isomerase	Domain	2	154	155	163.1	5.5e-48	1	CL0475
101	lcl|Cotton_D_gene_10005163	319	368	316	372	PF01805.15	Surp	Family	5	49	55	21.8	0.00011	1	No_clan
102	lcl|Cotton_D_gene_10005342	317	401	317	402	PF00439.20	Bromodomain	Domain	1	83	84	77.7	4.5e-22	1	No_clan
103	lcl|Cotton_D_gene_10005644	110	230	110	233	PF07890.7	Rrp15p	Family	1	128	130	84.7	5.1e-24	1	No_clan
104	lcl|Cotton_D_gene_10005672	28	174	28	174	PF00861.17	Ribosomal_L18p	Family	1	119	119	144.8	1.2e-42	1	CL0267
105	lcl|Cotton_D_gene_10005672	194	282	193	285	PF14204.1	Ribosomal_L18_c	Domain	2	91	94	124.4	2e-36	1	No_clan
106	lcl|Cotton_D_gene_10005718	51	120	51	123	PF03735.9	ENT	Family	1	69	73	97.8	2e-28	1	No_clan
107	lcl|Cotton_D_gene_10005718	234	268	230	283	PF09465.5	LBR_tudor	Domain	8	42	55	12.1	0.11	0	No_clan
108	lcl|Cotton_D_gene_10005718	235	268	235	289	PF15057.1	DUF4537	Domain	1	32	124	12	0.13	0	CL0049
109	lcl|Cotton_D_gene_10005718	355	419	345	435	PF06008.9	Laminin_I	Family	154	219	264	16.5	0.004	0	No_clan
110	lcl|Cotton_D_gene_10005718	367	407	359	415	PF02970.11	TBCA	Domain	31	70	90	13.7	0.047	0	No_clan
111	lcl|Cotton_D_gene_10005786	23	149	22	171	PF00071.17	Ras	Domain	2	132	162	32.7	4.3e-08	1	CL0023
112	lcl|Cotton_D_gene_10005786	218	395	218	397	PF10199.4	Adaptin_binding	Family	1	135	137	73.5	1.9e-20	1	No_clan
113	lcl|Cotton_D_gene_10005812	3	42	3	42	PF01779.12	Ribosomal_L29e	Family	1	40	40	83.6	6e-24	1	No_clan
114	lcl|Cotton_D_gene_10005812	3	59	1	61	PF08633.5	Rox3	Family	117	173	192	11.2	0.33	0	No_clan
115	lcl|Cotton_D_gene_10006025	45	97	44	103	PF00013.24	KH_1	Domain	2	51	60	47.1	1.3e-12	1	CL0007
116	lcl|Cotton_D_gene_10006025	140	206	140	206	PF00013.24	KH_1	Domain	1	60	60	60.2	1.1e-16	1	CL0007
117	lcl|Cotton_D_gene_10006025	283	332	282	337	PF00013.24	KH_1	Domain	2	48	60	45.1	5.5e-12	1	CL0007
118	lcl|Cotton_D_gene_10006025	368	434	368	435	PF00013.24	KH_1	Domain	1	59	60	50.1	1.5e-13	1	CL0007
119	lcl|Cotton_D_gene_10006076	29	84	28	84	PF00046.24	Homeobox	Domain	2	57	57	59.8	1.3e-16	1	CL0123
120	lcl|Cotton_D_gene_10006076	353	476	314	493	PF11600.3	CAF-1_p150	Family	45	170	216	18	0.0014	0	No_clan
121	lcl|Cotton_D_gene_10006076	542	601	542	601	PF02791.12	DDT	Family	1	61	61	85.9	1.1e-24	1	No_clan
122	lcl|Cotton_D_gene_10006076	724	791	724	792	PF05066.8	HARE-HTH	Family	1	70	72	43.3	3.3e-11	1	CL0123
123	lcl|Cotton_D_gene_10006076	947	991	944	993	PF15612.1	WHIM1	Family	4	48	50	19.7	0.00056	1	No_clan
124	lcl|Cotton_D_gene_10006076	1128	1165	1128	1165	PF15613.1	WHIM2	Family	1	38	38	26.9	3.1e-06	1	No_clan
125	lcl|Cotton_D_gene_10006076	1167	1200	1167	1205	PF15614.1	WHIM3	Family	1	35	46	16.9	0.004	0	No_clan
126	lcl|Cotton_D_gene_10006082	240	259	239	261	PF00642.19	zf-CCCH	Family	5	25	27	22.1	8.6e-05	1	CL0537
127	lcl|Cotton_D_gene_10006134	118	192	118	192	PF08059.8	SEP	Domain	1	75	75	97.6	3.6e-28	1	No_clan
128	lcl|Cotton_D_gene_10006134	229	303	225	304	PF00789.15	UBX	Domain	5	81	82	50.3	1.7e-13	1	CL0072
129	lcl|Cotton_D_gene_10006158	650	727	649	748	PF13646.1	HEAT_2	Family	2	70	88	10.1	0.76	0	CL0020
130	lcl|Cotton_D_gene_10006158	1254	1309	1247	1321	PF11648.3	RIG-I_C-RD	Family	13	68	124	14.4	0.025	0	No_clan
131	lcl|Cotton_D_gene_10006158	1380	1410	1373	1417	PF09465.5	LBR_tudor	Domain	14	44	55	10.7	0.3	0	No_clan
132	lcl|Cotton_D_gene_10006166	107	179	106	180	PF00498.21	FHA	Family	2	67	68	58.9	3.7e-16	1	CL0357
133	lcl|Cotton_D_gene_10006330	416	551	416	551	PF00004.24	AAA	Family	1	132	132	136.2	7.1e-40	1	CL0023
134	lcl|Cotton_D_gene_10006330	706	809	706	818	PF00004.24	AAA	Family	1	111	132	11.5	0.24	0	CL0023
135	lcl|Cotton_D_gene_10006330	904	971	903	976	PF00439.20	Bromodomain	Domain	2	69	84	45.2	6.4e-12	1	No_clan
136	lcl|Cotton_D_gene_10006602	16	151	2	212	PF03344.10	Daxx	Family	406	536	713	14.3	0.01	0	No_clan
137	lcl|Cotton_D_gene_10006602	41	92	20	221	PF05758.7	Ycf1	Family	218	274	929	7.3	0.8	0	No_clan
138	lcl|Cotton_D_gene_10006602	50	104	27	243	PF10486.4	PI3K_1B_p101	Family	293	347	857	13	0.014	0	No_clan
139	lcl|Cotton_D_gene_10006602	121	154	121	156	PF14483.1	Cut8_M	Family	2	35	38	15.7	0.0092	0	No_clan
140	lcl|Cotton_D_gene_10006602	165	228	165	233	PF00076.17	RRM_1	Domain	1	64	70	55.8	2.5e-15	1	CL0221
141	lcl|Cotton_D_gene_10006602	261	330	261	330	PF00076.17	RRM_1	Domain	1	70	70	49.7	2e-13	1	CL0221
142	lcl|Cotton_D_gene_10006831	818	939	817	944	PF03468.9	XS	Domain	2	110	116	38.1	1.1e-09	1	CL0221
143	lcl|Cotton_D_gene_10006838	229	304	227	304	PF00533.21	BRCT	Family	3	78	78	58.1	6.8e-16	1	CL0459
144	lcl|Cotton_D_gene_10006838	422	510	422	545	PF00004.24	AAA	Family	1	74	132	41.3	1.5e-10	1	CL0023
145	lcl|Cotton_D_gene_10006838	528	602	497	603	PF06144.8	DNA_pol3_delta	Family	94	171	172	22.3	7.5e-05	1	CL0023
146	lcl|Cotton_D_gene_10006838	695	802	695	810	PF08519.7	RFC1	Domain	1	100	155	90.4	9.5e-26	1	No_clan
147	lcl|Cotton_D_gene_10006838	829	883	822	883	PF08519.7	RFC1	Domain	101	155	155	43.5	2.6e-11	1	No_clan
148	lcl|Cotton_D_gene_10007218	10	70	10	70	PF13921.1	Myb_DNA-bind_6	Domain	1	60	60	51	1.1e-13	1	CL0123
149	lcl|Cotton_D_gene_10007218	406	659	406	659	PF11831.3	Myb_Cef	Family	1	231	231	225.5	4.9e-67	1	No_clan
150	lcl|Cotton_D_gene_10007276	173	212	155	213	PF08766.6	DEK_C	Domain	17	53	54	12.2	0.11	0	No_clan
151	lcl|Cotton_D_gene_10007707	171	211	154	212	PF08766.6	DEK_C	Domain	16	53	54	16.8	0.004	0	No_clan
152	lcl|Cotton_D_gene_10007850	14	103	14	103	PF10187.4	Nefa_Nip30_N	Domain	1	102	102	87.4	5.6e-25	1	No_clan
153	lcl|Cotton_D_gene_10008197	23	543	23	543	PF05701.6	WEMBL	Family	1	522	522	492.5	1.2e-147	1	No_clan
154	lcl|Cotton_D_gene_10008197	57	139	47	141	PF10473.4	CENP-F_leu_zip	Domain	24	106	140	17.9	0.002	0	No_clan
155	lcl|Cotton_D_gene_10008197	60	224	47	225	PF12128.3	DUF3584	Domain	624	790	1201	18.5	0.00026	0	CL0023
156	lcl|Cotton_D_gene_10008211	346	573	342	581	PF01690.12	PLRV_ORF5	Family	229	451	465	11.2	0.14	0	No_clan
157	lcl|Cotton_D_gene_10008211	559	612	559	612	PF08766.6	DEK_C	Domain	1	54	54	54.9	5.2e-15	1	No_clan
158	lcl|Cotton_D_gene_10008257	3	76	3	76	PF08783.6	DWNN	Domain	1	74	74	96.5	6.1e-28	1	CL0072
159	lcl|Cotton_D_gene_10008257	200	225	199	230	PF13696.1	zf-CCHC_2	Domain	2	27	32	24.8	1.1e-05	0	CL0511
160	lcl|Cotton_D_gene_10008257	288	357	287	360	PF04564.10	U-box	Domain	2	70	73	15.6	0.011	0	CL0229
161	lcl|Cotton_D_gene_10008447	30	169	29	169	PF01138.16	RNase_PH	Domain	2	132	132	99.3	2e-28	1	CL0329
162	lcl|Cotton_D_gene_10008447	199	263	199	265	PF03725.10	RNase_PH_C	Domain	1	66	68	40.8	1.5e-10	1	No_clan
163	lcl|Cotton_D_gene_10008548	17	244	13	244	PF05477.6	SURF2	Family	7	244	244	102.8	1.5e-29	1	No_clan
164	lcl|Cotton_D_gene_10008619	18	114	16	115	PF00307.26	CH	Domain	3	107	108	41.4	1.1e-10	1	CL0188
165	lcl|Cotton_D_gene_10008619	124	213	98	239	PF09787.4	Golgin_A5	Family	41	138	511	11.5	0.074	0	No_clan
166	lcl|Cotton_D_gene_10008619	209	248	209	248	PF03271.12	EB1	Family	1	43	43	61.7	4.8e-17	1	No_clan
167	lcl|Cotton_D_gene_10008731	18	88	17	89	PF05641.7	Agenet	Domain	2	67	68	67.3	9.5e-19	1	CL0049
168	lcl|Cotton_D_gene_10008731	106	158	97	162	PF05641.7	Agenet	Domain	16	64	68	12.3	0.14	0	CL0049
169	lcl|Cotton_D_gene_10008731	166	230	166	232	PF05641.7	Agenet	Domain	1	66	68	57.8	8.6e-16	1	CL0049
170	lcl|Cotton_D_gene_10008731	738	926	737	926	PF05266.9	DUF724	Family	2	190	190	189.6	4e-56	1	No_clan
171	lcl|Cotton_D_gene_10008731	838	913	826	925	PF04156.9	IncA	Family	61	141	191	10.5	0.33	0	No_clan
172	lcl|Cotton_D_gene_10008731	852	918	847	920	PF13863.1	DUF4200	Family	59	124	126	15.7	0.011	0	No_clan
173	lcl|Cotton_D_gene_10008791	2	108	1	114	PF12457.3	TIP_N	Family	4	102	109	66.4	2e-18	1	No_clan
174	lcl|Cotton_D_gene_10008791	197	239	197	240	PF01585.18	G-patch	Family	1	44	45	54.1	9.6e-15	1	CL0449
175	lcl|Cotton_D_gene_10008791	349	435	338	438	PF06156.8	DUF972	Family	13	91	107	15.7	0.014	0	No_clan
176	lcl|Cotton_D_gene_10008791	412	680	412	680	PF07842.7	GCFC	Family	1	276	276	291.1	7.8e-87	1	No_clan
177	lcl|Cotton_D_gene_10009100	181	197	178	198	PF00612.22	IQ	Motif	4	20	21	15.2	0.012	1	No_clan
178	lcl|Cotton_D_gene_10009100	204	218	201	220	PF00612.22	IQ	Motif	5	19	21	16.7	0.0038	1	No_clan
179	lcl|Cotton_D_gene_10009100	735	817	716	827	PF13178.1	DUF4005	Family	10	92	102	29	9.2e-07	1	No_clan
180	lcl|Cotton_D_gene_10009119	67	128	67	128	PF00226.26	DnaJ	Domain	1	64	64	68.8	2.3e-19	1	CL0392
181	lcl|Cotton_D_gene_10009119	438	648	436	649	PF11926.3	DUF3444	Family	3	217	218	266.3	1.4e-79	1	No_clan
182	lcl|Cotton_D_gene_10009119	700	911	698	912	PF11926.3	DUF3444	Family	3	217	218	227.5	9.9e-68	1	No_clan
183	lcl|Cotton_D_gene_10009321	7	108	6	110	PF00466.15	Ribosomal_L10	Family	2	98	100	79.2	1.6e-22	1	No_clan
184	lcl|Cotton_D_gene_10009321	234	320	234	320	PF00428.14	Ribosomal_60s	Family	1	88	88	80.4	9.4e-23	1	No_clan
185	lcl|Cotton_D_gene_10009363	183	295	170	296	PF01426.13	BAH	Domain	15	118	119	44	1.6e-11	1	No_clan
186	lcl|Cotton_D_gene_10009363	331	382	329	403	PF00145.12	DNA_methylase	Domain	3	48	335	13.9	0.021	0	CL0063
187	lcl|Cotton_D_gene_10009363	443	497	443	499	PF00385.19	Chromo	Domain	1	53	55	39.7	2.7e-10	1	CL0049
188	lcl|Cotton_D_gene_10009363	507	867	495	869	PF00145.12	DNA_methylase	Domain	57	332	335	119.9	1.2e-34	1	CL0063	predicted_active_site[521,521]
189	lcl|Cotton_D_gene_10009388	186	299	185	299	PF05132.9	RNA_pol_Rpc4	Family	2	131	131	103.3	9e-30	1	No_clan
190	lcl|Cotton_D_gene_10009435	1262	1354	1198	1355	PF10513.4	EPL1	Family	61	159	160	52.2	7.8e-14	1	No_clan
191	lcl|Cotton_D_gene_10009818	168	339	167	340	PF00270.24	DEAD	Domain	2	168	169	154.4	1.8e-45	1	CL0023
192	lcl|Cotton_D_gene_10009818	396	472	395	472	PF00271.26	Helicase_C	Family	2	78	78	92.3	1.2e-26	1	CL0023
193	lcl|Cotton_D_gene_10009824	294	352	293	352	PF08711.6	Med26	Domain	2	53	53	65.3	2.4e-18	1	No_clan
194	lcl|Cotton_D_gene_10009857	13	115	12	128	PF01412.13	ArfGap	Domain	2	108	117	120	4.1e-35	1	No_clan
195	lcl|Cotton_D_gene_10010008	67	113	57	116	PF12321.3	DUF3634	Family	39	85	108	11.6	0.2	0	No_clan
196	lcl|Cotton_D_gene_10010008	114	219	114	220	PF03874.11	RNA_pol_Rpb4	Family	1	116	117	28.4	1.2e-06	1	CL0426
197	lcl|Cotton_D_gene_10010042	52	160	51	163	PF01426.13	BAH	Domain	2	113	119	37.5	1.6e-09	1	No_clan
198	lcl|Cotton_D_gene_10010042	366	415	365	416	PF08711.6	Med26	Domain	2	52	53	51.6	4.6e-14	1	No_clan
199	lcl|Cotton_D_gene_10010118	22	148	3	161	PF05557.8	MAD	Family	43	144	722	18.1	0.00055	0	No_clan
200	lcl|Cotton_D_gene_10010118	29	150	1	157	PF09726.4	Macoilin	Family	363	464	697	8.9	0.38	0	No_clan
201	lcl|Cotton_D_gene_10010118	69	150	2	156	PF08614.6	ATG16	Family	53	134	194	13.2	0.055	0	No_clan
202	lcl|Cotton_D_gene_10010118	77	152	64	167	PF01763.11	Herpes_UL6	Family	341	411	557	12.4	0.032	0	No_clan
203	lcl|Cotton_D_gene_10010118	81	107	77	118	PF07749.7	ERp29	Domain	57	83	95	10.6	0.65	0	No_clan
204	lcl|Cotton_D_gene_10010118	82	144	3	165	PF08172.7	CASP_C	Family	65	126	248	9.8	0.35	0	No_clan
205	lcl|Cotton_D_gene_10010118	85	146	82	155	PF13851.1	GAS	Domain	67	128	201	15	0.01	0	No_clan
206	lcl|Cotton_D_gene_10010118	85	150	77	158	PF04111.7	APG6	Family	21	82	315	10.8	0.18	0	No_clan
207	lcl|Cotton_D_gene_10010118	86	148	86	149	PF00170.16	bZIP_1	Family	1	63	64	48.3	6.7e-13	1	CL0018
208	lcl|Cotton_D_gene_10010118	86	149	77	154	PF08702.5	Fib_alpha	Domain	56	121	146	10.7	0.41	0	No_clan
209	lcl|Cotton_D_gene_10010118	88	149	20	155	PF03938.9	OmpH	Domain	62	116	158	12	0.15	0	No_clan
210	lcl|Cotton_D_gene_10010118	90	150	77	153	PF09766.4	FimP	Family	108	168	355	15	0.0097	0	No_clan
211	lcl|Cotton_D_gene_10010118	90	151	84	155	PF07246.6	Phlebovirus_NSM	Family	183	242	264	12	0.082	0	No_clan
212	lcl|Cotton_D_gene_10010118	92	144	77	163	PF13094.1	CENP-Q	Family	42	89	160	14.8	0.02	0	No_clan
213	lcl|Cotton_D_gene_10010118	93	153	73	154	PF03528.10	Rabaptin	Family	45	104	106	11.9	0.15	0	No_clan
214	lcl|Cotton_D_gene_10010118	94	149	82	164	PF05266.9	DUF724	Family	100	155	190	9.6	0.63	0	No_clan
215	lcl|Cotton_D_gene_10010118	97	149	77	165	PF01496.14	V_ATPase_I	Family	60	112	759	10.5	0.092	0	No_clan
216	lcl|Cotton_D_gene_10010118	98	150	87	156	PF14915.1	CCDC144C	Family	187	239	305	12.4	0.053	0	No_clan
217	lcl|Cotton_D_gene_10010118	100	149	8	156	PF04156.9	IncA	Family	69	119	191	11.1	0.21	0	No_clan
218	lcl|Cotton_D_gene_10010118	103	149	99	152	PF04977.10	DivIC	Family	16	62	80	10.7	0.27	0	CL0225
219	lcl|Cotton_D_gene_10010118	104	152	63	154	PF01105.19	EMP24_GP25L	Domain	105	153	183	11.5	0.18	0	CL0521
220	lcl|Cotton_D_gene_10010118	113	153	96	159	PF04523.8	Herpes_U30	Family	699	739	887	10.3	0.085	0	No_clan
221	lcl|Cotton_D_gene_10010118	114	152	86	167	PF08286.6	Spc24	Family	2	40	118	10.2	0.43	0	No_clan
222	lcl|Cotton_D_gene_10010118	115	145	92	147	PF08826.5	DMPK_coil	Domain	29	59	61	11.2	0.26	0	No_clan
223	lcl|Cotton_D_gene_10010118	119	150	113	154	PF05377.6	FlaC_arch	Family	1	32	55	10.9	0.31	0	No_clan
224	lcl|Cotton_D_gene_10010118	123	150	107	155	PF01166.13	TSC22	Family	19	46	60	13	0.072	0	No_clan
225	lcl|Cotton_D_gene_10010118	127	155	123	165	PF05812.7	Herpes_BLRF2	Family	5	33	118	11.2	0.23	0	No_clan
226	lcl|Cotton_D_gene_10010170	27	117	25	120	PF01412.13	ArfGap	Domain	22	114	117	76.2	1.6e-21	1	No_clan
227	lcl|Cotton_D_gene_10010171	110	374	110	387	PF00069.20	Pkinase	Domain	1	244	260	80.7	8.9e-23	1	CL0016	predicted_active_site[266,243,243,243]
228	lcl|Cotton_D_gene_10010180	161	187	161	187	PF00641.13	zf-RanBP	Domain	1	25	30	22.7	3.7e-05	0	CL0167
229	lcl|Cotton_D_gene_10010692	75	166	74	167	PF00564.19	PB1	Domain	2	83	84	60.5	8.7e-17	1	CL0072
230	lcl|Cotton_D_gene_10010882	12	78	12	79	PF08911.6	NUP50	Domain	1	71	72	71.6	5e-20	1	No_clan
231	lcl|Cotton_D_gene_10010882	311	422	310	428	PF00638.13	Ran_BP1	Family	2	115	122	64	1.2e-17	1	CL0266
232	lcl|Cotton_D_gene_10010918	279	672	278	676	PF03985.8	Paf1	Family	2	402	436	291.9	6.9e-87	1	No_clan
233	lcl|Cotton_D_gene_10010960	9	73	4	77	PF01429.14	MBD	Domain	6	73	77	44.2	1e-11	1	CL0081
234	lcl|Cotton_D_gene_10010972	11	32	8	32	PF08513.6	LisH	Domain	6	27	27	13.1	0.06	0	No_clan
235	lcl|Cotton_D_gene_10010972	456	490	452	490	PF00400.27	WD40	Repeat	7	39	39	26.5	3.8e-06	1	CL0186
236	lcl|Cotton_D_gene_10010972	478	527	473	532	PF06656.6	Tenui_PVC2	Family	423	471	785	9.2	0.23	0	No_clan
237	lcl|Cotton_D_gene_10010972	495	533	494	533	PF00400.27	WD40	Repeat	2	38	39	16.4	0.0059	1	CL0186
238	lcl|Cotton_D_gene_10010972	912	949	911	949	PF00400.27	WD40	Repeat	2	39	39	27.8	1.5e-06	1	CL0186
239	lcl|Cotton_D_gene_10011029	68	129	68	129	PF00226.26	DnaJ	Domain	1	64	64	67.3	7e-19	1	CL0392
240	lcl|Cotton_D_gene_10011029	448	662	447	663	PF11926.3	DUF3444	Family	2	217	218	271.1	4.7e-81	1	No_clan
241	lcl|Cotton_D_gene_10011029	721	928	718	930	PF11926.3	DUF3444	Family	5	216	218	209.2	4e-62	1	No_clan
242	lcl|Cotton_D_gene_10011030	1008	1299	1008	1300	PF00176.18	SNF2_N	Family	1	298	299	251.9	5.6e-75	1	CL0023
243	lcl|Cotton_D_gene_10011030	1356	1435	1355	1435	PF00271.26	Helicase_C	Family	2	78	78	52.4	3.5e-14	1	CL0023
244	lcl|Cotton_D_gene_10011030	1528	1626	1528	1626	PF14619.1	SnAC	Domain	1	74	74	63.8	1.2e-17	1	No_clan
245	lcl|Cotton_D_gene_10011571	165	252	164	252	PF13837.1	Myb_DNA-bind_4	Domain	3	90	90	75.1	3.3e-21	1	CL0123
246	lcl|Cotton_D_gene_10011571	166	232	160	247	PF04504.9	DUF573	Family	7	71	98	18.7	0.0015	0	No_clan
247	lcl|Cotton_D_gene_10011571	334	385	327	392	PF08581.5	Tup_N	Domain	21	71	79	11.4	0.26	0	No_clan
248	lcl|Cotton_D_gene_10012050	128	239	128	239	PF02847.12	MA3	Family	1	113	113	110.1	4.3e-32	1	CL0020
249	lcl|Cotton_D_gene_10012050	293	403	292	403	PF02847.12	MA3	Family	2	113	113	112.7	6.5e-33	1	CL0020
250	lcl|Cotton_D_gene_10012050	426	536	426	537	PF02847.12	MA3	Family	1	112	113	101.2	2.5e-29	1	CL0020
251	lcl|Cotton_D_gene_10012050	590	697	589	698	PF02847.12	MA3	Family	2	112	113	97.9	2.6e-28	1	CL0020
252	lcl|Cotton_D_gene_10012113	16	533	12	535	PF01602.15	Adaptin_N	Family	5	524	526	560.5	2.7e-168	1	CL0020
253	lcl|Cotton_D_gene_10012113	502	558	499	565	PF09759.4	Atx10homo_assoc	Domain	28	84	102	13.5	0.042	0	No_clan
254	lcl|Cotton_D_gene_10012113	685	774	676	781	PF02883.15	Alpha_adaptinC2	Domain	9	100	115	33	5.7e-08	1	CL0159
255	lcl|Cotton_D_gene_10012113	790	901	790	901	PF09066.5	B2-adapt-app_C	Domain	1	114	114	100.6	4.6e-29	1	No_clan
256	lcl|Cotton_D_gene_10012251	34	930	13	931	PF04147.7	Nop14	Family	13	839	840	685	1.3e-205	1	No_clan
257	lcl|Cotton_D_gene_10012279	13	188	11	219	PF00753.22	Lactamase_B	Domain	3	157	194	56.7	2.2e-15	1	CL0381
258	lcl|Cotton_D_gene_10012279	243	361	243	361	PF10996.3	Beta-Casp	Domain	1	126	126	92.6	1.6e-26	1	No_clan
259	lcl|Cotton_D_gene_10012279	311	409	277	468	PF05473.7	Herpes_UL45	Family	42	142	200	10.8	0.23	0	CL0056
260	lcl|Cotton_D_gene_10012279	376	416	375	417	PF07521.7	RMMBL	Motif	2	42	43	41.4	9e-11	1	CL0398
261	lcl|Cotton_D_gene_10012858	137	157	133	158	PF00642.19	zf-CCCH	Family	5	26	27	24.2	1.9e-05	1	CL0537
262	lcl|Cotton_D_gene_10013012	51	84	46	84	PF00627.26	UBA	Domain	6	37	37	9.5	0.82	0	CL0214
263	lcl|Cotton_D_gene_10013012	196	219	186	219	PF00627.26	UBA	Domain	14	37	37	9.8	0.69	0	CL0214
264	lcl|Cotton_D_gene_10013012	212	266	211	269	PF01099.12	Uteroglobin	Domain	4	59	67	10.5	0.38	0	CL0370
265	lcl|Cotton_D_gene_10013012	363	428	363	428	PF08590.5	DUF1771	Domain	1	66	66	57.5	9.5e-16	1	No_clan
266	lcl|Cotton_D_gene_10013012	436	508	436	510	PF01713.16	Smr	Family	1	81	83	33.6	3.3e-08	1	No_clan
267	lcl|Cotton_D_gene_10013573	147	188	146	206	PF00013.24	KH_1	Domain	2	37	60	16.5	0.0047	0	CL0007
268	lcl|Cotton_D_gene_10013699	592	633	590	646	PF07529.8	HSA	Domain	4	45	73	49.8	2.1e-13	1	No_clan
269	lcl|Cotton_D_gene_10013699	1118	1166	1118	1184	PF13921.1	Myb_DNA-bind_6	Domain	1	41	60	24.2	2.6e-05	1	CL0123
270	lcl|Cotton_D_gene_10013723	122	157	120	164	PF12799.2	LRR_4	Family	3	37	44	11	0.25	0	CL0022
271	lcl|Cotton_D_gene_10013723	197	255	196	255	PF13855.1	LRR_8	Repeat	2	61	61	26.5	3.9e-06	0	CL0022
272	lcl|Cotton_D_gene_10013723	374	645	371	645	PF07714.12	Pkinase_Tyr	Domain	5	259	259	92	2.9e-26	1	CL0016
273	lcl|Cotton_D_gene_10013986	80	140	79	140	PF00226.26	DnaJ	Domain	2	64	64	84.2	3.7e-24	1	CL0392
274	lcl|Cotton_D_gene_10013986	100	145	95	156	PF14053.1	DUF4248	Family	9	53	69	11.2	0.2	0	No_clan
275	lcl|Cotton_D_gene_10013986	154	274	142	280	PF07093.6	SGT1	Family	409	546	589	13.6	0.015	0	No_clan
276	lcl|Cotton_D_gene_10014027	195	278	195	295	PF12066.3	DUF3546	Family	1	84	110	99.2	1.3e-28	1	No_clan
277	lcl|Cotton_D_gene_10014027	428	575	424	626	PF04959.8	ARS2	Family	6	145	214	31.5	1.9e-07	1	No_clan
278	lcl|Cotton_D_gene_10014302	18	100	17	102	PF00855.12	PWWP	Domain	2	84	86	62.5	3.1e-17	1	CL0049
279	lcl|Cotton_D_gene_10014302	812	939	810	946	PF12243.3	CTK3	Domain	7	130	139	31	1.5e-07	0	No_clan
280	lcl|Cotton_D_gene_10014302	865	932	865	933	PF04818.8	CTD_bind	Family	1	63	64	15.5	0.015	0	No_clan
281	lcl|Cotton_D_gene_10014330	147	181	117	189	PF14324.1	PINIT	Domain	56	90	144	9.9	0.69	0	No_clan
282	lcl|Cotton_D_gene_10014330	155	462	155	463	PF00225.18	Kinesin	Domain	1	334	335	254.4	1.1e-75	1	CL0023
283	lcl|Cotton_D_gene_10014330	471	650	467	650	PF13851.1	GAS	Domain	27	201	201	14.9	0.011	0	No_clan
284	lcl|Cotton_D_gene_10014330	943	1017	938	1032	PF06897.7	DUF1269	Family	19	88	102	12	0.16	0	CL0500
285	lcl|Cotton_D_gene_10014401	74	293	74	295	PF03531.9	SSrecog	Domain	1	220	222	344.9	1.5e-103	1	CL0266
286	lcl|Cotton_D_gene_10014401	349	440	348	441	PF08512.7	Rtt106	Domain	2	94	95	81.3	3.7e-23	1	CL0266
287	lcl|Cotton_D_gene_10014401	451	602	440	635	PF05285.7	SDA1	Family	71	204	324	11.5	0.13	0	No_clan
288	lcl|Cotton_D_gene_10014401	555	623	555	623	PF00505.14	HMG_box	Domain	1	69	69	80.4	8.5e-23	1	CL0114
289	lcl|Cotton_D_gene_10014458	73	124	72	126	PF00628.24	PHD	Domain	2	49	51	30.4	2.2e-07	1	CL0390
290	lcl|Cotton_D_gene_10014458	264	316	263	355	PF01429.14	MBD	Domain	2	58	77	33.5	2.1e-08	1	CL0081
291	lcl|Cotton_D_gene_10014458	412	457	410	457	PF05964.9	FYRN	Family	3	54	54	19.8	0.00039	0	No_clan
292	lcl|Cotton_D_gene_10014458	659	690	645	695	PF05965.9	FYRC	Family	53	81	86	25.3	9.7e-06	1	No_clan
293	lcl|Cotton_D_gene_10014458	1169	1226	1133	1227	PF00439.20	Bromodomain	Domain	27	83	84	23.4	4e-05	1	No_clan
294	lcl|Cotton_D_gene_10014458	1251	1297	1249	1298	PF15612.1	WHIM1	Family	3	49	50	18.5	0.0013	1	No_clan
295	lcl|Cotton_D_gene_10014458	1293	1512	1286	1518	PF10267.4	Tmemb_cc2	Family	59	243	395	8.1	0.86	0	No_clan
296	lcl|Cotton_D_gene_10014636	43	451	42	451	PF09751.4	Es2	Family	2	414	414	329.3	4.8e-98	1	No_clan
297	lcl|Cotton_D_gene_10014749	36	106	36	106	PF00076.17	RRM_1	Domain	1	70	70	53.9	9.6e-15	1	CL0221
298	lcl|Cotton_D_gene_10015151	391	589	391	589	PF08161.7	NUC173	Domain	1	198	198	193.9	1.7e-57	1	No_clan
299	lcl|Cotton_D_gene_10015325	54	97	53	99	PF00628.24	PHD	Domain	2	49	51	31.5	1e-07	1	CL0390
300	lcl|Cotton_D_gene_10015325	65	97	63	102	PF00301.15	Rubredoxin	Domain	3	41	47	13.7	0.043	0	CL0045
301	lcl|Cotton_D_gene_10015325	103	159	101	164	PF00385.19	Chromo	Domain	3	46	55	46.8	1.6e-12	1	CL0049
302	lcl|Cotton_D_gene_10015325	194	242	193	243	PF00385.19	Chromo	Domain	2	54	55	45.8	3.3e-12	1	CL0049
303	lcl|Cotton_D_gene_10015325	288	585	288	586	PF00176.18	SNF2_N	Family	1	298	299	232.4	4.7e-69	1	CL0023
304	lcl|Cotton_D_gene_10015325	644	722	642	722	PF00271.26	Helicase_C	Family	3	78	78	49.4	2.8e-13	1	CL0023
305	lcl|Cotton_D_gene_10015325	845	907	843	908	PF06465.8	DUF1087	Domain	3	65	66	81.8	2.3e-23	1	No_clan
306	lcl|Cotton_D_gene_10015325	933	1070	926	1072	PF06461.6	DUF1086	Domain	7	144	146	174.2	1.3e-51	1	No_clan
307	lcl|Cotton_D_gene_10015325	1082	1115	1079	1126	PF08074.6	CHDCT2	Domain	4	37	173	22.2	8.9e-05	1	No_clan
308	lcl|Cotton_D_gene_10015444	2	67	1	67	PF13414.1	TPR_11	Repeat	3	69	69	58.1	4.7e-16	1	CL0020
309	lcl|Cotton_D_gene_10015444	71	103	70	103	PF00515.23	TPR_1	Repeat	2	34	34	31.6	7.3e-08	1	CL0020
310	lcl|Cotton_D_gene_10015444	250	314	250	317	PF13414.1	TPR_11	Repeat	1	66	69	65.4	2.6e-18	1	CL0020
311	lcl|Cotton_D_gene_10015444	345	360	327	364	PF00515.23	TPR_1	Repeat	15	30	34	10.2	0.45	0	CL0020
312	lcl|Cotton_D_gene_10015444	390	456	389	456	PF13414.1	TPR_11	Repeat	2	69	69	69	1.9e-19	1	CL0020
313	lcl|Cotton_D_gene_10015444	460	492	459	492	PF00515.23	TPR_1	Repeat	2	34	34	31.3	9.7e-08	1	CL0020
314	lcl|Cotton_D_gene_10015461	5	77	5	78	PF09598.5	Stm1_N	Family	1	67	68	44.5	1.8e-11	1	No_clan
315	lcl|Cotton_D_gene_10015461	149	247	139	248	PF04774.10	HABP4_PAI-RBP1	Family	14	105	106	78.9	3.3e-22	1	No_clan
316	lcl|Cotton_D_gene_10015473	6	136	6	145	PF00335.15	Tetraspannin	Family	1	102	221	91.4	4.5e-26	1	CL0347
317	lcl|Cotton_D_gene_10015473	11	252	8	272	PF12158.3	DUF3592	Family	4	78	148	9.3	0.88	0	No_clan
318	lcl|Cotton_D_gene_10015473	140	182	135	188	PF00335.15	Tetraspannin	Family	174	216	221	25.3	7.7e-06	0	CL0347
319	lcl|Cotton_D_gene_10015545	18	101	17	103	PF00855.12	PWWP	Domain	2	84	86	59.5	2.6e-16	1	CL0049
320	lcl|Cotton_D_gene_10015773	42	243	38	243	PF04520.8	Senescence_reg	Family	4	152	152	134.6	3.6e-39	1	No_clan
321	lcl|Cotton_D_gene_10015818	96	115	95	115	PF00612.22	IQ	Motif	2	21	21	22.8	4.2e-05	1	No_clan
322	lcl|Cotton_D_gene_10015818	121	135	118	136	PF00612.22	IQ	Motif	5	19	21	9.9	0.6	0	No_clan
323	lcl|Cotton_D_gene_10015941	23	113	22	113	PF00428.14	Ribosomal_60s	Family	2	88	88	94.5	3.8e-27	1	No_clan
324	lcl|Cotton_D_gene_10016351	434	679	310	679	PF07990.7	NABP	Domain	135	385	385	46.7	2.5e-12	1	No_clan
325	lcl|Cotton_D_gene_10016351	692	709	691	714	PF00806.14	PUF	Repeat	12	28	35	15.4	0.0089	0	CL0020
326	lcl|Cotton_D_gene_10016351	719	747	717	750	PF00806.14	PUF	Repeat	3	31	35	25.3	6.4e-06	1	CL0020
327	lcl|Cotton_D_gene_10016351	754	783	753	787	PF00806.14	PUF	Repeat	2	31	35	18.4	0.00099	0	CL0020
328	lcl|Cotton_D_gene_10016351	790	822	789	823	PF00806.14	PUF	Repeat	2	34	35	28.4	6.9e-07	1	CL0020
329	lcl|Cotton_D_gene_10016351	827	858	825	859	PF00806.14	PUF	Repeat	3	34	35	30.3	1.7e-07	1	CL0020
330	lcl|Cotton_D_gene_10016351	840	929	833	933	PF15565.1	Imm16	Family	15	102	106	11.2	0.25	0	No_clan
331	lcl|Cotton_D_gene_10016351	841	979	769	1002	PF04286.7	DUF445	Family	125	266	367	10.7	0.26	0	No_clan
332	lcl|Cotton_D_gene_10016351	863	890	862	896	PF00806.14	PUF	Repeat	2	29	35	20.4	0.00024	1	CL0020
333	lcl|Cotton_D_gene_10016351	899	925	898	932	PF00806.14	PUF	Repeat	2	27	35	27.8	1.1e-06	1	CL0020
334	lcl|Cotton_D_gene_10016351	943	974	941	974	PF00806.14	PUF	Repeat	4	35	35	30.1	2e-07	1	CL0020
335	lcl|Cotton_D_gene_10016389	10	93	3	95	PF00487.19	FA_desaturase	Domain	88	171	257	8.8	0.93	0	No_clan
336	lcl|Cotton_D_gene_10016389	21	157	14	163	PF03208.14	PRA1	Family	8	146	154	156.3	3.5e-46	1	No_clan
337	lcl|Cotton_D_gene_10016389	46	92	43	96	PF12650.2	DUF3784	Domain	41	87	97	9.3	1	0	CL0447
338	lcl|Cotton_D_gene_10016389	113	149	110	163	PF13726.1	Na_H_antiport_2	Family	4	38	88	14.4	0.026	0	CL0182
339	lcl|Cotton_D_gene_10016659	90	231	83	231	PF11934.3	DUF3452	Family	7	139	139	136.1	4.6e-40	1	No_clan
340	lcl|Cotton_D_gene_10016659	413	612	413	612	PF01858.12	RB_A	Domain	1	194	194	246.3	1.8e-73	1	CL0065
341	lcl|Cotton_D_gene_10016659	737	867	737	867	PF01857.15	RB_B	Domain	1	135	135	170.9	8.8e-51	1	CL0065
342	lcl|Cotton_D_gene_10016659	898	949	892	971	PF08934.5	Rb_C	Domain	9	67	155	13.9	0.031	0	No_clan
343	lcl|Cotton_D_gene_10016662	6	52	5	53	PF14634.1	zf-RING_5	Domain	2	43	44	30.5	2e-07	1	CL0229
344	lcl|Cotton_D_gene_10016662	191	447	179	450	PF00069.20	Pkinase	Domain	25	255	260	105.4	2.5e-30	1	CL0016	predicted_active_site[308]
345	lcl|Cotton_D_gene_10016662	534	567	534	567	PF00023.25	Ank	Repeat	1	33	33	27.4	1.9e-06	1	CL0465
346	lcl|Cotton_D_gene_10016662	573	660	573	665	PF12796.2	Ank_2	Family	1	82	89	45.2	8.7e-12	1	CL0465
347	lcl|Cotton_D_gene_10016662	715	780	701	780	PF12796.2	Ank_2	Family	30	89	89	47	2.3e-12	1	CL0465
348	lcl|Cotton_D_gene_10016662	784	812	782	813	PF00023.25	Ank	Repeat	3	31	33	25.6	6.6e-06	1	CL0465
349	lcl|Cotton_D_gene_10016769	179	306	175	314	PF09710.5	Trep_dent_lipo	Family	7	130	394	16.1	0.0033	0	No_clan
350	lcl|Cotton_D_gene_10016769	432	703	409	709	PF09726.4	Macoilin	Family	215	444	697	8.4	0.56	0	No_clan
351	lcl|Cotton_D_gene_10016769	746	791	746	794	PF01988.14	VIT1	Family	1	46	213	14.5	0.018	0	No_clan
352	lcl|Cotton_D_gene_10016769	823	913	798	913	PF01988.14	VIT1	Family	129	213	213	44	1.7e-11	1	No_clan
353	lcl|Cotton_D_gene_10016797	12	47	5	50	PF05207.8	zf-CSL	Domain	10	52	55	9.6	0.61	0	No_clan
354	lcl|Cotton_D_gene_10016797	23	67	22	67	PF00628.24	PHD	Domain	2	51	51	27.6	1.6e-06	0	CL0390
355	lcl|Cotton_D_gene_10016797	28	54	21	60	PF00130.17	C1_1	Domain	20	47	53	13.6	0.039	0	CL0006
356	lcl|Cotton_D_gene_10016797	30	72	20	77	PF14569.1	zf-UDP	Domain	23	65	80	15.2	0.012	0	CL0229
357	lcl|Cotton_D_gene_10016950	6	46	6	48	PF14555.1	UBA_4	Domain	1	41	43	47.3	1e-12	1	CL0214
358	lcl|Cotton_D_gene_10016950	499	579	498	580	PF00789.15	UBX	Domain	2	81	82	67.5	7.8e-19	1	CL0072
359	lcl|Cotton_D_gene_10017432	21	100	4	106	PF04979.9	IPP-2	Family	52	131	132	42	9.8e-11	1	No_clan
360	lcl|Cotton_D_gene_10017432	41	80	33	81	PF12752.2	SUZ	Domain	14	49	59	12.7	0.13	0	No_clan
361	lcl|Cotton_D_gene_10017498	182	246	181	246	PF00013.24	KH_1	Domain	2	60	60	45.3	4.7e-12	1	CL0007
362	lcl|Cotton_D_gene_10017498	277	352	267	355	PF14611.1	SLS	Family	26	92	210	11.3	0.16	0	No_clan
363	lcl|Cotton_D_gene_10017498	279	344	278	344	PF00013.24	KH_1	Domain	2	60	60	59	2.4e-16	1	CL0007
364	lcl|Cotton_D_gene_10017502	3	31	1	42	PF08590.5	DUF1771	Domain	19	47	66	16.7	0.0053	0	No_clan
365	lcl|Cotton_D_gene_10017715	119	235	118	237	PF01426.13	BAH	Domain	2	117	119	56.5	2.1e-15	1	No_clan
366	lcl|Cotton_D_gene_10017715	412	490	337	490	PF07500.9	TFIIS_M	Domain	34	115	115	58.1	7.7e-16	1	No_clan
367	lcl|Cotton_D_gene_10018087	183	267	183	268	PF00439.20	Bromodomain	Domain	1	83	84	80.3	6.8e-23	1	No_clan
368	lcl|Cotton_D_gene_10018179	29	257	28	257	PF00230.15	MIP	Family	2	227	227	283.6	9.6e-85	1	No_clan
369	lcl|Cotton_D_gene_10018192	157	290	156	294	PF04696.8	Pinin_SDK_memA	Family	2	130	131	97.1	5.8e-28	1	No_clan
370	lcl|Cotton_D_gene_10018241	66	119	54	140	PF07126.7	DUF1379	Family	65	115	154	11.6	0.13	0	No_clan
371	lcl|Cotton_D_gene_10018241	122	399	122	401	PF12697.2	Abhydrolase_6	Domain	1	217	228	75.4	5.7e-21	1	CL0028	predicted_active_site[250]
372	lcl|Cotton_D_gene_10018241	145	187	143	192	PF09829.4	DUF2057	Family	7	52	189	10.5	0.34	0	No_clan
373	lcl|Cotton_D_gene_10018344	499	525	497	526	PF00643.19	zf-B_box	Domain	5	32	42	12.9	0.074	0	No_clan
374	lcl|Cotton_D_gene_10018344	680	740	666	741	PF02201.13	SWIB	Domain	18	75	76	53.9	1e-14	1	No_clan
375	lcl|Cotton_D_gene_10018344	807	911	806	913	PF03126.13	Plus-3	Domain	2	106	108	88.3	3e-25	1	No_clan
376	lcl|Cotton_D_gene_10018344	1113	1165	1113	1168	PF02213.11	GYF	Domain	1	54	57	55.8	2.5e-15	1	No_clan
377	lcl|Cotton_D_gene_10018344	1115	1151	1114	1152	PF14237.1	DUF4339	Family	2	37	45	14.5	0.019	0	No_clan
378	lcl|Cotton_D_gene_10018344	1652	1674	1651	1675	PF00642.19	zf-CCCH	Family	2	25	27	16.4	0.0052	0	CL0537
379	lcl|Cotton_D_gene_10018388	115	551	115	551	PF12899.2	Glyco_hydro_100	Domain	1	436	436	737.6	3e-222	1	CL0059
380	lcl|Cotton_D_gene_10018411	28	257	28	257	PF00230.15	MIP	Family	1	227	227	285.3	2.9e-85	1	No_clan
381	lcl|Cotton_D_gene_10018629	162	220	149	233	PF11536.3	DUF3226	Family	161	218	239	11.7	0.13	0	No_clan
382	lcl|Cotton_D_gene_10018633	21	74	20	88	PF01176.14	eIF-1a	Domain	2	55	65	54.8	4.5e-15	1	CL0021
383	lcl|Cotton_D_gene_10018832	71	108	71	109	PF09811.4	Yae1_N	Family	1	38	39	44	1.1e-11	1	CL0255
384	lcl|Cotton_D_gene_10018832	117	179	115	203	PF08614.6	ATG16	Family	3	65	194	13.5	0.047	0	No_clan
385	lcl|Cotton_D_gene_10019024	4	96	1	97	PF00169.24	PH	Domain	12	103	104	34	2.4e-08	1	CL0266
386	lcl|Cotton_D_gene_10019024	153	297	153	300	PF00620.22	RhoGAP	Domain	1	146	152	107.3	5.2e-31	1	CL0409
387	lcl|Cotton_D_gene_10019024	178	199	176	204	PF09720.5	Unstab_antitox	Family	28	49	54	13.2	0.053	0	No_clan
388	lcl|Cotton_D_gene_10019024	585	671	585	671	PF14389.1	Lzipper-MIP1	Family	1	88	88	72.6	2e-20	1	No_clan
389	lcl|Cotton_D_gene_10019102	150	234	150	234	PF01985.16	CRS1_YhbY	Domain	1	84	84	59.4	2.4e-16	1	No_clan
390	lcl|Cotton_D_gene_10019102	258	292	247	310	PF04282.8	DUF438	Family	19	54	71	11.1	0.25	0	No_clan
391	lcl|Cotton_D_gene_10019368	89	173	89	174	PF00439.20	Bromodomain	Domain	1	83	84	80.5	6.1e-23	1	No_clan
392	lcl|Cotton_D_gene_10019454	71	134	68	172	PF00917.21	MATH	Domain	12	72	119	11.3	0.29	0	CL0389
393	lcl|Cotton_D_gene_10019454	142	228	137	229	PF00752.12	XPG_N	Family	11	100	101	81.8	3.2e-23	1	CL0280
394	lcl|Cotton_D_gene_10019454	337	380	322	409	PF14377.1	DUF4414	Family	44	87	108	12.5	0.099	0	No_clan
395	lcl|Cotton_D_gene_10019454	436	478	420	498	PF14377.1	DUF4414	Family	43	80	108	13.7	0.043	0	No_clan
396	lcl|Cotton_D_gene_10019454	1139	1221	1137	1221	PF00867.13	XPG_I	Family	3	94	94	92.9	9.5e-27	1	CL0464
397	lcl|Cotton_D_gene_10019484	67	139	51	148	PF02114.11	Phosducin	Domain	69	135	265	13.8	0.017	0	CL0172
398	lcl|Cotton_D_gene_10019484	144	276	144	276	PF12923.2	RRP7	Family	1	131	131	119.5	8.9e-35	1	No_clan
399	lcl|Cotton_D_gene_10019562	28	261	28	261	PF00230.15	MIP	Family	1	227	227	285	3.5e-85	1	No_clan
400	lcl|Cotton_D_gene_10019595	254	474	253	479	PF00566.13	RabGAP-TBC	Family	2	209	214	178.7	1e-52	1	No_clan
401	lcl|Cotton_D_gene_10019621	15	118	14	119	PF01920.15	Prefoldin_2	Family	2	105	106	87.1	5.5e-25	1	CL0200
402	lcl|Cotton_D_gene_10019621	24	108	11	130	PF04156.9	IncA	Family	87	170	191	11.7	0.14	0	No_clan
403	lcl|Cotton_D_gene_10019621	48	128	8	131	PF15035.1	Rootletin	Family	63	141	182	10.1	0.55	0	No_clan
404	lcl|Cotton_D_gene_10019621	77	111	71	113	PF07544.8	Med9	Family	47	81	83	13.9	0.033	0	CL0123
405	lcl|Cotton_D_gene_10019621	79	126	70	145	PF13094.1	CENP-Q	Family	38	85	160	14.8	0.021	0	No_clan
406	lcl|Cotton_D_gene_10019621	88	127	81	135	PF04102.7	SlyX	Family	17	56	69	11.6	0.26	0	No_clan
407	lcl|Cotton_D_gene_10019721	19	261	19	263	PF10033.4	ATG13	Family	1	231	233	139.3	1.2e-40	1	No_clan
408	lcl|Cotton_D_gene_10019818	200	264	200	265	PF00076.17	RRM_1	Domain	1	69	70	40.7	1.3e-10	1	CL0221
409	lcl|Cotton_D_gene_10019818	285	350	285	350	PF00076.17	RRM_1	Domain	1	70	70	46.5	2e-12	1	CL0221
410	lcl|Cotton_D_gene_10019818	696	792	696	792	PF04059.7	RRM_2	Family	1	97	97	184.6	2.2e-55	1	CL0221
411	lcl|Cotton_D_gene_10019858	9	33	8	34	PF13912.1	zf-C2H2_6	Domain	2	26	27	18.6	0.0013	1	CL0361
412	lcl|Cotton_D_gene_10019858	100	122	100	124	PF13912.1	zf-C2H2_6	Domain	3	25	27	15.8	0.0094	1	CL0361
413	lcl|Cotton_D_gene_10019858	113	199	103	206	PF01981.11	PTH2	Family	21	107	116	12.1	0.11	0	CL0305
414	lcl|Cotton_D_gene_10019858	413	435	412	437	PF13912.1	zf-C2H2_6	Domain	2	24	27	26.4	4.2e-06	1	CL0361
415	lcl|Cotton_D_gene_10019977	249	427	249	427	PF15469.1	Sec5	Family	1	182	182	198.5	7.5e-59	1	CL0295
416	lcl|Cotton_D_gene_10019998	358	386	358	387	PF00641.13	zf-RanBP	Domain	1	29	30	36	2.5e-09	1	CL0167
417	lcl|Cotton_D_gene_10019998	392	419	391	420	PF00641.13	zf-RanBP	Domain	2	29	30	21.1	0.00012	1	CL0167
418	lcl|Cotton_D_gene_10020282	6	52	5	53	PF14634.1	zf-RING_5	Domain	2	43	44	30.6	1.9e-07	1	CL0229
419	lcl|Cotton_D_gene_10020282	188	445	171	448	PF00069.20	Pkinase	Domain	24	255	260	114.7	3.8e-33	1	CL0016	predicted_active_site[306]
420	lcl|Cotton_D_gene_10020282	532	565	532	565	PF00023.25	Ank	Repeat	1	33	33	27.4	1.9e-06	1	CL0465
421	lcl|Cotton_D_gene_10020282	571	658	571	663	PF12796.2	Ank_2	Family	1	82	89	47.6	1.5e-12	1	CL0465
422	lcl|Cotton_D_gene_10020282	674	778	674	778	PF12796.2	Ank_2	Family	1	89	89	46.8	2.8e-12	1	CL0465
423	lcl|Cotton_D_gene_10020282	779	825	777	850	PF12796.2	Ank_2	Family	23	70	89	27.8	2.2e-06	1	CL0465
424	lcl|Cotton_D_gene_10020546	70	96	51	109	PF01155.14	HypA	Family	69	95	113	12.1	0.12	0	No_clan
425	lcl|Cotton_D_gene_10020546	74	93	71	97	PF13248.1	zf-ribbon_3	Domain	5	22	26	14.8	0.011	0	CL0167
426	lcl|Cotton_D_gene_10020658	447	605	447	606	PF13177.1	DNA_pol3_delta2	Domain	1	161	162	67.4	1.1e-18	1	CL0023
427	lcl|Cotton_D_gene_10020658	661	780	658	788	PF12169.3	DNA_pol3_gamma3	Family	4	128	143	30	3.5e-07	1	No_clan
428	lcl|Cotton_D_gene_10020658	716	770	688	778	PF10112.4	Halogen_Hydrol	Family	41	95	199	11.7	0.12	0	No_clan
429	lcl|Cotton_D_gene_10020958	8	85	8	85	PF10159.4	MMtag	Domain	1	78	78	119.4	4.7e-35	1	No_clan
430	lcl|Cotton_D_gene_10021043	73	171	73	172	PF00630.14	Filamin	Domain	1	100	101	74.4	8.6e-21	1	CL0159
431	lcl|Cotton_D_gene_10021043	96	159	91	160	PF13115.1	YtkA	Family	23	85	86	11.4	0.31	0	CL0488
432	lcl|Cotton_D_gene_10021043	342	402	340	403	PF00076.17	RRM_1	Domain	3	69	70	48.5	4.8e-13	1	CL0221
433	lcl|Cotton_D_gene_10021254	981	1272	981	1273	PF00176.18	SNF2_N	Family	1	298	299	257.6	9.7e-77	1	CL0023
434	lcl|Cotton_D_gene_10021254	1329	1408	1328	1408	PF00271.26	Helicase_C	Family	2	78	78	50.5	1.3e-13	1	CL0023
435	lcl|Cotton_D_gene_10021254	1502	1599	1501	1599	PF14619.1	SnAC	Domain	2	74	74	62.2	3.7e-17	1	No_clan
436	lcl|Cotton_D_gene_10021276	3	42	3	42	PF01779.12	Ribosomal_L29e	Family	1	40	40	83.2	8.1e-24	1	No_clan
437	lcl|Cotton_D_gene_10021389	25	58	25	58	PF02375.12	JmjN	Family	1	34	34	49.6	1.9e-13	1	No_clan
438	lcl|Cotton_D_gene_10021389	232	351	232	351	PF02373.17	JmjC	Family	1	114	114	121	2.6e-35	1	CL0029
439	lcl|Cotton_D_gene_10021389	1514	1537	1514	1538	PF13894.1	zf-C2H2_4	Domain	2	23	24	14.2	0.04	0	CL0361
440	lcl|Cotton_D_gene_10021389	1561	1584	1559	1585	PF13465.1	zf-H2C2_2	Domain	3	24	26	17	0.0049	0	CL0361
441	lcl|Cotton_D_gene_10021472	483	654	482	656	PF00270.24	DEAD	Domain	2	167	169	156.3	4.8e-46	1	CL0023
442	lcl|Cotton_D_gene_10021472	725	800	723	800	PF00271.26	Helicase_C	Family	3	78	78	82.3	1.6e-23	1	CL0023
443	lcl|Cotton_D_gene_10021680	20	83	18	84	PF00690.21	Cation_ATPase_N	Domain	3	68	69	50.5	1e-13	1	No_clan
444	lcl|Cotton_D_gene_10021680	102	323	102	323	PF00122.15	E1-E2_ATPase	Family	1	230	230	191.8	8.3e-57	1	No_clan
445	lcl|Cotton_D_gene_10021680	327	604	327	604	PF00702.21	Hydrolase	Domain	1	215	215	86.5	3.2e-24	1	CL0137	predicted_active_site[333]
446	lcl|Cotton_D_gene_10021702	8	139	6	140	PF03463.10	eRF1_1	Domain	5	131	132	99.8	8.2e-29	1	No_clan
447	lcl|Cotton_D_gene_10021702	144	277	144	278	PF03464.10	eRF1_2	Domain	1	132	133	147.5	2.6e-43	1	CL0267
448	lcl|Cotton_D_gene_10021702	256	355	253	364	PF08842.5	Mfa2	Family	11	106	283	11.6	0.12	0	CL0450
449	lcl|Cotton_D_gene_10021702	281	418	281	418	PF03465.10	eRF1_3	Domain	1	113	113	128.4	1.3e-37	1	CL0101
450	lcl|Cotton_D_gene_10021918	3	225	3	226	PF00091.20	Tubulin	Domain	1	215	216	234.3	1.3e-69	1	CL0442
451	lcl|Cotton_D_gene_10021918	263	393	263	393	PF03953.12	Tubulin_C	Domain	1	126	126	171.6	6.3e-51	1	CL0442
452	lcl|Cotton_D_gene_10022114	162	218	162	218	PF11961.3	DUF3475	Family	1	57	57	85	2.1e-24	1	No_clan
453	lcl|Cotton_D_gene_10022114	242	336	237	340	PF08702.5	Fib_alpha	Domain	32	127	146	13.3	0.066	0	No_clan
454	lcl|Cotton_D_gene_10022114	384	468	383	468	PF05003.7	DUF668	Family	2	89	89	99.3	1e-28	1	No_clan
455	lcl|Cotton_D_gene_10022340	67	107	66	109	PF01585.18	G-patch	Family	2	43	45	59.5	1.9e-16	1	CL0449
456	lcl|Cotton_D_gene_10022340	125	200	108	212	PF03925.8	SeqA	Family	50	125	190	11.7	0.15	0	No_clan
457	lcl|Cotton_D_gene_10022340	161	188	160	188	PF12171.3	zf-C2H2_jaz	Family	2	27	27	21.5	0.00018	0	CL0361
458	lcl|Cotton_D_gene_10022340	162	186	157	196	PF07535.7	zf-DBF	Domain	7	28	49	14.1	0.027	0	No_clan
459	lcl|Cotton_D_gene_10022340	209	309	201	309	PF15473.1	PCNP	Family	3	103	150	18.1	0.0025	0	No_clan
460	lcl|Cotton_D_gene_10022524	92	205	22	216	PF11596.3	DUF3246	Family	64	164	241	14.9	0.012	0	No_clan
461	lcl|Cotton_D_gene_10022524	233	510	233	510	PF00069.20	Pkinase	Domain	1	260	260	212.1	7e-63	1	CL0016	predicted_active_site[373,355,355,355]
462	lcl|Cotton_D_gene_10022687	57	189	22	198	PF15237.1	PTRF_SDPR	Family	151	226	246	14.4	0.018	0	No_clan
463	lcl|Cotton_D_gene_10022705	875	1177	875	1177	PF00069.20	Pkinase	Domain	1	260	260	174.4	2.3e-51	1	CL0016	predicted_active_site[1025,1005,1005,1005]
464	lcl|Cotton_D_gene_10022778	128	239	128	239	PF02847.12	MA3	Family	1	113	113	107.4	3e-31	1	CL0020
465	lcl|Cotton_D_gene_10022778	293	403	292	403	PF02847.12	MA3	Family	2	113	113	107	4e-31	1	CL0020
466	lcl|Cotton_D_gene_10022778	427	536	426	537	PF02847.12	MA3	Family	2	112	113	96.2	9e-28	1	CL0020
467	lcl|Cotton_D_gene_10022778	590	697	589	698	PF02847.12	MA3	Family	2	112	113	102.2	1.3e-29	1	CL0020
468	lcl|Cotton_D_gene_10022780	1	47	1	47	PF02373.17	JmjC	Family	68	114	114	50.7	1.8e-13	1	CL0029
469	lcl|Cotton_D_gene_10022780	1192	1215	1192	1216	PF13894.1	zf-C2H2_4	Domain	2	23	24	14.2	0.039	1	CL0361
470	lcl|Cotton_D_gene_10022780	1239	1262	1237	1263	PF13465.1	zf-H2C2_2	Domain	3	24	26	17.9	0.0027	0	CL0361
471	lcl|Cotton_D_gene_10022837	457	509	457	510	PF08766.6	DEK_C	Domain	1	53	54	52.6	2.8e-14	1	No_clan
472	lcl|Cotton_D_gene_10023092	476	879	474	880	PF02181.18	FH2	Family	3	369	370	409.3	1.3e-122	1	No_clan
473	lcl|Cotton_D_gene_10023092	804	880	777	891	PF14639.1	YqgF	Domain	37	112	150	13.3	0.044	0	No_clan
474	lcl|Cotton_D_gene_10023415	84	107	84	108	PF12171.3	zf-C2H2_jaz	Family	1	24	27	22.3	9.9e-05	0	CL0361
475	lcl|Cotton_D_gene_10023415	149	171	147	172	PF13465.1	zf-H2C2_2	Domain	3	25	26	17.4	0.0038	0	CL0361
476	lcl|Cotton_D_gene_10024371	75	255	75	255	PF14215.1	bHLH-MYC_N	Family	1	163	163	177.5	2.2e-52	1	No_clan
477	lcl|Cotton_D_gene_10024371	464	509	462	510	PF00010.21	HLH	Domain	4	54	55	39	4.5e-10	1	No_clan
478	lcl|Cotton_D_gene_10024371	475	546	462	560	PF05929.6	Phage_GPO	Family	190	263	276	10.2	0.31	0	No_clan
479	lcl|Cotton_D_gene_10024371	478	552	446	564	PF04156.9	IncA	Family	76	122	191	14.1	0.026	0	No_clan
480	lcl|Cotton_D_gene_10024371	510	534	506	539	PF08826.5	DMPK_coil	Domain	31	55	61	12.7	0.088	0	No_clan
481	lcl|Cotton_D_gene_10024452	46	187	45	207	PF05687.8	DUF822	Family	2	136	151	164.2	2.6e-48	1	No_clan
482	lcl|Cotton_D_gene_10024452	239	421	229	432	PF01373.12	Glyco_hydro_14	Domain	14	186	402	140.1	7.6e-41	1	CL0058
483	lcl|Cotton_D_gene_10024452	467	667	457	681	PF01373.12	Glyco_hydro_14	Domain	176	378	402	111	5.5e-32	1	CL0058
484	lcl|Cotton_D_gene_10024634	97	148	97	148	PF12906.2	RINGv	Domain	1	47	47	37.6	1.6e-09	1	CL0229
485	lcl|Cotton_D_gene_10024685	382	514	382	519	PF02732.10	ERCC4	Domain	1	138	143	74.5	6.8e-21	1	CL0236
486	lcl|Cotton_D_gene_10024799	34	62	29	62	PF00400.27	WD40	Repeat	11	39	39	18.2	0.0016	1	CL0186
487	lcl|Cotton_D_gene_10024799	185	209	181	210	PF00400.27	WD40	Repeat	14	38	39	12.9	0.078	1	CL0186
488	lcl|Cotton_D_gene_10024799	258	291	250	312	PF08818.6	DUF1801	Domain	23	58	103	12.3	0.14	0	No_clan
489	lcl|Cotton_D_gene_10024799	294	329	292	330	PF00400.27	WD40	Repeat	3	38	39	11.8	0.17	0	CL0186
490	lcl|Cotton_D_gene_10025066	222	447	222	447	PF02854.14	MIF4G	Family	1	209	209	196.1	4.3e-58	1	CL0020
491	lcl|Cotton_D_gene_10025066	636	748	636	748	PF02847.12	MA3	Family	1	113	113	85.7	1.6e-24	1	CL0020
492	lcl|Cotton_D_gene_10025168	437	468	413	475	PF00385.19	Chromo	Domain	18	47	55	23.6	2.9e-05	1	CL0049
493	lcl|Cotton_D_gene_10025168	510	564	509	564	PF00385.19	Chromo	Domain	2	55	55	43.5	1.8e-11	1	CL0049
494	lcl|Cotton_D_gene_10025168	604	890	604	890	PF00176.18	SNF2_N	Family	1	299	299	236.7	2.3e-70	1	CL0023
495	lcl|Cotton_D_gene_10025168	952	1031	951	1031	PF00271.26	Helicase_C	Family	2	78	78	55.6	3.4e-15	1	CL0023
496	lcl|Cotton_D_gene_10025168	1493	1592	1486	1592	PF13907.1	DUF4208	Domain	7	101	101	73.4	1.4e-20	1	No_clan
497	lcl|Cotton_D_gene_10025200	13	44	11	45	PF02037.22	SAP	Family	3	34	35	33.9	1.5e-08	1	CL0306
498	lcl|Cotton_D_gene_10025200	114	166	114	168	PF00628.24	PHD	Domain	1	49	51	23.1	4.3e-05	0	CL0390
499	lcl|Cotton_D_gene_10025200	180	259	170	303	PF14324.1	PINIT	Domain	12	98	144	11.4	0.24	0	No_clan
500	lcl|Cotton_D_gene_10025200	359	398	359	401	PF02891.15	zf-MIZ	Domain	1	40	50	41.4	7.1e-11	1	CL0229
501	lcl|Cotton_D_gene_10025266	45	116	45	117	PF01480.12	PWI	Family	1	76	77	92.7	1e-26	1	No_clan
502	lcl|Cotton_D_gene_10025298	200	283	200	301	PF12066.3	DUF3546	Family	1	84	110	98	3e-28	1	No_clan
503	lcl|Cotton_D_gene_10025298	432	646	428	649	PF04959.8	ARS2	Family	6	211	214	33.2	5.4e-08	1	No_clan
504	lcl|Cotton_D_gene_10025430	9	121	8	121	PF02152.13	FolB	Domain	2	113	113	101.2	3.6e-29	1	CL0334
505	lcl|Cotton_D_gene_10025430	25	69	18	80	PF01172.13	SBDS	Family	10	53	91	9.9	0.6	0	No_clan
506	lcl|Cotton_D_gene_10025430	26	65	14	113	PF10628.4	CotE	Family	52	91	182	13.8	0.027	0	No_clan
507	lcl|Cotton_D_gene_10025484	821	885	800	891	PF09029.5	Preseq_ALAS	Domain	35	95	107	10.3	0.51	0	No_clan
508	lcl|Cotton_D_gene_10025484	1489	1603	1462	1634	PF00613.15	PI3Ka	Family	43	157	185	76.2	1.7e-21	1	CL0020
509	lcl|Cotton_D_gene_10025484	1728	1934	1726	1935	PF00454.22	PI3_PI4_kinase	Family	4	234	235	93.5	1.3e-26	1	No_clan
510	lcl|Cotton_D_gene_10025494	208	234	205	234	PF00397.21	WW	Domain	4	31	31	37.3	1.6e-09	1	No_clan
511	lcl|Cotton_D_gene_10025494	308	333	304	333	PF00397.21	WW	Domain	5	31	31	31.6	1e-07	1	No_clan
512	lcl|Cotton_D_gene_10025494	510	559	510	559	PF01846.14	FF	Family	1	51	51	53.9	1.2e-14	1	No_clan
513	lcl|Cotton_D_gene_10025494	577	627	577	627	PF01846.14	FF	Family	1	51	51	48.6	5.5e-13	1	No_clan
514	lcl|Cotton_D_gene_10025494	649	694	645	694	PF01846.14	FF	Family	5	51	51	32.7	4.9e-08	1	No_clan
515	lcl|Cotton_D_gene_10025494	719	774	719	775	PF01846.14	FF	Family	1	50	51	19.5	0.0007	0	No_clan
516	lcl|Cotton_D_gene_10025494	855	902	852	902	PF01846.14	FF	Family	4	51	51	22.6	7.3e-05	1	No_clan
517	lcl|Cotton_D_gene_10025526	257	338	257	338	PF04000.10	Sas10_Utp3	Family	1	85	85	64.7	6.5e-18	1	No_clan
518	lcl|Cotton_D_gene_10025526	615	689	614	689	PF09368.5	Sas10	Domain	2	76	76	78.4	3.2e-22	1	No_clan
519	lcl|Cotton_D_gene_10025850	162	582	96	587	PF08553.5	VID27	Family	326	735	794	154.3	4e-45	1	No_clan
520	lcl|Cotton_D_gene_10026126	19	125	10	126	PF12796.2	Ank_2	Family	5	88	89	44.4	1.5e-11	1	CL0465
521	lcl|Cotton_D_gene_10026126	273	293	272	294	PF00642.19	zf-CCCH	Family	5	26	27	22.4	7e-05	1	CL0537
522	lcl|Cotton_D_gene_10026282	24	135	17	180	PF10186.4	Atg14	Family	20	101	302	9.9	0.31	0	CL0551
523	lcl|Cotton_D_gene_10026593	555	640	555	641	PF00855.12	PWWP	Domain	1	85	86	65.5	3.6e-18	1	CL0049
524	lcl|Cotton_D_gene_10026593	1816	1901	1816	1902	PF00855.12	PWWP	Domain	1	85	86	65.5	3.6e-18	1	CL0049
525	lcl|Cotton_D_gene_10026734	359	402	359	403	PF05182.8	Fip1	Motif	1	44	45	76	9.5e-22	1	No_clan
526	lcl|Cotton_D_gene_10027018	77	121	18	124	PF06327.9	DUF1053	Family	30	78	101	14	0.045	0	No_clan
527	lcl|Cotton_D_gene_10027018	88	241	88	242	PF15346.1	ARGLU	Family	1	148	149	138	1.9e-40	1	No_clan
528	lcl|Cotton_D_gene_10027460	12	122	11	125	PF01412.13	ArfGap	Domain	2	114	117	101.7	2.1e-29	1	No_clan
529	lcl|Cotton_D_gene_10027460	23	63	21	63	PF00643.19	zf-B_box	Domain	3	42	42	14.2	0.029	0	No_clan
530	lcl|Cotton_D_gene_10027577	48	92	44	101	PF08286.6	Spc24	Family	9	52	118	9.1	0.96	0	No_clan
531	lcl|Cotton_D_gene_10027577	50	143	33	148	PF04156.9	IncA	Family	86	186	191	16.5	0.0048	0	No_clan
532	lcl|Cotton_D_gene_10027577	50	143	39	153	PF14915.1	CCDC144C	Family	61	158	305	15	0.0088	0	No_clan
533	lcl|Cotton_D_gene_10027577	50	106	37	110	PF08614.6	ATG16	Family	121	177	194	15.1	0.014	0	No_clan
534	lcl|Cotton_D_gene_10027577	51	115	29	132	PF12240.3	Angiomotin_C	Family	135	189	205	15.5	0.0088	0	No_clan
535	lcl|Cotton_D_gene_10027577	51	97	47	99	PF12329.3	TMF_DNA_bd	Family	25	71	74	12.5	0.092	0	No_clan
536	lcl|Cotton_D_gene_10027577	54	150	47	165	PF03962.10	Mnd1	Family	64	152	188	14.8	0.016	0	CL0123
537	lcl|Cotton_D_gene_10027577	56	136	40	139	PF14739.1	DUF4472	Family	25	105	108	12.4	0.16	0	No_clan
538	lcl|Cotton_D_gene_10027577	78	128	76	147	PF14197.1	Cep57_CLD_2	Family	3	53	69	19	0.00093	0	No_clan
539	lcl|Cotton_D_gene_10027577	102	141	100	150	PF12329.3	TMF_DNA_bd	Family	20	59	74	9.6	0.77	0	No_clan
540	lcl|Cotton_D_gene_10027621	59	128	59	129	PF00076.17	RRM_1	Domain	1	69	70	73.2	9.6e-21	1	CL0221
541	lcl|Cotton_D_gene_10027621	153	169	152	169	PF00098.18	zf-CCHC	Domain	2	18	18	21.1	0.0002	1	CL0511
542	lcl|Cotton_D_gene_10027867	123	223	120	243	PF08317.6	Spc7	Domain	154	254	326	9.3	0.38	0	No_clan
543	lcl|Cotton_D_gene_10027867	124	171	116	173	PF02403.17	Seryl_tRNA_N	Domain	57	106	108	14.6	0.023	0	CL0298
544	lcl|Cotton_D_gene_10027867	124	225	108	262	PF05478.6	Prominin	Family	195	295	807	9.9	0.11	0	No_clan
545	lcl|Cotton_D_gene_10027867	128	213	103	232	PF10186.4	Atg14	Family	66	152	302	9.3	0.48	0	CL0551
546	lcl|Cotton_D_gene_10027867	128	210	120	212	PF07926.7	TPR_MLP1_2	Family	49	130	132	9.4	0.8	0	No_clan
547	lcl|Cotton_D_gene_10027867	129	238	122	252	PF15272.1	BBP1_C	Domain	59	170	196	13.3	0.044	0	No_clan
548	lcl|Cotton_D_gene_10027867	139	224	124	237	PF09177.6	Syntaxin-6_N	Domain	5	85	97	10.3	0.68	0	No_clan
549	lcl|Cotton_D_gene_10027867	142	232	111	245	PF04582.7	Reo_sigmaC	Family	31	125	326	12	0.081	0	CL0326
550	lcl|Cotton_D_gene_10027867	144	191	143	202	PF04102.7	SlyX	Family	2	49	69	12.3	0.16	0	No_clan
551	lcl|Cotton_D_gene_10027867	187	525	187	525	PF07223.6	DUF1421	Family	1	358	358	244.3	3.1e-72	1	No_clan
552	lcl|Cotton_D_gene_10027878	78	159	78	165	PF00855.12	PWWP	Domain	1	81	86	63.1	2e-17	1	CL0049
553	lcl|Cotton_D_gene_10027926	81	126	80	126	PF02671.16	PAH	Repeat	2	47	47	48.2	5.6e-13	1	No_clan
554	lcl|Cotton_D_gene_10027926	165	210	164	210	PF02671.16	PAH	Repeat	2	47	47	73.6	6.5e-21	1	No_clan
555	lcl|Cotton_D_gene_10027926	365	408	363	409	PF02671.16	PAH	Repeat	3	46	47	61.5	4e-17	1	No_clan
556	lcl|Cotton_D_gene_10027926	474	569	474	573	PF08295.7	Sin3_corepress	Domain	1	96	101	135.8	3.5e-40	1	No_clan
557	lcl|Cotton_D_gene_10028280	61	145	60	147	PF00564.19	PB1	Domain	2	82	84	69	1.9e-19	1	CL0072
558	lcl|Cotton_D_gene_10028280	865	1127	864	1127	PF07714.12	Pkinase_Tyr	Domain	2	259	259	206.5	3.4e-61	1	CL0016	predicted_active_site[993]
559	lcl|Cotton_D_gene_10028381	22	143	16	207	PF10243.4	MIP-T3	Family	136	262	539	11.7	0.062	0	No_clan
560	lcl|Cotton_D_gene_10028381	146	209	145	209	PF00808.18	CBFD_NFYB_HMF	Domain	2	65	65	52.8	2.9e-14	1	CL0012
561	lcl|Cotton_D_gene_10028436	199	222	198	223	PF00642.19	zf-CCCH	Family	2	26	27	27.4	1.9e-06	1	CL0537
562	lcl|Cotton_D_gene_10028436	342	398	339	401	PF14259.1	RRM_6	Domain	8	67	70	30.1	3.5e-07	1	CL0221
563	lcl|Cotton_D_gene_10028598	109	286	106	287	PF00574.18	CLP_protease	Domain	4	181	182	259.5	1.4e-77	1	CL0127
564	lcl|Cotton_D_gene_10028753	12	66	5	67	PF13499.1	EF-hand_7	Domain	5	65	66	34.7	1.4e-08	1	CL0220
565	lcl|Cotton_D_gene_10028753	372	443	371	461	PF12763.2	EF-hand_4	Family	2	72	104	42.6	3.8e-11	1	CL0220
566	lcl|Cotton_D_gene_10028918	58	148	48	155	PF14755.1	ER-remodelling	Domain	38	128	148	16	0.0095	0	No_clan
567	lcl|Cotton_D_gene_10028918	89	254	76	268	PF05701.6	WEMBL	Family	28	190	522	72	3.4e-20	1	No_clan
568	lcl|Cotton_D_gene_10028918	261	518	255	522	PF05701.6	WEMBL	Family	168	419	522	37.4	1e-09	1	No_clan
569	lcl|Cotton_D_gene_10028918	383	488	372	501	PF04156.9	IncA	Family	77	182	191	17.3	0.0027	0	No_clan
570	lcl|Cotton_D_gene_10029114	267	351	267	352	PF00439.20	Bromodomain	Domain	1	83	84	73.2	1.1e-20	1	No_clan
571	lcl|Cotton_D_gene_10029187	1187	1409	1186	1409	PF02854.14	MIF4G	Family	2	209	209	186.1	4.9e-55	1	CL0020
572	lcl|Cotton_D_gene_10029187	1649	1755	1643	1756	PF02847.12	MA3	Family	8	112	113	52.6	3.2e-14	1	CL0020
573	lcl|Cotton_D_gene_10029434	328	590	325	593	PF00069.20	Pkinase	Domain	5	256	260	173.4	4.5e-51	1	CL0016	predicted_active_site[466,448,448,448]
574	lcl|Cotton_D_gene_10029529	102	200	69	209	PF10186.4	Atg14	Family	54	151	302	15.9	0.0047	0	CL0551
575	lcl|Cotton_D_gene_10029529	183	267	183	268	PF00439.20	Bromodomain	Domain	1	83	84	78.3	3e-22	1	No_clan
576	lcl|Cotton_D_gene_10029899	54	64	52	65	PF14608.1	zf-CCCH_2	Domain	8	18	19	10	0.66	0	CL0537
577	lcl|Cotton_D_gene_10029899	141	163	138	163	PF00642.19	zf-CCCH	Family	4	27	27	22.3	7.3e-05	1	CL0537
578	lcl|Cotton_D_gene_10029899	599	645	581	647	PF13180.1	PDZ_2	Domain	33	80	82	15.6	0.01	0	CL0466
579	lcl|Cotton_D_gene_10029979	263	425	263	425	PF04004.8	Leo1	Family	1	171	171	172	8.7e-51	1	No_clan
580	lcl|Cotton_D_gene_10030364	13	67	8	68	PF13499.1	EF-hand_7	Domain	5	65	66	25.9	8e-06	0	CL0220
581	lcl|Cotton_D_gene_10030364	396	486	395	491	PF12763.2	EF-hand_4	Family	2	93	104	44.8	7.8e-12	1	CL0220
582	lcl|Cotton_D_gene_10030364	582	636	562	651	PF01742.12	Peptidase_M27	Family	288	342	408	9.6	0.35	0	CL0126
583	lcl|Cotton_D_gene_10030364	628	674	613	678	PF04799.8	Fzo_mitofusin	Family	119	165	171	9.9	0.42	0	No_clan
584	lcl|Cotton_D_gene_10030510	413	669	413	669	PF00069.20	Pkinase	Domain	1	260	260	230	2.5e-68	1	CL0016	predicted_active_site[556,538,538,538]
585	lcl|Cotton_D_gene_10030522	3	144	2	153	PF05903.9	Peptidase_C97	Domain	2	139	151	126.9	5.2e-37	1	No_clan
586	lcl|Cotton_D_gene_10030522	105	121	71	127	PF04970.8	LRAT	Domain	103	119	126	12.7	0.087	0	CL0125	predicted_active_site[115]
587	lcl|Cotton_D_gene_10030544	53	161	52	164	PF01426.13	BAH	Domain	2	113	119	40.1	2.5e-10	1	No_clan
588	lcl|Cotton_D_gene_10030544	367	416	366	417	PF08711.6	Med26	Domain	2	52	53	51.6	4.5e-14	1	No_clan
589	lcl|Cotton_D_gene_10030715	1	30	1	31	PF13893.1	RRM_5	Domain	28	55	56	15.3	0.013	0	CL0221
590	lcl|Cotton_D_gene_10030715	60	122	60	123	PF00076.17	RRM_1	Domain	1	69	70	53.2	1.6e-14	1	CL0221
591	lcl|Cotton_D_gene_10030814	54	84	46	87	PF02183.13	HALZ	Family	11	41	45	12.3	0.099	0	No_clan
592	lcl|Cotton_D_gene_10030956	198	281	198	298	PF12066.3	DUF3546	Family	1	84	110	100.5	5e-29	1	No_clan
593	lcl|Cotton_D_gene_10030956	432	643	429	649	PF04959.8	ARS2	Family	6	208	214	33.9	3.3e-08	1	No_clan
594	lcl|Cotton_D_gene_10030962	227	278	226	278	PF08699.5	DUF1785	Domain	2	52	52	66.5	9.5e-19	1	No_clan
595	lcl|Cotton_D_gene_10030962	280	419	279	420	PF02170.17	PAZ	Family	2	134	135	102.9	7.7e-30	1	No_clan
596	lcl|Cotton_D_gene_10030962	549	617	545	620	PF00763.18	THF_DHG_CYH	Family	16	84	117	11.3	0.25	0	No_clan
597	lcl|Cotton_D_gene_10030962	567	874	566	874	PF02171.12	Piwi	Family	2	302	302	344	5.8e-103	1	CL0219
598	lcl|Cotton_D_gene_10031112	394	534	394	535	PF04146.10	YTH	Domain	1	139	140	167.1	1.5e-49	1	CL0178
599	lcl|Cotton_D_gene_10031144	6	51	5	51	PF08263.7	LRRNT_2	Family	2	43	43	36.3	3.8e-09	1	No_clan
600	lcl|Cotton_D_gene_10031144	70	91	61	100	PF12799.2	LRR_4	Family	15	37	44	11.5	0.17	0	CL0022
601	lcl|Cotton_D_gene_10031144	102	141	102	151	PF12799.2	LRR_4	Family	1	38	44	24.4	1.5e-05	0	CL0022
602	lcl|Cotton_D_gene_10031144	152	210	151	210	PF13855.1	LRR_8	Repeat	3	61	61	35.1	8e-09	1	CL0022
603	lcl|Cotton_D_gene_10031144	249	287	248	294	PF12799.2	LRR_4	Family	2	37	44	20.8	0.0002	0	CL0022
604	lcl|Cotton_D_gene_10031144	299	357	297	357	PF13855.1	LRR_8	Repeat	3	61	61	14.2	0.027	0	CL0022
605	lcl|Cotton_D_gene_10031144	390	448	389	449	PF13855.1	LRR_8	Repeat	2	60	61	25.1	1.1e-05	0	CL0022
606	lcl|Cotton_D_gene_10031144	485	545	485	545	PF13855.1	LRR_8	Repeat	1	61	61	39.8	2.8e-10	1	CL0022
607	lcl|Cotton_D_gene_10031144	600	645	598	649	PF06365.7	CD34_antigen	Family	88	131	202	10.4	0.35	0	No_clan
608	lcl|Cotton_D_gene_10031144	614	643	608	649	PF06143.6	Baculo_11_kDa	Family	33	62	84	9.7	0.52	0	No_clan
609	lcl|Cotton_D_gene_10031144	766	964	764	1041	PF07714.12	Pkinase_Tyr	Domain	5	201	259	100.5	7.9e-29	1	CL0016
610	lcl|Cotton_D_gene_10031450	2	126	2	150	PF05687.8	DUF822	Family	1	125	151	203.5	2e-60	1	No_clan
611	lcl|Cotton_D_gene_10031453	462	620	462	621	PF13177.1	DNA_pol3_delta2	Domain	1	161	162	73.5	1.5e-20	1	CL0023
612	lcl|Cotton_D_gene_10031453	677	795	673	803	PF12169.3	DNA_pol3_gamma3	Family	5	128	143	28	1.5e-06	1	No_clan
613	lcl|Cotton_D_gene_10031453	733	785	707	793	PF10112.4	Halogen_Hydrol	Family	43	95	199	11.7	0.12	0	No_clan
614	lcl|Cotton_D_gene_10031453	1021	1076	1013	1078	PF13794.1	MiaE_2	Family	127	183	185	10.1	0.41	0	CL0044
615	lcl|Cotton_D_gene_10031510	3	89	1	109	PF10428.4	SOG2	Family	183	270	445	9.9	0.26	0	No_clan
616	lcl|Cotton_D_gene_10031510	79	147	79	148	PF00505.14	HMG_box	Domain	1	68	69	69.1	2.7e-19	1	CL0114
617	lcl|Cotton_D_gene_10031510	97	135	88	154	PF02936.9	COX4	Family	26	61	142	11.9	0.13	0	No_clan
618	lcl|Cotton_D_gene_10031565	79	205	79	207	PF07967.8	zf-C3HC	Domain	1	132	134	114	3.9e-33	1	CL0417
619	lcl|Cotton_D_gene_10031565	884	935	877	936	PF08600.5	Rsm1	Domain	39	90	91	15.7	0.0096	0	CL0417
620	lcl|Cotton_D_gene_10031800	1115	1210	1114	1212	PF07303.8	Occludin_ELL	Domain	3	99	101	23.7	5.9e-05	0	No_clan
621	lcl|Cotton_D_gene_10031804	15	115	14	117	PF00855.12	PWWP	Domain	2	84	86	44.2	1.6e-11	1	CL0049
622	lcl|Cotton_D_gene_10031804	468	503	464	519	PF11169.3	DUF2956	Family	25	60	103	12.5	0.1	0	No_clan
623	lcl|Cotton_D_gene_10032008	4	129	1	131	PF01873.12	eIF-5_eIF-2B	Family	5	123	125	141.8	7.7e-42	1	No_clan
624	lcl|Cotton_D_gene_10032008	368	447	366	447	PF02020.13	W2	Family	3	83	84	70.9	6.3e-20	1	CL0020
625	lcl|Cotton_D_gene_10032228	4	289	4	289	PF09743.4	DUF2042	Family	1	272	272	298.2	5e-89	1	No_clan
626	lcl|Cotton_D_gene_10032228	59	100	53	121	PF06163.6	DUF977	Family	11	52	127	11.4	0.19	0	CL0123
627	lcl|Cotton_D_gene_10032253	191	274	191	286	PF12066.3	DUF3546	Family	1	84	110	102.4	1.3e-29	1	No_clan
628	lcl|Cotton_D_gene_10032253	425	638	421	642	PF04959.8	ARS2	Family	6	210	214	36.3	6.1e-09	1	No_clan
629	lcl|Cotton_D_gene_10032341	252	268	251	270	PF00612.22	IQ	Motif	2	18	21	12.4	0.094	0	No_clan
630	lcl|Cotton_D_gene_10032341	303	351	282	354	PF02179.11	BAG	Family	24	73	76	18.7	0.0014	0	No_clan
631	lcl|Cotton_D_gene_10032411	1	72	1	78	PF05700.6	BCAS2	Family	148	219	222	70.1	1.7e-19	1	No_clan
632	lcl|Cotton_D_gene_10032411	8	63	4	76	PF15376.1	DUF4603	Family	395	454	1286	9.9	0.09	0	No_clan
633	lcl|Cotton_D_gene_10032493	74	104	61	107	PF00076.17	RRM_1	Domain	37	67	70	23.5	3e-05	1	CL0221
634	lcl|Cotton_D_gene_10032618	7	111	6	114	PF00635.21	Motile_Sperm	Domain	2	107	109	111	2e-32	1	No_clan
635	lcl|Cotton_D_gene_10032685	125	173	124	231	PF12931.2	Sec16_C	Domain	2	50	284	15.8	0.0086	0	No_clan
636	lcl|Cotton_D_gene_10032858	22	73	18	85	PF10231.4	DUF2315	Family	6	57	127	12.1	0.13	0	No_clan
637	lcl|Cotton_D_gene_10032858	34	55	32	55	PF01436.16	NHL	Repeat	7	27	28	10.7	0.39	0	CL0186
638	lcl|Cotton_D_gene_10032858	44	82	43	86	PF02229.11	PC4	Domain	2	41	56	60.9	4.8e-17	1	No_clan
639	lcl|Cotton_D_gene_10033070	232	289	227	289	PF07647.12	SAM_2	Domain	7	65	66	56.7	1.5e-15	1	CL0003
640	lcl|Cotton_D_gene_10033131	250	319	250	320	PF00076.17	RRM_1	Domain	1	69	70	56.1	2e-15	1	CL0221
641	lcl|Cotton_D_gene_10033145	7	139	5	140	PF03463.10	eRF1_1	Domain	4	131	132	102.4	1.3e-29	1	No_clan
642	lcl|Cotton_D_gene_10033145	93	113	67	134	PF06486.6	DUF1093	Family	28	48	78	11.7	0.24	0	No_clan
643	lcl|Cotton_D_gene_10033145	144	278	144	278	PF03464.10	eRF1_2	Domain	1	133	133	147.5	2.5e-43	1	CL0267
644	lcl|Cotton_D_gene_10033145	281	418	281	418	PF03465.10	eRF1_3	Domain	1	113	113	123.9	3.3e-36	1	CL0101
645	lcl|Cotton_D_gene_10033229	7	111	6	113	PF00635.21	Motile_Sperm	Domain	2	107	109	109.7	5.3e-32	1	No_clan
646	lcl|Cotton_D_gene_10033229	33	130	19	130	PF07541.7	EIF_2_alpha	Family	14	104	114	11.2	0.22	0	No_clan
647	lcl|Cotton_D_gene_10033229	125	203	91	215	PF11221.3	Med21	Family	25	108	144	15.4	0.013	0	No_clan
648	lcl|Cotton_D_gene_10033307	25	51	25	51	PF09282.5	Mago-bind	Domain	1	27	27	49.3	2.4e-13	1	No_clan
649	lcl|Cotton_D_gene_10033485	688	1002	687	1002	PF00069.20	Pkinase	Domain	2	260	260	174.6	2e-51	1	CL0016	predicted_active_site[837,818,818,818]
650	lcl|Cotton_D_gene_10033629	23	81	23	81	PF06972.6	DUF1296	Family	1	60	60	112.3	7.5e-33	1	CL0214
651	lcl|Cotton_D_gene_10033728	7	115	7	117	PF05564.7	Auxin_repressed	Family	1	117	119	132.2	1.3e-38	1	No_clan
652	lcl|Cotton_D_gene_10033740	58	85	57	87	PF05678.9	VQ	Motif	2	29	31	46.4	1.4e-12	1	No_clan
653	lcl|Cotton_D_gene_10033740	71	116	60	121	PF08015.6	Pheromone	Family	7	54	69	15.9	0.017	0	No_clan
654	lcl|Cotton_D_gene_10034007	155	171	152	172	PF00612.22	IQ	Motif	4	20	21	14.6	0.017	1	No_clan
655	lcl|Cotton_D_gene_10034007	178	192	175	194	PF00612.22	IQ	Motif	5	19	21	16.7	0.0039	1	No_clan
656	lcl|Cotton_D_gene_10034007	793	872	774	886	PF13178.1	DUF4005	Family	22	86	102	27.2	3.3e-06	1	No_clan
657	lcl|Cotton_D_gene_10034077	14	96	3	100	PF02389.10	Cornifin	Family	100	182	199	13	0.065	0	No_clan
658	lcl|Cotton_D_gene_10034077	48	175	46	175	PF00692.14	dUTPase	Domain	3	129	129	139.5	3.9e-41	1	CL0153
659	lcl|Cotton_D_gene_10034155	31	58	26	58	PF06825.7	HSBP1	Family	27	54	54	30.6	1.7e-07	1	No_clan
660	lcl|Cotton_D_gene_10034168	17	80	4	81	PF04667.12	Endosulfine	Family	2	67	86	74.5	4.8e-21	1	No_clan
661	lcl|Cotton_D_gene_10034195	71	351	68	351	PF00069.20	Pkinase	Domain	6	260	260	246.2	2.9e-73	1	CL0016	predicted_active_site[210,192,192,192]
662	lcl|Cotton_D_gene_10034283	309	724	309	724	PF07990.7	NABP	Domain	1	385	385	507.3	3.2e-152	1	No_clan
663	lcl|Cotton_D_gene_10034283	726	756	725	759	PF00806.14	PUF	Repeat	2	32	35	27.2	1.6e-06	1	CL0020
664	lcl|Cotton_D_gene_10034283	769	792	762	794	PF00806.14	PUF	Repeat	9	32	35	25.4	6e-06	1	CL0020
665	lcl|Cotton_D_gene_10034283	797	827	797	831	PF00806.14	PUF	Repeat	1	31	35	22	7.2e-05	1	CL0020
666	lcl|Cotton_D_gene_10034283	842	867	833	867	PF00806.14	PUF	Repeat	10	35	35	28.4	6.5e-07	1	CL0020
667	lcl|Cotton_D_gene_10034283	845	1023	787	1057	PF04286.7	DUF445	Family	88	266	367	10.7	0.27	0	No_clan
668	lcl|Cotton_D_gene_10034283	870	900	869	901	PF00806.14	PUF	Repeat	2	32	35	34.7	6.9e-09	1	CL0020
669	lcl|Cotton_D_gene_10034283	907	936	906	940	PF00806.14	PUF	Repeat	2	31	35	28.7	5.2e-07	1	CL0020
670	lcl|Cotton_D_gene_10034283	943	975	942	976	PF00806.14	PUF	Repeat	2	34	35	24.8	9.6e-06	1	CL0020
671	lcl|Cotton_D_gene_10034283	992	1018	989	1018	PF00806.14	PUF	Repeat	9	35	35	29.2	3.7e-07	1	CL0020
672	lcl|Cotton_D_gene_10034359	115	227	111	241	PF13589.1	HATPase_c_3	Domain	5	110	137	56.7	1.8e-15	1	CL0025
673	lcl|Cotton_D_gene_10034359	314	366	302	370	PF07374.6	DUF1492	Family	26	78	100	12.9	0.086	0	CL0123
674	lcl|Cotton_D_gene_10034359	558	606	508	615	PF04156.9	IncA	Family	76	120	191	9.5	0.65	0	No_clan
675	lcl|Cotton_D_gene_10034359	635	653	632	659	PF01839.18	FG-GAP	Repeat	6	28	34	13.8	0.033	0	CL0186
676	lcl|Cotton_D_gene_10034359	1212	1248	1206	1258	PF07331.6	TctB	Family	21	57	141	12.1	0.11	0	No_clan
677	lcl|Cotton_D_gene_10034383	278	346	278	348	PF00076.17	RRM_1	Domain	1	68	70	66.5	1.1e-18	1	CL0221
678	lcl|Cotton_D_gene_10034383	358	429	358	430	PF14259.1	RRM_6	Domain	1	67	70	37	2.3e-09	1	CL0221
679	lcl|Cotton_D_gene_10034383	456	522	456	526	PF00076.17	RRM_1	Domain	1	66	70	42.7	3.2e-11	1	CL0221
680	lcl|Cotton_D_gene_10034624	7	139	5	140	PF03463.10	eRF1_1	Domain	4	131	132	102.9	9.2e-30	1	No_clan
681	lcl|Cotton_D_gene_10034624	91	114	62	131	PF06486.6	DUF1093	Family	26	49	78	12.4	0.15	0	No_clan
682	lcl|Cotton_D_gene_10034624	144	278	144	278	PF03464.10	eRF1_2	Domain	1	133	133	146.7	4.4e-43	1	CL0267
683	lcl|Cotton_D_gene_10034624	281	418	281	418	PF03465.10	eRF1_3	Domain	1	113	113	126.7	4.5e-37	1	CL0101
684	lcl|Cotton_D_gene_10034658	151	219	150	220	PF00498.21	FHA	Family	2	67	68	11.2	0.29	0	CL0357
685	lcl|Cotton_D_gene_10034658	988	1117	988	1119	PF00004.24	AAA	Family	1	130	132	125.2	1.9e-36	1	CL0023
686	lcl|Cotton_D_gene_10034673	113	180	113	182	PF00505.14	HMG_box	Domain	1	67	69	80.7	6.4e-23	1	CL0114
687	lcl|Cotton_D_gene_10034677	291	348	286	356	PF10497.4	zf-4CXXC_R1	Domain	9	78	105	16.7	0.0056	0	No_clan
688	lcl|Cotton_D_gene_10034677	892	988	877	988	PF02373.17	JmjC	Family	23	114	114	54.4	1.3e-14	1	CL0029
689	lcl|Cotton_D_gene_10035042	101	154	101	158	PF04818.8	CTD_bind	Family	1	58	64	31.4	1.6e-07	1	No_clan
690	lcl|Cotton_D_gene_10035211	35	104	35	104	PF00505.14	HMG_box	Domain	1	69	69	88.9	1.8e-25	1	CL0114
691	lcl|Cotton_D_gene_10035363	852	1029	852	1030	PF05063.9	MT-A70	Family	1	175	176	175.4	7.5e-52	1	CL0063
692	lcl|Cotton_D_gene_10035510	465	536	415	575	PF08317.6	Spc7	Domain	203	272	326	13.4	0.022	0	No_clan
693	lcl|Cotton_D_gene_10035510	466	548	419	552	PF04156.9	IncA	Family	95	181	191	13	0.056	0	No_clan
694	lcl|Cotton_D_gene_10035510	469	532	459	541	PF11932.3	DUF3450	Family	46	109	252	12.4	0.065	0	No_clan
695	lcl|Cotton_D_gene_10035510	475	555	462	585	PF13851.1	GAS	Domain	22	101	201	12.5	0.06	0	No_clan
696	lcl|Cotton_D_gene_10035510	476	524	453	563	PF04582.7	Reo_sigmaC	Family	73	121	326	16.3	0.0041	0	CL0326
697	lcl|Cotton_D_gene_10035510	476	561	446	593	PF04111.7	APG6	Family	39	124	315	11.2	0.14	0	No_clan
698	lcl|Cotton_D_gene_10035510	476	527	456	534	PF10046.4	BLOC1_2	Family	38	85	99	11.3	0.28	0	No_clan
699	lcl|Cotton_D_gene_10035510	477	504	472	509	PF04977.10	DivIC	Family	21	48	80	9.4	0.66	0	CL0225
700	lcl|Cotton_D_gene_10035510	479	543	456	561	PF10473.4	CENP-F_leu_zip	Domain	58	122	140	11.8	0.16	0	No_clan
701	lcl|Cotton_D_gene_10035510	480	556	475	561	PF11068.3	YlqD	Family	27	104	131	14.5	0.026	0	No_clan
702	lcl|Cotton_D_gene_10035510	484	527	483	542	PF04325.8	DUF465	Family	3	39	49	12.4	0.09	0	No_clan
703	lcl|Cotton_D_gene_10035510	486	541	453	575	PF10186.4	Atg14	Family	48	103	302	9.4	0.44	0	CL0551
704	lcl|Cotton_D_gene_10035631	65	259	37	345	PF00389.25	2-Hacid_dh	Domain	35	120	133	13.2	0.043	0	CL0325
705	lcl|Cotton_D_gene_10035631	132	315	132	318	PF02826.14	2-Hacid_dh_C	Domain	1	175	178	100.6	5.3e-29	1	CL0063
706	lcl|Cotton_D_gene_10035684	349	526	348	527	PF00270.24	DEAD	Domain	2	168	169	149.2	7.4e-44	1	CL0023
707	lcl|Cotton_D_gene_10035684	602	677	600	677	PF00271.26	Helicase_C	Family	3	78	78	70.6	7.4e-20	1	CL0023
708	lcl|Cotton_D_gene_10035838	22	76	3	84	PF15387.1	DUF4611	Family	25	81	96	13.4	0.062	0	No_clan
709	lcl|Cotton_D_gene_10035838	28	68	11	77	PF10635.4	DisA-linker	Domain	81	122	145	13.2	0.045	0	No_clan
710	lcl|Cotton_D_gene_10035889	6	59	2	63	PF03087.9	DUF241	Family	165	217	231	11.9	0.11	0	CL0133
711	lcl|Cotton_D_gene_10035889	7	60	2	61	PF03885.8	DUF327	Family	17	69	147	11.8	0.16	0	No_clan
712	lcl|Cotton_D_gene_10035889	7	62	3	87	PF04156.9	IncA	Family	70	117	191	11.5	0.16	0	No_clan
713	lcl|Cotton_D_gene_10035889	8	59	4	63	PF10046.4	BLOC1_2	Family	39	85	99	15.7	0.012	0	No_clan
714	lcl|Cotton_D_gene_10035889	9	61	4	67	PF06705.6	SF-assemblin	Family	61	113	247	13.9	0.021	0	No_clan
715	lcl|Cotton_D_gene_10035889	9	64	2	66	PF15112.1	DUF4559	Family	252	305	307	10.9	0.17	0	No_clan
716	lcl|Cotton_D_gene_10035889	10	60	4	65	PF04513.7	Baculo_PEP_C	Family	55	105	140	13.5	0.047	0	No_clan
717	lcl|Cotton_D_gene_10035889	10	62	3	73	PF00509.13	Hemagglutinin	Family	360	411	550	11.3	0.067	0	No_clan
718	lcl|Cotton_D_gene_10035889	11	55	6	55	PF06103.6	DUF948	Family	47	90	90	12.1	0.13	0	No_clan
719	lcl|Cotton_D_gene_10035889	12	63	2	67	PF07439.6	DUF1515	Family	9	63	112	13.7	0.039	0	No_clan
720	lcl|Cotton_D_gene_10035889	12	63	6	85	PF14419.1	SPOUT_MTase_2	Family	44	95	174	12.1	0.081	0	CL0098
721	lcl|Cotton_D_gene_10035889	14	66	13	66	PF06825.7	HSBP1	Family	2	54	54	83.3	6.3e-24	1	No_clan
722	lcl|Cotton_D_gene_10035889	14	57	4	86	PF01580.13	FtsK_SpoIIIE	Family	102	145	205	13.4	0.039	0	CL0023
723	lcl|Cotton_D_gene_10035889	15	59	8	67	PF10805.3	DUF2730	Family	15	61	106	11.6	0.16	0	No_clan
724	lcl|Cotton_D_gene_10035889	17	61	4	64	PF07544.8	Med9	Family	30	73	83	12	0.12	0	CL0123
725	lcl|Cotton_D_gene_10035889	18	62	16	64	PF01920.15	Prefoldin_2	Family	54	98	106	12.3	0.11	0	CL0200
726	lcl|Cotton_D_gene_10035889	19	63	4	65	PF12325.3	TMF_TATA_bd	Family	73	113	121	13.8	0.035	0	No_clan
727	lcl|Cotton_D_gene_10035889	20	60	4	85	PF09903.4	DUF2130	Family	196	236	267	12.5	0.044	0	CL0236
728	lcl|Cotton_D_gene_10035889	21	78	8	88	PF15070.1	GOLGA2L5	Family	28	82	617	14.3	0.011	0	No_clan
729	lcl|Cotton_D_gene_10035889	21	80	11	88	PF00103.15	Hormone_1	Domain	109	169	214	14.1	0.021	0	CL0053
730	lcl|Cotton_D_gene_10035889	21	70	5	85	PF09177.6	Syntaxin-6_N	Domain	18	70	97	12.7	0.12	0	No_clan
731	lcl|Cotton_D_gene_10035889	23	68	7	70	PF02185.11	HR1	Family	23	68	70	13	0.063	0	No_clan
732	lcl|Cotton_D_gene_10035889	26	63	7	83	PF02994.9	Transposase_22	Family	130	167	370	13.3	0.02	0	No_clan
733	lcl|Cotton_D_gene_10035889	32	63	15	83	PF05440.7	MtrB	Family	22	53	97	14.3	0.029	0	No_clan
734	lcl|Cotton_D_gene_10035889	40	67	3	83	PF05121.7	GvpK	Domain	46	73	89	13.2	0.056	0	No_clan
735	lcl|Cotton_D_gene_10036029	153	177	152	178	PF01535.15	PPR	Family	6	30	31	17.6	0.0025	1	CL0020
736	lcl|Cotton_D_gene_10036029	180	228	180	229	PF13041.1	PPR_2	Repeat	1	49	50	54.1	1.1e-14	1	CL0020
737	lcl|Cotton_D_gene_10036029	256	285	255	285	PF01535.15	PPR	Family	2	31	31	24.6	1.5e-05	1	CL0020
738	lcl|Cotton_D_gene_10036040	96	533	96	533	PF12899.2	Glyco_hydro_100	Domain	1	436	436	732.6	9.9e-221	1	CL0059
739	lcl|Cotton_D_gene_10036040	478	549	468	554	PF11506.3	DUF3217	Family	24	93	104	14.2	0.026	0	No_clan
740	lcl|Cotton_D_gene_10036283	5	139	5	142	PF00179.21	UQ_con	Domain	1	137	140	175.3	4.1e-52	1	CL0208	predicted_active_site[85]
741	lcl|Cotton_D_gene_10036283	167	245	164	256	PF06490.6	FleQ	Domain	8	78	109	11.9	0.18	0	CL0304
742	lcl|Cotton_D_gene_10036283	176	215	173	235	PF02589.10	DUF162	Domain	6	45	189	11.4	0.17	0	CL0246
743	lcl|Cotton_D_gene_10036283	188	287	185	289	PF00085.15	Thioredoxin	Domain	4	102	104	79.8	9.3e-23	1	CL0172	predicted_active_site[217,220,217,220]
744	lcl|Cotton_D_gene_10036383	82	181	48	192	PF05793.7	TFIIF_alpha	Family	298	399	528	9.8	0.22	0	No_clan
745	lcl|Cotton_D_gene_10036383	85	181	5	191	PF09726.4	Macoilin	Family	312	408	697	10.2	0.16	0	No_clan
746	lcl|Cotton_D_gene_10036383	103	180	49	197	PF12877.2	DUF3827	Family	356	435	684	10.9	0.085	0	No_clan
747	lcl|Cotton_D_gene_10036392	26	172	26	172	PF00861.17	Ribosomal_L18p	Family	1	119	119	149.1	5.7e-44	1	CL0267
748	lcl|Cotton_D_gene_10036392	191	281	191	283	PF14204.1	Ribosomal_L18_c	Domain	1	92	94	123.3	4.3e-36	1	No_clan
749	lcl|Cotton_D_gene_10036408	149	169	149	169	PF00612.22	IQ	Motif	1	21	21	26.4	2.8e-06	1	No_clan
750	lcl|Cotton_D_gene_10036408	384	466	361	500	PF13178.1	DUF4005	Family	10	79	102	42.5	5.8e-11	1	No_clan
751	lcl|Cotton_D_gene_10036545	14	46	13	47	PF02037.22	SAP	Family	2	34	35	32.2	5.2e-08	1	CL0306
752	lcl|Cotton_D_gene_10036545	543	594	541	595	PF13893.1	RRM_5	Domain	3	53	56	14.4	0.024	0	CL0221
753	lcl|Cotton_D_gene_10036546	14	46	13	47	PF02037.22	SAP	Family	2	34	35	36.6	2e-09	1	CL0306
754	lcl|Cotton_D_gene_10036546	533	584	532	585	PF13893.1	RRM_5	Domain	3	53	56	14	0.033	0	CL0221
755	lcl|Cotton_D_gene_10036681	486	574	483	574	PF04433.12	SWIRM	Domain	4	86	86	34.3	1.8e-08	1	No_clan
756	lcl|Cotton_D_gene_10036681	745	1224	744	1224	PF01593.19	Amino_oxidase	Domain	2	450	450	338.4	7.5e-101	1	CL0063
757	lcl|Cotton_D_gene_10036730	39	108	39	108	PF00505.14	HMG_box	Domain	1	69	69	89.4	1.2e-25	1	CL0114
758	lcl|Cotton_D_gene_10036992	2	121	2	122	PF10644.4	Misat_Tub_SegII	Domain	1	114	115	120.5	3.5e-35	1	CL0442
759	lcl|Cotton_D_gene_10036992	155	336	151	337	PF14881.1	Tubulin_3	Domain	7	179	180	90.3	9.7e-26	1	CL0442
760	lcl|Cotton_D_gene_10037070	21	97	18	97	PF04000.10	Sas10_Utp3	Family	4	85	85	27.3	2.9e-06	1	No_clan
761	lcl|Cotton_D_gene_10037070	113	180	101	188	PF01765.14	RRF	Domain	69	140	165	12.8	0.057	0	No_clan
762	lcl|Cotton_D_gene_10037070	128	201	120	204	PF05132.9	RNA_pol_Rpc4	Family	10	75	131	13.4	0.055	0	No_clan
763	lcl|Cotton_D_gene_10037070	136	180	110	186	PF14318.1	Mononeg_mRNAcap	Domain	64	108	245	11	0.15	0	No_clan
764	lcl|Cotton_D_gene_10037082	638	678	628	681	PF09465.5	LBR_tudor	Domain	12	50	55	18.3	0.0013	0	No_clan
765	lcl|Cotton_D_gene_10037083	638	678	628	681	PF09465.5	LBR_tudor	Domain	12	50	55	18.5	0.0011	0	No_clan
766	lcl|Cotton_D_gene_10037099	376	410	359	425	PF06084.6	Cytomega_TRL10	Family	54	86	150	11.4	0.2	0	No_clan
767	lcl|Cotton_D_gene_10037115	83	169	82	182	PF01453.19	B_lectin	Domain	2	99	114	75.9	2.1e-21	1	No_clan
768	lcl|Cotton_D_gene_10037115	355	403	349	409	PF08277.7	PAN_3	Domain	17	65	71	18.8	0.00089	0	CL0168
769	lcl|Cotton_D_gene_10037115	494	759	491	761	PF00069.20	Pkinase	Domain	5	256	260	158.1	2.2e-46	1	CL0016	predicted_active_site[634,616,616,616]
770	lcl|Cotton_D_gene_10037299	5	223	4	223	PF07808.8	RED_N	Family	1	238	238	251.8	4.7e-75	1	No_clan
771	lcl|Cotton_D_gene_10037299	444	552	444	564	PF07807.6	RED_C	Family	1	111	118	171.2	7.6e-51	1	No_clan
772	lcl|Cotton_D_gene_10037378	12	192	12	192	PF03398.9	Ist1	Family	1	165	165	191.2	8.2e-57	1	No_clan
773	lcl|Cotton_D_gene_10037423	21	103	15	119	PF13901.1	DUF4206	Domain	64	146	202	12.5	0.076	0	No_clan
774	lcl|Cotton_D_gene_10037984	730	799	715	823	PF13191.1	AAA_16	Domain	67	130	185	11.8	0.18	0	CL0023
775	lcl|Cotton_D_gene_10038203	281	415	280	416	PF08920.5	SF3b1	Domain	2	145	146	138.9	1.2e-40	1	CL0462
776	lcl|Cotton_D_gene_10038203	539	623	534	628	PF13646.1	HEAT_2	Family	6	82	88	11.2	0.34	0	CL0020
777	lcl|Cotton_D_gene_10038203	641	694	629	702	PF08623.5	TIP120	Family	62	114	169	9.9	0.48	0	No_clan
778	lcl|Cotton_D_gene_10038203	646	674	646	676	PF02985.17	HEAT	Repeat	1	29	31	16.5	0.006	0	CL0020
779	lcl|Cotton_D_gene_10038203	867	943	853	945	PF08064.8	UME	Domain	31	105	107	9.7	0.78	0	No_clan
780	lcl|Cotton_D_gene_10038203	979	1068	978	1080	PF13646.1	HEAT_2	Family	2	77	88	17	0.0052	0	CL0020
781	lcl|Cotton_D_gene_10038290	177	285	160	298	PF06697.7	DUF1191	Family	159	249	278	9.9	0.28	0	No_clan
782	lcl|Cotton_D_gene_10038290	241	327	228	366	PF08374.6	Protocadherin	Family	29	110	221	13.8	0.032	0	No_clan
783	lcl|Cotton_D_gene_10038290	328	591	326	594	PF00069.20	Pkinase	Domain	4	256	260	170.1	4.6e-50	1	CL0016	predicted_active_site[467,449,449,449]
784	lcl|Cotton_D_gene_10038508	67	128	67	128	PF00226.26	DnaJ	Domain	1	64	64	72.6	1.5e-20	1	CL0392
785	lcl|Cotton_D_gene_10038508	500	714	497	714	PF11926.3	DUF3444	Family	4	218	218	253.7	1e-75	1	No_clan
786	lcl|Cotton_D_gene_10038508	946	1139	938	1141	PF11926.3	DUF3444	Family	12	216	218	172.6	6.5e-51	1	No_clan
787	lcl|Cotton_D_gene_10039035	72	106	71	106	PF06200.9	tify	Domain	2	36	36	68.2	2.5e-19	1	No_clan
788	lcl|Cotton_D_gene_10039035	167	192	167	193	PF09425.5	CCT_2	Motif	1	26	27	54.9	4.2e-15	1	CL0281
789	lcl|Cotton_D_gene_10039183	32	103	21	106	PF11653.3	VirionAssem_T7	Family	16	88	95	10.2	0.94	0	No_clan
790	lcl|Cotton_D_gene_10039183	515	637	512	637	PF04677.10	CwfJ_C_1	Family	4	122	122	145.1	7.3e-43	1	CL0265
791	lcl|Cotton_D_gene_10039183	646	743	646	743	PF04676.9	CwfJ_C_2	Family	1	98	98	84.1	6.9e-24	1	No_clan
792	lcl|Cotton_D_gene_10039248	10	154	10	156	PF00179.21	UQ_con	Domain	1	138	140	133.1	4.2e-39	1	CL0208	predicted_active_site[95]
793	lcl|Cotton_D_gene_10039511	186	242	186	242	PF06886.6	TPX2	Family	1	57	57	73.1	1.4e-20	1	No_clan
794	lcl|Cotton_D_gene_10039511	192	248	176	250	PF03715.8	Noc2	Family	244	298	300	11.2	0.12	0	No_clan
795	lcl|Cotton_D_gene_10039887	97	180	83	185	PF11304.3	DUF3106	Family	16	97	107	12.6	0.13	0	No_clan
796	lcl|Cotton_D_gene_10039887	231	318	212	340	PF10213.4	MRP-S28	Family	22	105	127	72.7	2.7e-20	1	CL0337
797	lcl|Cotton_D_gene_10039924	3	225	3	226	PF00091.20	Tubulin	Domain	1	215	216	236.3	3.2e-70	1	CL0442
798	lcl|Cotton_D_gene_10039924	263	393	263	393	PF03953.12	Tubulin_C	Domain	1	126	126	172.6	3.1e-51	1	CL0442
799	lcl|Cotton_D_gene_10040273	344	558	342	565	PF00261.15	Tropomyosin	Family	13	228	237	23.8	2e-05	0	CL0452
800	lcl|Cotton_D_gene_10040273	506	664	500	674	PF13851.1	GAS	Domain	27	178	201	15.7	0.0063	0	No_clan
801	lcl|Cotton_D_gene_10040386	1	160	1	162	PF07777.6	MFMR	Family	1	187	189	128.6	2.5e-37	1	No_clan
802	lcl|Cotton_D_gene_10040386	240	312	219	328	PF11932.3	DUF3450	Family	26	99	252	14	0.022	0	No_clan
803	lcl|Cotton_D_gene_10040386	240	308	234	326	PF07106.8	TBPIP	Family	80	147	169	13.3	0.045	0	CL0123
804	lcl|Cotton_D_gene_10040386	241	313	228	330	PF14661.1	HAUS6_N	Family	140	213	247	11.8	0.11	0	No_clan
805	lcl|Cotton_D_gene_10040386	244	307	240	318	PF04849.8	HAP1_N	Family	135	198	307	11.9	0.075	0	No_clan
806	lcl|Cotton_D_gene_10040386	245	307	245	308	PF00170.16	bZIP_1	Family	1	63	64	77.6	4.9e-22	1	CL0018
807	lcl|Cotton_D_gene_10040386	245	313	230	317	PF08614.6	ATG16	Family	108	173	194	15	0.016	0	No_clan
808	lcl|Cotton_D_gene_10040386	245	313	225	333	PF01496.14	V_ATPase_I	Family	44	110	759	10.3	0.11	0	No_clan
809	lcl|Cotton_D_gene_10040386	246	308	242	327	PF10473.4	CENP-F_leu_zip	Domain	31	90	140	16	0.0081	0	No_clan
810	lcl|Cotton_D_gene_10040386	246	312	239	319	PF13851.1	GAS	Domain	69	135	201	11.4	0.13	0	No_clan
811	lcl|Cotton_D_gene_10040386	248	314	244	317	PF11559.3	ADIP	Family	44	110	151	9.9	0.64	0	No_clan
812	lcl|Cotton_D_gene_10040386	250	292	250	295	PF07558.6	Shugoshin_N	Domain	2	43	46	16.4	0.0054	0	No_clan
813	lcl|Cotton_D_gene_10040386	251	304	235	310	PF02403.17	Seryl_tRNA_N	Domain	47	101	108	9.9	0.67	0	CL0298
814	lcl|Cotton_D_gene_10040386	254	315	239	322	PF15294.1	Leu_zip	Family	106	170	278	15.6	0.0061	0	No_clan
815	lcl|Cotton_D_gene_10040386	254	315	237	329	PF04111.7	APG6	Family	25	88	315	12	0.076	0	No_clan
816	lcl|Cotton_D_gene_10040386	254	318	241	320	PF07766.8	LETM1	Family	94	159	268	10	0.31	0	No_clan
817	lcl|Cotton_D_gene_10040386	255	318	235	332	PF04156.9	IncA	Family	87	178	191	11.6	0.15	0	No_clan
818	lcl|Cotton_D_gene_10040386	255	309	239	320	PF07246.6	Phlebovirus_NSM	Family	180	234	264	9.6	0.46	0	No_clan
819	lcl|Cotton_D_gene_10040386	259	315	243	319	PF13747.1	DUF4164	Family	21	77	89	10.8	0.39	0	No_clan
820	lcl|Cotton_D_gene_10040386	266	299	259	312	PF04977.10	DivIC	Family	20	54	80	14	0.025	0	CL0225
821	lcl|Cotton_D_gene_10040386	269	297	268	299	PF05812.7	Herpes_BLRF2	Family	2	30	118	11.7	0.16	0	No_clan
822	lcl|Cotton_D_gene_10040386	270	297	268	299	PF02183.13	HALZ	Family	12	39	45	14	0.03	0	No_clan
823	lcl|Cotton_D_gene_10040386	270	311	257	328	PF06156.8	DUF972	Family	22	63	107	13.6	0.061	0	No_clan
824	lcl|Cotton_D_gene_10040386	272	316	268	329	PF06005.7	DUF904	Family	6	50	72	19.5	0.00084	0	No_clan
825	lcl|Cotton_D_gene_10040386	275	311	275	322	PF08912.6	Rho_Binding	Domain	1	40	69	15.2	0.019	0	No_clan
826	lcl|Cotton_D_gene_10040386	285	328	281	333	PF01166.13	TSC22	Family	15	54	60	9.7	0.78	0	No_clan
827	lcl|Cotton_D_gene_10040448	176	237	146	242	PF04053.9	Coatomer_WDAD	Family	348	404	443	12.5	0.044	0	CL0186
828	lcl|Cotton_D_gene_10040448	183	251	178	253	PF13414.1	TPR_11	Repeat	6	67	69	11	0.24	0	CL0020
829	lcl|Cotton_D_gene_10040448	373	431	353	437	PF03531.9	SSrecog	Domain	87	144	222	10.6	0.25	0	CL0266
830	lcl|Cotton_D_gene_10040448	712	873	702	881	PF06957.6	COPI_C	Family	246	407	422	20.2	0.00017	1	No_clan
831	lcl|Cotton_D_gene_10040693	16	271	16	271	PF00069.20	Pkinase	Domain	1	260	260	246.5	2.3e-73	1	CL0016	predicted_active_site[157,139,139,139]
832	lcl|Cotton_D_gene_10040693	314	374	313	374	PF03822.9	NAF	Domain	2	63	63	83.3	6.6e-24	1	No_clan
833	lcl|Cotton_D_gene_10040693	511	636	511	639	PF07967.8	zf-C3HC	Domain	1	131	134	112.6	1e-32	1	CL0417
834	lcl|Cotton_D_gene_10040693	1292	1346	1287	1350	PF08600.5	Rsm1	Domain	40	87	91	12.6	0.092	0	CL0417
835	lcl|Cotton_D_gene_10040894	189	316	188	316	PF04037.8	DUF382	Family	2	129	129	207.9	3.5e-62	1	No_clan
836	lcl|Cotton_D_gene_10040894	324	371	324	371	PF04046.11	PSP	Family	1	48	48	81.7	1.7e-23	1	No_clan
837	lcl|Cotton_D_gene_10040911	5	36	3	55	PF00249.26	Myb_DNA-binding	Domain	3	35	48	21.5	0.00018	0	CL0123
838	lcl|Cotton_D_gene_10040911	47	104	33	116	PF07106.8	TBPIP	Family	83	141	169	11.3	0.18	0	CL0123
839	lcl|Cotton_D_gene_10040911	273	352	270	354	PF00439.20	Bromodomain	Domain	3	82	84	48.3	6.8e-13	1	No_clan
840	lcl|Cotton_D_gene_10040911	309	342	285	344	PF08571.5	Yos1	Family	43	75	80	10.8	0.39	0	No_clan
841	lcl|DR452563	104	130	99	142	PF00536.25	SAM_1	Domain	8	34	64	16.1	0.0093	0	CL0003
842	lcl|DR453809	75	169	59	178	PF15271.1	BBP1_N	Family	45	133	145	15	0.024	0	No_clan
843	lcl|DR455010	59	146	51	150	PF03127.9	GAT	Domain	10	97	101	79	2e-22	1	No_clan
844	lcl|DR455128	8	60	3	62	PF05340.7	DUF740	Family	244	296	603	70.9	6.7e-20	1	No_clan
845	lcl|DR455128	55	181	54	205	PF05340.7	DUF740	Family	277	410	603	165	2.3e-48	1	No_clan
846	lcl|DR459134	25	73	15	80	PF07760.6	DUF1616	Family	112	160	287	11.7	0.1	0	No_clan
847	lcl|DR459134	38	86	18	126	PF05510.8	Sarcoglycan_2	Family	272	320	386	11.2	0.081	0	No_clan
848	lcl|DR459134	41	81	9	93	PF02480.11	Herpes_gE	Family	344	384	439	13.7	0.014	0	CL0011
849	lcl|DR459134	43	81	33	89	PF06024.7	DUF912	Family	56	94	101	13.2	0.065	0	No_clan
850	lcl|DR459134	52	86	41	94	PF04906.8	Tweety	Family	21	57	406	10.5	0.14	0	No_clan
851	lcl|DR459134	52	86	36	113	PF15102.1	TMEM154	Family	58	98	146	11.7	0.16	0	No_clan
852	lcl|DR459134	52	100	47	177	PF04156.9	IncA	Family	36	77	191	10.8	0.27	0	No_clan
853	lcl|DR459134	53	92	32	106	PF15145.1	DUF4577	Family	65	103	128	10.8	0.33	0	No_clan
854	lcl|DR459134	56	83	51	108	PF14575.1	EphA2_TM	Domain	5	32	75	12.6	0.13	0	No_clan
855	lcl|DR459134	57	94	54	113	PF13967.1	RSN1_TM	Family	4	40	157	11.7	0.14	0	No_clan
856	lcl|DR459134	130	170	127	178	PF00069.20	Pkinase	Domain	5	49	260	11.6	0.11	0	CL0016
857	lcl|DT054274	4	25	2	28	PF10033.4	ATG13	Family	209	230	233	13.6	0.033	0	No_clan
858	lcl|DT457021	1	22	1	23	PF00642.19	zf-CCCH	Family	5	26	27	36.7	2.2e-09	1	CL0537
859	lcl|DT457021	75	103	75	108	PF13923.1	zf-C3HC4_2	Domain	1	30	39	28	1.6e-06	1	CL0229
860	lcl|DT462578	119	156	106	166	PF08605.5	Rad9_Rad53_bind	Family	14	51	131	12.2	0.11	0	CL0049
861	lcl|DT462578	121	151	114	159	PF09465.5	LBR_tudor	Domain	14	44	55	13.8	0.033	0	No_clan
862	lcl|DT462601	21	119	14	120	PF13646.1	HEAT_2	Family	7	87	88	32	1.1e-07	1	CL0020
863	lcl|DT462601	167	193	164	196	PF13001.2	Ecm29	Family	16	42	501	7.9	0.89	0	No_clan
864	lcl|DT462601	175	204	175	205	PF02985.17	HEAT	Repeat	1	30	31	20.7	0.00027	1	CL0020
865	lcl|DT462601	213	240	213	243	PF02985.17	HEAT	Repeat	1	28	31	14.7	0.023	0	CL0020
866	lcl|DT463968	153	213	145	215	PF07986.7	TBCC	Domain	11	71	120	10.7	0.26	0	CL0391
867	lcl|DT464906	94	133	93	136	PF08879.5	WRC	Domain	2	41	46	53.9	9.5e-15	1	No_clan
868	lcl|DW225237	4	61	1	62	PF13331.1	DUF4093	Family	31	86	87	13.3	0.069	0	No_clan
869	lcl|DW231680	1	57	1	58	PF02171.12	Piwi	Family	245	301	302	72.2	3.4e-20	1	CL0219
870	lcl|DW238060	7	64	3	65	PF09790.4	Hyccin	Family	250	308	309	13.7	0.021	0	No_clan
871	lcl|DW476220	108	232	105	241	PF12803.2	G-7-MTase	Domain	140	261	325	12.3	0.067	0	CL0063
872	lcl|DW476220	142	207	142	207	PF02319.15	E2F_TDP	Domain	1	71	71	88.4	1.5e-25	1	CL0123
873	lcl|DW476901	70	163	70	163	PF13837.1	Myb_DNA-bind_4	Domain	1	90	90	80.6	6.8e-23	1	CL0123
874	lcl|DW489946	4	177	2	178	PF07777.6	MFMR	Family	14	188	189	210.5	1.9e-62	1	No_clan
875	lcl|DW497462	78	151	68	155	PF12795.2	MscS_porin	Domain	17	92	240	11.9	0.098	0	No_clan
876	lcl|DW497462	86	160	84	163	PF12794.2	MscS_TM	Domain	245	318	340	12.7	0.034	0	No_clan
877	lcl|DW497462	88	156	65	160	PF10805.3	DUF2730	Family	24	91	106	14.1	0.028	0	No_clan
878	lcl|DW497462	92	129	88	154	PF15328.1	GCOM2	Family	6	43	223	21.3	0.00018	0	No_clan
879	lcl|DW497462	196	233	192	239	PF12676.2	DUF3796	Family	7	45	119	12.2	0.16	0	No_clan
880	lcl|DW500584	40	95	32	112	PF11794.3	HpaB_N	Family	46	101	264	14.8	0.014	0	No_clan
881	lcl|ES791813	5	40	1	40	PF13893.1	RRM_5	Domain	21	56	56	21.6	0.00014	0	CL0221
882	lcl|ES798227	112	165	110	192	PF08920.5	SF3b1	Domain	2	52	146	18.7	0.0013	0	CL0462
883	lcl|ES798402	53	94	52	95	PF13639.1	zf-RING_2	Domain	2	43	44	43.6	1.9e-11	1	CL0229
884	lcl|ES800363	32	87	31	87	PF00046.24	Homeobox	Domain	2	57	57	58.4	3.7e-16	1	CL0123
885	lcl|ES801382	36	134	23	230	PF04484.7	DUF566	Family	18	121	313	9.5	0.61	0	No_clan
886	lcl|ES802356	77	162	77	164	PF13837.1	Myb_DNA-bind_4	Domain	1	88	90	71.7	4e-20	1	CL0123
887	lcl|ES802356	107	149	97	157	PF04504.9	DUF573	Family	29	71	98	14.5	0.031	0	No_clan
888	lcl|ES805123	3	107	1	109	PF00850.14	Hist_deacetyl	Domain	201	309	311	83.3	1.8e-23	1	CL0302
889	lcl|ES806345	219	266	219	274	PF14389.1	Lzipper-MIP1	Family	1	48	88	37.9	1.4e-09	1	No_clan
890	lcl|ES807588	90	130	80	133	PF09465.5	LBR_tudor	Domain	12	50	55	19.5	0.00052	0	No_clan
891	lcl|ES809037	122	229	114	352	PF02932.11	Neur_chan_memb	Family	61	147	237	13.2	0.059	0	No_clan
892	lcl|ES809037	258	277	258	278	PF12171.3	zf-C2H2_jaz	Family	1	20	27	18.6	0.0015	0	CL0361
893	lcl|ES809717	177	248	177	250	PF00076.17	RRM_1	Domain	1	63	70	36	3.8e-09	1	CL0221
894	lcl|ES813407	151	174	151	175	PF12171.3	zf-C2H2_jaz	Family	1	24	27	22.4	9.3e-05	0	CL0361
895	lcl|ES813407	216	238	214	239	PF13465.1	zf-H2C2_2	Domain	3	25	26	14.7	0.028	0	CL0361
896	lcl|ES818024	262	279	249	293	PF14145.1	YrhK	Family	12	29	59	11.9	0.13	0	No_clan
897	lcl|ES819647	15	150	12	150	PF02731.10	SKIP_SNW	Family	23	158	158	204.2	7.1e-61	1	No_clan
898	lcl|ES819647	91	156	88	174	PF06371.8	Drf_GBD	Domain	5	69	188	10.8	0.23	0	CL0020
899	lcl|ES822229	8	99	1	100	PF02171.12	Piwi	Family	210	301	302	135.5	1.8e-39	1	CL0219
900	lcl|ES824064	17	79	2	79	PF00521.15	DNA_topoisoIV	Family	363	426	426	28	9e-07	1	No_clan
901	lcl|ES824147	166	185	162	186	PF01445.12	SH	Family	37	56	57	11.6	0.16	0	No_clan
902	lcl|ES828552	21	290	15	326	PF04006.7	Mpp10	Family	298	562	600	321.8	7.2e-96	1	No_clan
903	lcl|ES833317	4	119	1	168	PF08648.7	DUF1777	Family	3	108	180	27.8	1.8e-06	1	No_clan
904	lcl|ES837039	65	159	53	189	PF14992.1	TMCO5	Family	79	177	280	12.5	0.058	0	No_clan
905	lcl|ES837039	91	163	85	170	PF13514.1	AAA_27	Domain	739	812	1111	11.1	0.056	0	CL0023
906	lcl|ES837039	95	140	93	141	PF00010.21	HLH	Domain	4	54	55	41.9	5.6e-11	1	No_clan
907	lcl|ES837039	99	169	88	183	PF08317.6	Spc7	Domain	181	250	326	11.1	0.11	0	No_clan
908	lcl|ES837039	132	164	83	166	PF05529.7	Bap31	Family	158	190	192	10.3	0.34	0	No_clan
909	lcl|ES837039	137	165	135	170	PF05377.6	FlaC_arch	Family	9	37	55	10.4	0.45	0	No_clan
910	lcl|ES842996	23	149	1	181	PF09184.6	PPP4R2	Family	156	275	288	12.5	0.076	0	No_clan
911	lcl|ES842996	80	169	47	196	PF04147.7	Nop14	Family	314	416	840	8.8	0.32	0	No_clan
912	lcl|ES845787	48	123	38	126	PF14611.1	SLS	Family	26	92	210	13.1	0.044	0	No_clan
913	lcl|ES845787	50	115	49	115	PF00013.24	KH_1	Domain	2	60	60	60.8	7.1e-17	1	CL0007
914	lcl|ES846067	149	212	130	231	PF11340.3	DUF3142	Family	103	156	181	12.6	0.078	0	No_clan
915	lcl|ES847919	3	177	1	284	PF01676.13	Metalloenzyme	Family	41	67	252	25.4	7.7e-06	1	CL0088	predicted_active_site[22]
916	lcl|ES847919	42	224	42	255	PF06415.8	iPGM_N	Domain	1	181	223	150.5	4.1e-44	1	CL0036
917	lcl|EV485570	101	213	96	236	PF02453.12	Reticulon	Family	9	126	169	73.9	1.1e-20	1	No_clan
918	lcl|EV486045	7	65	6	67	PF07691.7	PA14	Domain	2	61	146	13.5	0.042	0	CL0301
919	lcl|EV486045	18	185	18	202	PF04889.7	Cwf_Cwc_15	Family	1	182	244	143.3	9.7e-42	1	No_clan
920	lcl|EV494469	40	127	25	137	PF07172.6	GRP	Family	33	85	95	13.2	0.09	0	No_clan
921	lcl|EX164332	80	156	52	165	PF08493.5	AflR	Family	32	108	274	11.2	0.13	0	No_clan
922	lcl|EX165487	49	248	15	254	PF04921.9	XAP5	Family	1	225	239	169.1	1.1e-49	1	No_clan
923	lcl|EX167090	75	112	71	115	PF01585.18	G-patch	Family	5	42	45	62.4	2.3e-17	1	CL0449
924	lcl|EX170040	24	85	21	87	PF04012.7	PspA_IM30	Family	84	145	221	16.2	0.0048	0	CL0235
925	lcl|EX170040	76	102	69	110	PF00658.13	PABP	Family	27	53	72	12.1	0.12	0	No_clan
926	lcl|TC229918	2	18	2	19	PF00612.22	IQ	Motif	4	20	21	15.9	0.0067	1	No_clan
927	lcl|TC229918	25	39	22	41	PF00612.22	IQ	Motif	5	19	21	16.4	0.0046	1	No_clan
928	lcl|TC230403	2	32	1	32	PF07719.12	TPR_2	Repeat	4	34	34	14.8	0.019	0	CL0020
929	lcl|TC230403	472	565	457	566	PF02271.11	UCR_14kD	Family	14	104	105	92.6	1.1e-26	1	No_clan
930	lcl|TC230548	29	170	21	175	PF04147.7	Nop14	Family	295	425	840	10.1	0.13	0	No_clan
931	lcl|TC230548	204	224	204	226	PF12874.2	zf-met	Domain	1	21	25	17.3	0.004	0	CL0361
932	lcl|TC231665	86	285	86	292	PF00069.20	Pkinase	Domain	1	186	260	174.4	2.2e-51	1	CL0016	predicted_active_site[242,224,224,224]
933	lcl|TC232936	34	149	30	166	PF03066.10	Nucleoplasmin	Family	5	131	149	12.1	0.099	0	No_clan
934	lcl|TC232936	136	276	126	281	PF04147.7	Nop14	Family	295	425	840	11.5	0.051	0	No_clan
935	lcl|TC232936	203	271	136	362	PF03547.13	Mem_trans	Family	153	212	385	9.2	0.31	0	CL0064
936	lcl|TC233133	87	503	87	514	PF12899.2	Glyco_hydro_100	Domain	1	419	436	540	2.8e-162	1	CL0059
937	lcl|TC233190	33	148	29	163	PF03066.10	Nucleoplasmin	Family	5	131	149	11.3	0.17	0	No_clan
938	lcl|TC233190	81	257	77	282	PF05786.9	Cnd2	Family	236	378	725	14.7	0.0081	0	No_clan
939	lcl|TC233190	130	261	95	286	PF15511.1	CENP-T	Family	216	348	414	10.3	0.29	0	CL0012
940	lcl|TC233190	135	262	113	279	PF04147.7	Nop14	Family	295	412	840	17.3	0.00088	0	No_clan
941	lcl|TC233259	97	146	96	147	PF02892.10	zf-BED	Domain	2	44	45	31.9	7.6e-08	1	CL0361
942	lcl|TC233928	67	136	45	160	PF01814.18	Hemerythrin	Domain	28	98	133	10.8	0.41	0	No_clan
943	lcl|TC233934	172	260	172	261	PF00887.14	ACBP	Domain	1	86	87	91.1	2.5e-26	1	No_clan
944	lcl|TC234373	83	144	83	145	PF00076.17	RRM_1	Domain	1	69	70	55.3	3.6e-15	1	CL0221
945	lcl|TC234373	173	188	172	189	PF00098.18	zf-CCHC	Domain	2	17	18	26.3	4.5e-06	1	CL0511
946	lcl|TC234373	195	210	194	211	PF00098.18	zf-CCHC	Domain	2	17	18	23.2	4.3e-05	1	CL0511
947	lcl|TC234373	367	407	354	413	PF04478.7	Mid2	Family	40	79	155	11.6	0.13	0	No_clan
948	lcl|TC234864	65	134	65	135	PF00076.17	RRM_1	Domain	1	69	70	62.6	1.9e-17	1	CL0221
949	lcl|TC234929	213	249	203	249	PF13893.1	RRM_5	Domain	20	56	56	28.3	1.1e-06	1	CL0221
950	lcl|TC234929	273	288	272	289	PF00098.18	zf-CCHC	Domain	2	17	18	25.9	5.7e-06	1	CL0511
951	lcl|TC234929	295	310	294	311	PF00098.18	zf-CCHC	Domain	2	17	18	20.1	0.0004	1	CL0511
952	lcl|TC234955	38	76	37	78	PF14555.1	UBA_4	Domain	2	40	43	54.4	6.2e-15	1	CL0214
953	lcl|TC234955	255	328	255	328	PF08059.8	SEP	Domain	1	75	75	92.3	1.7e-26	1	No_clan
954	lcl|TC234955	366	406	363	410	PF00789.15	UBX	Domain	5	45	82	23.1	5.6e-05	1	CL0072
955	lcl|TC234994	8	225	4	225	PF00069.20	Pkinase	Domain	70	260	260	172.9	6.8e-51	1	CL0016	predicted_active_site[78,60,60,60]
956	lcl|TC235485	112	122	109	124	PF07145.10	PAM2	Motif	5	15	18	19.9	0.00032	0	No_clan
957	lcl|TC235687	278	308	271	316	PF09465.5	LBR_tudor	Domain	14	44	55	13.1	0.053	0	No_clan
958	lcl|TC235736	2	155	1	155	PF02171.12	Piwi	Family	146	302	302	219.8	3.7e-65	1	CL0219
959	lcl|TC236389	14	122	5	131	PF05731.6	TROVE	Domain	148	262	385	14.1	0.015	0	No_clan
960	lcl|TC236389	45	105	44	112	PF00538.14	Linker_histone	Domain	2	64	77	46.8	2.3e-12	1	No_clan
961	lcl|TC236389	165	176	165	177	PF02178.14	AT_hook	Motif	1	12	13	9.6	0.73	1	No_clan
962	lcl|TC236389	190	198	190	199	PF02178.14	AT_hook	Motif	1	9	13	9.3	0.93	1	No_clan
963	lcl|TC236394	121	317	120	320	PF12931.2	Sec16_C	Domain	2	224	284	32.3	8.1e-08	1	No_clan
964	lcl|TC236491	250	270	250	270	PF00612.22	IQ	Motif	1	21	21	24.8	9e-06	1	No_clan
965	lcl|TC237491	178	304	176	308	PF01293.15	PEPCK_ATP	Family	3	125	467	115.6	2.1e-33	1	CL0374
966	lcl|TC237673	101	148	98	157	PF00076.17	RRM_1	Domain	10	60	70	29.6	3.9e-07	1	CL0221
967	lcl|TC237728	43	253	43	269	PF00083.19	Sugar_tr	Family	1	225	451	166.1	9.5e-49	1	CL0015
968	lcl|TC237728	542	682	522	687	PF00083.19	Sugar_tr	Family	241	369	451	45.8	2.9e-12	1	CL0015
969	lcl|TC238313	80	128	78	128	PF00249.26	Myb_DNA-binding	Domain	3	48	48	29.9	4.2e-07	1	CL0123
970	lcl|TC239207	10	196	1	228	PF04615.8	Utp14	Family	359	544	735	10.2	0.15	0	No_clan
971	lcl|TC239269	165	239	164	243	PF01207.12	Dus	Family	2	77	310	27.2	1.6e-06	1	CL0036
972	lcl|TC239337	65	179	58	223	PF05505.7	Ebola_NP	Family	400	514	717	8.8	0.35	0	CL0156
973	lcl|TC239337	68	236	26	272	PF06070.6	Herpes_UL32	Family	501	670	839	13.4	0.019	0	No_clan
974	lcl|TC239337	70	234	59	265	PF05793.7	TFIIF_alpha	Family	294	450	528	11.7	0.058	0	No_clan
975	lcl|TC239337	93	222	63	233	PF09073.5	BUD22	Family	171	290	432	11.7	0.098	0	No_clan
976	lcl|TC239337	95	261	66	302	PF15087.1	DUF4551	Family	97	258	617	9.7	0.24	0	No_clan
977	lcl|TC239337	95	203	63	243	PF11081.3	DUF2890	Family	6	96	187	11.1	0.29	0	No_clan
978	lcl|TC239337	104	189	62	225	PF04147.7	Nop14	Family	333	418	840	8.8	0.33	0	No_clan
979	lcl|TC239337	106	186	79	231	PF05285.7	SDA1	Family	90	170	324	9.8	0.41	0	No_clan
980	lcl|TC239337	238	259	237	263	PF13912.1	zf-C2H2_6	Domain	2	23	27	17.8	0.0022	0	CL0361
981	lcl|TC239730	31	94	31	94	PF00226.26	DnaJ	Domain	1	64	64	97.9	1.9e-28	1	CL0392
982	lcl|TC239891	146	204	141	228	PF01412.13	ArfGap	Domain	29	84	117	10.4	0.42	0	No_clan
983	lcl|TC239891	168	220	133	246	PF07678.9	A2M_comp	Domain	106	157	246	9.6	0.47	0	CL0059
984	lcl|TC240176	27	117	26	119	PF09532.5	FDF	Domain	2	101	104	54.3	1.5e-14	1	No_clan
985	lcl|TC240235	68	228	63	238	PF05470.7	eIF-3c_N	Family	6	167	595	199	9.1e-59	1	No_clan
986	lcl|TC240235	157	235	149	243	PF03286.9	Pox_Ag35	Family	49	125	200	10	0.45	0	No_clan
987	lcl|TC240396	5	92	1	156	PF06537.6	DUF1111	Family	72	159	499	13.2	0.02	0	CL0318
988	lcl|TC240396	27	91	19	100	PF13753.1	SWM_repeat	Repeat	211	272	317	15.3	0.0073	0	CL0159
989	lcl|TC240761	167	306	166	307	PF04146.10	YTH	Domain	2	139	140	163.1	2.6e-48	1	CL0178
990	lcl|TC241157	27	86	27	87	PF00076.17	RRM_1	Domain	1	67	70	55.8	2.5e-15	1	CL0221
991	lcl|TC241157	43	83	36	89	PF09902.4	DUF2129	Family	15	54	71	10.4	0.42	0	No_clan
992	lcl|TC241157	124	186	124	187	PF00076.17	RRM_1	Domain	1	69	70	52.4	3e-14	1	CL0221
993	lcl|TC241157	460	494	447	496	PF11755.3	DUF3311	Family	16	49	66	10	0.48	0	No_clan
994	lcl|TC241251	24	98	22	98	PF04969.11	CS	Domain	3	79	79	39.1	7.7e-10	1	CL0190
995	lcl|TC241694	181	229	180	236	PF12931.2	Sec16_C	Domain	2	50	284	21.6	0.00014	1	No_clan
996	lcl|TC241816	8	232	2	235	PF00069.20	Pkinase	Domain	45	254	260	129.8	9.6e-38	1	CL0016	predicted_active_site[109,91,91,91]
997	lcl|TC241875	151	246	150	250	PF00982.16	Glyco_transf_20	Family	2	85	474	18.9	0.0004	0	CL0113
998	lcl|TC242635	97	195	94	222	PF05266.9	DUF724	Family	46	149	190	37	2.5e-09	1	No_clan
999	lcl|TC242635	162	231	151	236	PF10211.4	Ax_dynein_light	Family	112	181	189	14.8	0.018	0	No_clan
1000	lcl|TC242635	162	219	152	222	PF06810.6	Phage_GP20	Family	18	79	156	12.8	0.056	0	No_clan
1001	lcl|TC242872	87	190	35	206	PF06012.7	DUF908	Family	93	197	329	8.9	0.79	0	No_clan
1002	lcl|TC243616	72	211	52	219	PF06512.8	Na_trans_assoc	Family	41	173	239	12.4	0.11	0	No_clan
1003	lcl|TC243616	135	190	122	215	PF01049.12	Cadherin_C	Family	18	69	149	13.1	0.073	0	No_clan
1004	lcl|TC243660	113	210	83	219	PF02324.11	Glyco_hydro_70	Family	268	366	809	12.4	0.023	0	CL0058
1005	lcl|TC243660	127	175	115	189	PF08934.5	Rb_C	Domain	95	143	155	9.6	0.63	0	No_clan
1006	lcl|TC243660	138	242	133	244	PF05470.7	eIF-3c_N	Family	6	110	595	134.7	2.7e-39	1	No_clan
1007	lcl|TC243818	1	48	1	53	PF01805.15	Surp	Family	1	49	55	43.1	2.2e-11	1	No_clan
1008	lcl|TC244422	37	167	35	173	PF04979.9	IPP-2	Family	3	131	132	70.7	1.3e-19	1	No_clan
1009	lcl|TC245096	148	189	145	199	PF00170.16	bZIP_1	Family	5	46	64	47	1.7e-12	1	CL0018
1010	lcl|TC245152	150	323	149	323	PF04050.9	Upf2	Family	2	171	171	118.4	2.6e-34	1	CL0020
1011	lcl|TC245293	2	41	1	73	PF11957.3	efThoc1	Family	421	461	492	27.1	1.4e-06	1	No_clan
1012	lcl|TC245758	140	245	136	255	PF01496.14	V_ATPase_I	Family	41	143	759	13.6	0.011	0	No_clan
1013	lcl|TC245922	25	86	17	90	PF01429.14	MBD	Domain	9	73	77	39.3	3.2e-10	1	CL0081
1014	lcl|TC245972	155	176	137	182	PF10955.3	DUF2757	Family	38	59	76	9.9	0.77	0	No_clan
1015	lcl|TC246389	292	340	279	341	PF00439.20	Bromodomain	Domain	35	83	84	15.3	0.014	0	No_clan
1016	lcl|TC246464	142	177	140	178	PF05627.6	AvrRpt-cleavage	Domain	3	38	39	73.6	4.5e-21	1	No_clan
1017	lcl|TC247099	190	230	173	231	PF08766.6	DEK_C	Domain	16	53	54	17.3	0.0028	0	No_clan
1018	lcl|TC247217	169	220	165	224	PF00170.16	bZIP_1	Family	5	56	64	50.5	1.5e-13	1	CL0018
1019	lcl|TC247217	175	252	157	256	PF03961.8	DUF342	Family	371	447	451	10.2	0.17	0	No_clan
1020	lcl|TC247217	189	243	176	244	PF10186.4	Atg14	Family	21	73	302	8.6	0.75	0	CL0551
1021	lcl|TC247217	193	213	170	215	PF07558.6	Shugoshin_N	Domain	24	44	46	11.2	0.22	0	No_clan
1022	lcl|TC247217	194	209	194	215	PF02370.11	M	Repeat	5	20	21	10.7	0.56	0	No_clan
1023	lcl|TC248019	74	207	60	253	PF09770.4	PAT1	Family	215	321	808	11.8	0.052	0	No_clan
1024	lcl|TC248294	18	201	14	231	PF04615.8	Utp14	Family	283	468	735	14	0.011	0	No_clan
1025	lcl|TC248338	61	195	16	229	PF04286.7	DUF445	Family	148	279	367	14.8	0.015	0	No_clan
1026	lcl|TC248338	107	142	92	149	PF08278.6	DnaG_DnaB_bind	Domain	73	110	127	9.5	1	0	No_clan
1027	lcl|TC248338	108	158	99	162	PF09691.5	PulS_OutS	Family	55	105	109	10.1	0.57	0	No_clan
1028	lcl|TC248700	11	59	3	113	PF10050.4	DUF2284	Family	18	68	166	12	0.11	0	No_clan
1029	lcl|TC248700	17	152	8	152	PF07800.7	DUF1644	Family	20	162	162	166.1	5.3e-49	1	No_clan
1030	lcl|TC248700	102	123	101	124	PF13909.1	zf-H2C2_5	Domain	3	23	24	14.4	0.032	0	CL0361
1031	lcl|TC248852	40	124	23	179	PF04514.7	BTV_NS2	Family	187	274	363	13.9	0.018	0	No_clan
1032	lcl|TC248852	57	146	46	174	PF08432.5	Vfa1	Family	49	139	182	10.5	0.44	0	No_clan
1033	lcl|TC248852	59	149	19	165	PF04086.8	SRP-alpha_N	Family	106	197	279	9.7	0.47	0	No_clan
1034	lcl|TC248852	60	176	51	186	PF09756.4	DDRGK	Family	14	124	188	18.2	0.0012	0	CL0123
1035	lcl|TC248852	64	148	50	191	PF09592.5	DUF2031	Family	112	195	228	9.3	0.55	0	No_clan
1036	lcl|TC249480	152	272	152	275	PF07890.7	Rrp15p	Family	1	128	130	83.7	1.1e-23	1	No_clan
1037	lcl|TC249507	165	366	165	373	PF12899.2	Glyco_hydro_100	Domain	1	206	436	127.9	3.2e-37	1	CL0059
1038	lcl|TC249804	32	89	32	91	PF00076.17	RRM_1	Domain	1	62	70	56.7	1.3e-15	1	CL0221
1039	lcl|TC249804	117	133	116	133	PF00098.18	zf-CCHC	Domain	2	18	18	29.9	3.2e-07	1	CL0511
1040	lcl|TC249804	351	388	349	421	PF05449.6	DUF754	Domain	5	42	83	15.5	0.013	0	No_clan
1041	lcl|TC250130	50	141	37	156	PF10186.4	Atg14	Family	35	117	302	12.8	0.04	0	CL0551
1042	lcl|TC250130	57	119	54	126	PF03618.9	Kinase-PPPase	Family	168	233	255	11.9	0.12	0	No_clan
1043	lcl|TC250244	131	147	130	149	PF14383.1	VARLMGL	Domain	2	18	34	11.3	0.14	0	No_clan
1044	lcl|TC250244	146	326	136	341	PF07714.12	Pkinase_Tyr	Domain	14	205	259	76.8	1.3e-21	1	CL0016	predicted_active_site[255]
1045	lcl|TC252408	53	101	44	101	PF00076.17	RRM_1	Domain	23	70	70	34.4	1.2e-08	1	CL0221
1046	lcl|TC252577	9	182	4	215	PF03600.11	CitMHS	Family	160	217	351	10.9	0.12	0	CL0182
1047	lcl|TC252577	17	60	13	74	PF10710.4	DUF2512	Family	79	121	136	11.8	0.12	0	No_clan
1048	lcl|TC252880	19	159	9	162	PF01310.13	Adeno_PVIII	Family	47	186	217	10.1	0.5	0	No_clan
1049	lcl|TC252880	101	197	82	201	PF07168.6	Ureide_permease	Family	153	255	336	10.1	0.22	0	CL0184
1050	lcl|TC252880	174	237	173	240	PF00505.14	HMG_box	Domain	2	66	69	49.4	3.9e-13	1	CL0114
1051	lcl|TC253141	397	502	396	513	PF13178.1	DUF4005	Family	2	91	102	33.7	3.2e-08	1	No_clan
1052	lcl|TC253457	22	93	8	131	PF10186.4	Atg14	Family	69	142	302	13.5	0.024	0	CL0551
1053	lcl|TC254731	196	244	195	245	PF00847.15	AP2	Domain	2	55	56	62.9	2.2e-17	1	CL0081
1054	lcl|TC255136	1	60	1	62	PF00013.24	KH_1	Domain	7	58	60	40.4	1.7e-10	1	CL0007
1055	lcl|TC255136	185	246	185	247	PF00013.24	KH_1	Domain	1	59	60	49.2	2.9e-13	1	CL0007
1056	lcl|TC255375	115	175	97	181	PF06791.8	TMP_2	Family	142	202	210	12.6	0.075	0	No_clan
1057	lcl|TC255375	141	190	138	194	PF12352.3	V-SNARE_C	Domain	6	55	66	18.8	0.0013	0	CL0147
1058	lcl|TC255418	1	122	1	122	PF11904.3	GPCR_chapero_1	Domain	215	307	307	123.6	8.4e-36	1	No_clan
1059	lcl|TC256110	184	286	183	300	PF13178.1	DUF4005	Family	2	88	102	36.7	3.7e-09	1	No_clan
1060	lcl|TC256156	170	234	166	258	PF14643.1	DUF4455	Family	26	90	474	16.5	0.0024	0	No_clan
1061	lcl|TC256156	179	251	174	267	PF09444.5	MRC1	Family	6	77	145	15.7	0.014	0	No_clan
1062	lcl|TC256642	195	234	191	237	PF02827.11	PKI	Family	28	67	74	10.1	0.65	0	No_clan
1063	lcl|TC257199	86	188	85	201	PF01412.13	ArfGap	Domain	2	108	117	119.7	5.3e-35	1	No_clan
1064	lcl|TC257229	31	66	11	80	PF05096.7	Glu_cyclase_2	Family	55	90	264	10.9	0.16	0	CL0186
1065	lcl|TC258453	565	617	557	626	PF09333.6	ATG_C	Family	18	70	98	10.9	0.39	0	No_clan
1066	lcl|TC258487	133	182	131	187	PF13414.1	TPR_11	Repeat	3	52	69	36.4	2.9e-09	1	CL0020
1067	lcl|TC259672	292	329	290	330	PF00514.18	Arm	Repeat	3	40	41	39.2	3.6e-10	1	CL0020
1068	lcl|TC259672	331	370	331	371	PF00514.18	Arm	Repeat	1	40	41	19.8	0.00049	0	CL0020
1069	lcl|TC259672	374	411	373	412	PF00514.18	Arm	Repeat	3	40	41	20.8	0.00023	1	CL0020
1070	lcl|TC259672	415	451	414	452	PF00514.18	Arm	Repeat	3	40	41	18.4	0.0014	0	CL0020
1071	lcl|TC259672	454	492	454	493	PF00514.18	Arm	Repeat	2	40	41	12.1	0.13	0	CL0020
1072	lcl|TC259672	496	527	495	531	PF00514.18	Arm	Repeat	2	33	41	13.5	0.046	0	CL0020
1073	lcl|TC260550	36	92	36	92	PF06886.6	TPX2	Family	1	57	57	73.9	7.3e-21	1	No_clan
1074	lcl|TC260550	42	98	26	100	PF03715.8	Noc2	Family	244	298	300	12	0.066	0	No_clan
1075	lcl|TC261257	138	177	130	184	PF15423.1	FLYWCH_N	Family	15	54	107	12.9	0.09	0	No_clan
1076	lcl|TC261257	167	235	166	237	PF11976.3	Rad60-SLD	Family	2	70	72	47.1	1.4e-12	1	CL0072
1077	lcl|TC261738	128	164	118	164	PF13893.1	RRM_5	Domain	20	56	56	25.1	1.1e-05	1	CL0221
1078	lcl|TC261738	188	203	187	204	PF00098.18	zf-CCHC	Domain	2	17	18	26.2	4.7e-06	1	CL0511
1079	lcl|TC261738	210	225	209	226	PF00098.18	zf-CCHC	Domain	2	17	18	20.4	0.00033	1	CL0511
1080	lcl|TC262121	209	274	207	274	PF13414.1	TPR_11	Repeat	3	69	69	58.9	2.8e-16	1	CL0020
1081	lcl|TC262841	141	161	137	162	PF00642.19	zf-CCCH	Family	5	26	27	24	2.2e-05	1	CL0537
1082	lcl|TC263713	116	136	116	136	PF00612.22	IQ	Motif	1	21	21	26.4	2.9e-06	1	No_clan
1083	lcl|TC263713	351	433	328	465	PF13178.1	DUF4005	Family	10	79	102	44.1	1.8e-11	1	No_clan
1084	lcl|TC263841	2	36	1	42	PF03127.9	GAT	Domain	61	94	101	22.4	8.4e-05	0	No_clan
1085	lcl|TC263942	141	192	137	200	PF00170.16	bZIP_1	Family	5	56	64	42.1	6.1e-11	1	CL0018
1086	lcl|TC265747	32	93	32	94	PF00076.17	RRM_1	Domain	1	69	70	51.5	5.5e-14	1	CL0221
1087	lcl|TC265747	143	158	142	159	PF00098.18	zf-CCHC	Domain	2	17	18	20.6	0.00028	0	CL0511
1088	lcl|TC266037	12	83	12	84	PF03735.9	ENT	Family	1	71	73	107	2.8e-31	1	No_clan
1089	lcl|TC266037	194	231	194	288	PF15057.1	DUF4537	Domain	1	33	124	10.2	0.45	0	CL0049
1090	lcl|TC266037	315	372	307	380	PF06008.9	Laminin_I	Family	155	213	264	13.3	0.038	0	No_clan
1091	lcl|TC266037	325	363	318	366	PF02970.11	TBCA	Domain	30	67	90	12.2	0.14	0	No_clan
1092	lcl|TC266177	50	117	31	121	PF09950.4	DUF2184	Family	91	148	249	11.3	0.12	0	CL0373
1093	lcl|TC266177	155	168	151	173	PF08387.5	FBD	Family	7	20	51	13.7	0.032	0	No_clan
1094	lcl|TC266586	9	70	3	74	PF15226.1	HPIP	Family	53	114	118	13.9	0.041	0	No_clan
1095	lcl|TC266586	81	123	77	128	PF10731.4	Anophelin	Family	15	58	65	10.2	0.61	0	No_clan
1096	lcl|TC266586	197	232	193	238	PF11886.3	DUF3406	Family	5	40	275	45.7	3.4e-12	1	No_clan
1097	lcl|TC267878	92	182	81	221	PF10565.4	NMDAR2_C	Domain	107	192	681	10.8	0.14	0	No_clan
1098	lcl|TC267878	379	431	377	438	PF00170.16	bZIP_1	Family	5	57	64	44.2	1.3e-11	1	CL0018
1099	lcl|TC268628	15	118	8	119	PF00565.12	SNase	Domain	20	107	108	36	6.4e-09	1	No_clan
1100	lcl|TC269089	115	138	114	140	PF00013.24	KH_1	Domain	2	25	60	18.7	0.00095	0	CL0007
1101	lcl|TC269089	137	212	134	234	PF06282.6	DUF1036	Family	5	79	115	11	0.39	0	No_clan
1102	lcl|TC269441	61	124	54	143	PF06008.9	Laminin_I	Family	149	213	264	14.8	0.013	0	No_clan
1103	lcl|TC269607	21	228	20	229	PF00149.23	Metallophos	Domain	2	199	200	125.8	1.3e-36	1	CL0163	predicted_active_site[94]
1104	lcl|TC270520	127	163	123	180	PF03215.10	Rad17	Family	6	42	519	17	0.0018	0	CL0023
1105	lcl|TC270559	50	134	49	145	PF09751.4	Es2	Family	2	86	414	78.7	5.4e-22	1	No_clan
1106	lcl|TC270682	1	49	1	54	PF05178.7	Kri1	Family	54	96	101	29	9.3e-07	1	No_clan
1107	lcl|TC270682	43	145	40	171	PF04499.10	SAPS	Family	234	340	475	10.6	0.15	0	No_clan
1108	lcl|TC270682	70	292	13	312	PF03344.10	Daxx	Family	440	655	713	9.7	0.25	0	No_clan
1109	lcl|TC270682	140	228	139	282	PF12936.2	Kri1_C	Family	2	91	93	86.2	1.1e-24	1	No_clan
1110	lcl|TC271127	123	146	123	147	PF12171.3	zf-C2H2_jaz	Family	1	24	27	21.6	0.00016	0	CL0361
1111	lcl|TC271127	200	222	200	222	PF00096.21	zf-C2H2	Domain	1	23	23	12.9	0.1	0	CL0361
1112	lcl|TC272233	115	224	105	237	PF04582.7	Reo_sigmaC	Family	16	124	326	9.5	0.49	0	CL0326
1113	lcl|TC272233	148	278	146	287	PF00517.12	GP41	Family	9	146	204	15.7	0.0078	0	No_clan
1114	lcl|TC272849	230	286	230	286	PF06886.6	TPX2	Family	1	57	57	75.1	3.1e-21	1	No_clan
1115	lcl|TC272849	232	265	207	285	PF11690.3	DUF3287	Family	35	68	112	15	0.019	0	No_clan
1116	lcl|TC272849	235	279	206	285	PF03938.9	OmpH	Domain	74	118	158	13.2	0.062	0	No_clan
1117	lcl|TC272849	332	360	330	362	PF00649.13	Copper-fist	Domain	12	38	40	10.1	0.34	0	No_clan
1118	lcl|TC273259	1	57	1	57	PF02536.9	mTERF	Family	284	345	345	77.4	7.3e-22	1	No_clan
1119	lcl|TC273543	16	61	11	71	PF12692.2	Methyltransf_17	Domain	21	64	160	12.7	0.073	0	CL0063
1120	lcl|TC273543	67	370	59	371	PF00850.14	Hist_deacetyl	Domain	9	310	311	315.6	3.4e-94	1	CL0302	predicted_active_site[181,181]
1121	lcl|TC274107	96	146	94	151	PF00170.16	bZIP_1	Family	5	55	64	46.5	2.5e-12	1	CL0018
1122	lcl|TC274107	96	148	83	157	PF07767.6	Nop53	Family	280	331	387	9.1	0.57	0	No_clan
1123	lcl|TC274154	204	254	194	257	PF02337.12	Gag_p10	Family	39	87	90	13.1	0.058	0	CL0074
1124	lcl|TC275345	295	455	295	456	PF04004.8	Leo1	Family	1	169	171	164.5	1.7e-48	1	No_clan
1125	lcl|TC276295	3	110	1	113	PF00069.20	Pkinase	Domain	157	255	260	34.6	1e-08	1	CL0016
1126	lcl|TC277164	3	149	1	169	PF06075.7	DUF936	Family	157	297	580	8.2	0.96	0	No_clan
1127	lcl|TC277471	117	191	113	192	PF00789.15	UBX	Domain	5	81	82	53.9	1.4e-14	1	CL0072
1128	lcl|TC278201	102	134	101	135	PF02037.22	SAP	Family	2	34	35	32.5	3.9e-08	1	CL0306
1129	lcl|TC278201	412	443	411	451	PF13893.1	RRM_5	Domain	3	35	56	12.6	0.088	0	CL0221
1130	lcl|TC278337	79	200	78	230	PF12931.2	Sec16_C	Domain	2	144	284	33.9	2.6e-08	1	No_clan
1131	lcl|TC278337	159	218	154	236	PF04097.9	Nic96	Family	401	460	613	9.4	0.25	0	No_clan
1132	lcl|TC278957	360	384	360	385	PF04795.7	PAPA-1	Family	1	25	89	19.2	0.0014	0	No_clan
1133	lcl|TC280282	144	167	144	168	PF12171.3	zf-C2H2_jaz	Family	1	24	27	22.3	9.7e-05	0	CL0361
1134	lcl|TC280282	221	243	221	243	PF00096.21	zf-C2H2	Domain	1	23	23	15.8	0.013	1	CL0361

## Sheet: Sheet2
Phosphosites location in characterized protein domains
Number of phosphorylation sites	Phosphopeptide	Accession No	Phosphorylation sites in protein	Number of Pfam domain	Location of phosphorylation site	Pfam domain
300	EGMEs#DEEIR	Cotton_D_gene_10010118	S36	27	YES	(699 - 739),(363 - 464),(341 - 411),(183 - 242),(187 - 239),(108 - 168),(100 - 155),(105 - 153),(43 - 144),(53 - 134),(67 - 128),(65 - 126),(56 - 121),(69 - 119),(62 - 116),(60 - 112),(45 - 104),(42 - 89),(57 - 83),(21 - 82),(1 - 63),(16 - 62),(29 - 59),(19 - 46),(2 - 40),(5 - 33),(1 - 32)
822	AEMGVEGs#Ps#PLAPSNQK	Cotton_D_gene_10035889	S68	25	YES	(360 - 411),(252 - 305),(196 - 236),(165 - 217),(109 - 169),(130 - 167),(102 - 145),(70 - 117),(61 - 113),(73 - 113),(55 - 105),(54 - 98),(44 - 95),(47 - 90),(39 - 85),(28 - 82),(30 - 73),(46 - 73),(18 - 70),(17 - 69),(23 - 68),(9 - 63),(15 - 61),(2 - 54),(22 - 53)
823	AEMGVEGs#Ps#PLAPSNQK	Cotton_D_gene_10035889	S70	25	YES	(360 - 411),(252 - 305),(196 - 236),(165 - 217),(109 - 169),(130 - 167),(102 - 145),(70 - 117),(61 - 113),(73 - 113),(55 - 105),(54 - 98),(44 - 95),(47 - 90),(39 - 85),(28 - 82),(30 - 73),(46 - 73),(18 - 70),(17 - 69),(23 - 68),(9 - 63),(15 - 61),(2 - 54),(22 - 53)
810	IPAIVEs#PTK	Cotton_D_gene_10035510	S220	12	YES	(203 - 272),(95 - 181),(39 - 124),(58 - 122),(73 - 121),(46 - 109),(27 - 104),(48 - 103),(22 - 101),(38 - 85),(21 - 48),(3 - 39)
945	As#AEVLGK	DR459134	S128	11	YES	(344 - 384),(272 - 320),(112 - 160),(65 - 103),(58 - 98),(56 - 94),(36 - 77),(21 - 57),(5 - 49),(4 - 40),(5 - 32)
403	SLVDLIQEDFPRt#Ps#PVYSQSR	Cotton_D_gene_10016351	T223	11	YES	(135 - 385),(125 - 266),(15 - 102),(4 - 35),(2 - 34),(3 - 34),(2 - 31),(3 - 31),(2 - 29),(12 - 28),(2 - 27)
404	SLVDLIQEDFPRt#Ps#PVYSQSR	Cotton_D_gene_10016351	S225	11	YES	(135 - 385),(125 - 266),(15 - 102),(4 - 35),(2 - 34),(3 - 34),(2 - 31),(3 - 31),(2 - 29),(12 - 28),(2 - 27)
790	APs#PGLTQTVGGR	Cotton_D_gene_10034283	S312	10	YES	(1 - 385),(88 - 266),(9 - 35),(10 - 35),(2 - 34),(2 - 32),(2 - 32),(9 - 32),(1 - 31),(2 - 31)
630	NYGs#LDs#LEPAK	Cotton_D_gene_10027867	S100	10	YES	(1 - 358),(195 - 295),(154 - 254),(59 - 170),(66 - 152),(49 - 130),(31 - 125),(57 - 106),(5 - 85),(2 - 49)
631	NYGs#LDs#LEPAK	Cotton_D_gene_10027867	S103	10	YES	(1 - 358),(195 - 295),(154 - 254),(59 - 170),(66 - 152),(49 - 130),(31 - 125),(57 - 106),(5 - 85),(2 - 49)
1220	MLVNGENDt#DDADs#DEDDs#DEEs#LDEDQKTPEK	TC239337	T141	9	YES	(501 - 670),(400 - 514),(294 - 450),(333 - 418),(171 - 290),(97 - 258),(90 - 170),(6 - 96),(2 - 23)
1221	MLVNGENDt#DDADs#DEDDs#DEEs#LDEDQKTPEK	TC239337	S146	9	YES	(501 - 670),(400 - 514),(294 - 450),(333 - 418),(171 - 290),(97 - 258),(90 - 170),(6 - 96),(2 - 23)
1222	MLVNGENDt#DDADs#DEDDs#DEEs#LDEDQKTPEK	TC239337	S151	9	YES	(501 - 670),(400 - 514),(294 - 450),(333 - 418),(171 - 290),(97 - 258),(90 - 170),(6 - 96),(2 - 23)
1223	MLVNGENDt#DDADs#DEDDs#DEEs#LDEDQKTPEK	TC239337	S155	9	YES	(501 - 670),(400 - 514),(294 - 450),(333 - 418),(171 - 290),(97 - 258),(90 - 170),(6 - 96),(2 - 23)
386	KPIYNLDEs#DDDADFVSR	Cotton_D_gene_10015325	S23	9	YES	(1 - 298),(7 - 144),(3 - 78),(3 - 65),(2 - 54),(2 - 49),(3 - 46),(3 - 41),(4 - 37)
110	YGLs#DDEFDGSMK	Cotton_D_gene_10003374	S123	9	YES	(6 - 219),(114 - 186),(4 - 150),(1 - 115),(10 - 113),(2 - 103),(1 - 91),(39 - 71),(5 - 38)
103	APs#PCLTPIGGGR	Cotton_D_gene_10003250	S303	9	YES	(1 - 384),(9 - 35),(2 - 34),(10 - 34),(2 - 32),(2 - 32),(9 - 32),(1 - 31),(2 - 29)
370	ILDINAs#PPs#DGDGDGEEVQELLR	Cotton_D_gene_10014458	S149	7	YES	(59 - 243),(27 - 83),(53 - 81),(2 - 58),(3 - 54),(2 - 49),(3 - 49)
371	ILDINAs#PPs#DGDGDGEEVQELLR	Cotton_D_gene_10014458	S152	7	YES	(59 - 243),(27 - 83),(53 - 81),(2 - 58),(3 - 54),(2 - 49),(3 - 49)
176	VAALPPEs#PIDELR	Cotton_D_gene_10006076	S101	7	YES	(45 - 170),(1 - 70),(1 - 61),(2 - 57),(4 - 48),(1 - 38),(1 - 35)
1078	SSGGAGDs#DHs#DLEASVVK	ES837039	S54	6	YES	(739 - 812),(181 - 250),(158 - 190),(79 - 177),(4 - 54),(9 - 37)
473	EGSAQGVLVGPASSs#Q	Cotton_D_gene_10019621	S145	6	YES	(87 - 170),(63 - 141),(2 - 105),(38 - 85),(47 - 81),(17 - 56)
269	GAPVEVs#s#DEEGFR	Cotton_D_gene_10008731	S26	6	YES	(2 - 190),(61 - 141),(59 - 124),(2 - 67),(1 - 66),(16 - 64)
270	GAPVEVs#s#DEEGFR	Cotton_D_gene_10008731	S27	6	YES	(2 - 190),(61 - 141),(59 - 124),(2 - 67),(1 - 66),(16 - 64)
1352	VEAAPAVAs#PK	TC248852	S58	5	YES	(187 - 274),(106 - 197),(112 - 195),(49 - 139),(14 - 124)
986	Ks#Ls#PIEVAK	DW497462	S70	5	YES	(245 - 318),(17 - 92),(24 - 91),(7 - 45),(6 - 43)
987	Ks#Ls#PIEVAK	DW497462	S72	5	YES	(245 - 318),(17 - 92),(24 - 91),(7 - 45),(6 - 43)
791	EHLNVVDIAs#s#DDDGDAQTVAR	Cotton_D_gene_10034359	S17	5	YES	(76 - 120),(5 - 110),(26 - 78),(21 - 57),(6 - 28)
792	EHLNVVDIAs#s#DDDGDAQTVAR	Cotton_D_gene_10034359	S18	5	YES	(76 - 120),(5 - 110),(26 - 78),(21 - 57),(6 - 28)
208	AVDIDEs#DEDDVK	Cotton_D_gene_10006838	S125	5	YES	(94 - 171),(101 - 155),(1 - 100),(3 - 78),(1 - 74)
209	GGDIDEs#DEEDIKDLESPVK	Cotton_D_gene_10006838	S166	5	YES	(94 - 171),(101 - 155),(1 - 100),(3 - 78),(1 - 74)
1532	YYDDEDAELNSDs#ER	TC270682	S30	4	YES	(440 - 655),(234 - 340),(54 - 96),(2 - 91)
711	EPVMEQDGNDLAPDAIs#GNs#ELK	Cotton_D_gene_10031453	S182	4	YES	(127 - 183),(1 - 161),(5 - 128),(43 - 95)
704	NNGNAs#PDVHDDSNGQDR	Cotton_D_gene_10030962	S154	4	YES	(2 - 302),(2 - 134),(16 - 84),(2 - 52)
539	IASQNAEt#PLPs#PR	Cotton_D_gene_10022778	T25	4	YES	(1 - 113),(2 - 113),(2 - 112),(2 - 112)
540	IASQNAEt#PLPs#PR	Cotton_D_gene_10022778	S29	4	YES	(1 - 113),(2 - 113),(2 - 112),(2 - 112)
334	LSSSPKs#Pt#SLLSDHQLK	Cotton_D_gene_10012050	S38	4	YES	(1 - 113),(2 - 113),(1 - 112),(2 - 112)
335	LSSSPKs#Pt#SLLSDHQLK	Cotton_D_gene_10012050	T40	4	YES	(1 - 113),(2 - 113),(1 - 112),(2 - 112)
336	IASQNVETALPs#PR	Cotton_D_gene_10012050	S29	4	YES	(1 - 113),(2 - 113),(1 - 112),(2 - 112)
271	DDVIYGVFAs#Dt#Ds#EDGGSSSSR	Cotton_D_gene_10008791	S49	4	YES	(1 - 276),(4 - 102),(13 - 91),(1 - 44)
272	DDVIYGVFAs#Dt#Ds#EDGGSSSSR	Cotton_D_gene_10008791	T51	4	YES	(1 - 276),(4 - 102),(13 - 91),(1 - 44)
273	DDVIYGVFAs#Dt#Ds#EDGGSSSSR	Cotton_D_gene_10008791	S53	4	YES	(1 - 276),(4 - 102),(13 - 91),(1 - 44)
95	VSVSLNNFt#Ds#s#Gs#GDEDMMR	Cotton_D_gene_10002959	S114	4	YES	(164 - 283),(1 - 132),(1 - 109),(2 - 75)
97	VSVSLNNFt#Ds#s#Gs#GDEDMMR	Cotton_D_gene_10002959	S115	4	YES	(164 - 283),(1 - 132),(1 - 109),(2 - 75)
98	VSVSLNNFt#Ds#s#Gs#GDEDMMR	Cotton_D_gene_10002959	S117	4	YES	(164 - 283),(1 - 132),(1 - 109),(2 - 75)
65	VVYVAPPRPPs#PVREGs#EEGSs#PR	Cotton_D_gene_10000308	S133	4	YES	(124 - 245),(139 - 187),(67 - 119),(2 - 107)
66	VVYVAPPRPPs#PVREGs#EEGSs#PR	Cotton_D_gene_10000308	S139	4	YES	(124 - 245),(139 - 187),(67 - 119),(2 - 107)
67	VVYVAPPRPPs#PVREGs#EEGSs#PR	Cotton_D_gene_10000308	S144	4	YES	(124 - 245),(139 - 187),(67 - 119),(2 - 107)
1499	LPEEQYGDEDGLDDDLDEs#s#Ds#EDEPEy#DELPPFK	TC266586	S111	3	YES	(53 - 114),(15 - 58),(5 - 40)
1500	LPEEQYGDEDGLDDDLDEs#s#Ds#EDEPEy#DELPPFK	TC266586	S112	3	YES	(53 - 114),(15 - 58),(5 - 40)
1501	LPEEQYGDEDGLDDDLDEs#s#Ds#EDEPEy#DELPPFK	TC266586	S114	3	YES	(53 - 114),(15 - 58),(5 - 40)
1372	LSQQLs#PTQAPs#PMK	TC252880	S54	3	YES	(153 - 255),(47 - 186),(2 - 66)
1373	LSQQLs#PTQAPs#PMK	TC252880	S60	3	YES	(153 - 255),(47 - 186),(2 - 66)
1265	YLQTNAs#Ds#DDs#DGQKR	TC243660	S71	3	YES	(268 - 366),(95 - 143),(6 - 110)
1266	FWTQGGs#Dt#EEEEt#DIEDEIENGGAGETAAAAAGSR	TC243660	S105	3	YES	(268 - 366),(95 - 143),(6 - 110)
1267	YLQTNAs#Ds#DDSDGQK	TC243660	S71	3	YES	(268 - 366),(95 - 143),(6 - 110)
1268	YLQTNAs#Ds#DDs#DGQKR	TC243660	S73	3	YES	(268 - 366),(95 - 143),(6 - 110)
1269	FWTQGGs#Dt#EEEEt#DIEDEIENGGAGETAAAAAGSR	TC243660	T107	3	YES	(268 - 366),(95 - 143),(6 - 110)
1270	YLQTNAs#Ds#DDSDGQK	TC243660	S73	3	YES	(268 - 366),(95 - 143),(6 - 110)
1271	YLQTNAs#Ds#DDs#DGQKR	TC243660	S76	3	YES	(268 - 366),(95 - 143),(6 - 110)
1272	FWTQGGs#Dt#EEEEt#DIEDEIENGGAGETAAAAAGSR	TC243660	T112	3	YES	(268 - 366),(95 - 143),(6 - 110)
1255	LSCNVGQPAEQs#ENDs#EEVGSEVLEGFK	TC242635	S20	3	YES	(112 - 181),(46 - 149),(18 - 79)
1256	LSCNVGQPAEQs#ENDs#EEVGSEVLEGFK	TC242635	S24	3	YES	(112 - 181),(46 - 149),(18 - 79)
904	SSGYCGs#s#DDDIER	Cotton_D_gene_10039183	S47	3	YES	(4 - 122),(1 - 98),(16 - 88)
905	SSGYCGs#s#DDDIER	Cotton_D_gene_10039183	S48	3	YES	(4 - 122),(1 - 98),(16 - 88)
744	ISSAVDs#DDSDDVVVCEISK	Cotton_D_gene_10032858	S36	3	YES	(6 - 57),(2 - 41),(7 - 27)
592	HFQGIEIs#s#PANDSSR	Cotton_D_gene_10025484	S214	3	YES	(4 - 234),(43 - 157),(35 - 95)
593	HFQGIEIs#s#PANDSSR	Cotton_D_gene_10025484	S215	3	YES	(4 - 234),(43 - 157),(35 - 95)
590	DLLEs#VAQIVAs#K	Cotton_D_gene_10025430	S78	3	YES	(2 - 113),(52 - 91),(10 - 53)
591	DLLEs#VAQIVAs#K	Cotton_D_gene_10025430	S85	3	YES	(2 - 113),(52 - 91),(10 - 53)
552	IDDSLs#PAs#LDSVVIAER	Cotton_D_gene_10024452	S165	3	YES	(176 - 378),(14 - 186),(2 - 136)
553	IDDSLs#PAs#LDSVVIAER	Cotton_D_gene_10024452	S168	3	YES	(176 - 378),(14 - 186),(2 - 136)
476	LNFTDGENSGHs#VDDNs#PELR	Cotton_D_gene_10019818	S74	3	YES	(1 - 97),(1 - 70),(1 - 69)
477	LNFTDGENSGHs#VDDNs#PELR	Cotton_D_gene_10019818	S79	3	YES	(1 - 97),(1 - 70),(1 - 69)
437	AIITEEVEPEs#PK	Cotton_D_gene_10018241	S12	3	YES	(1 - 217),(65 - 115),(7 - 52)
192	VANs#Vs#QDESPSPK	Cotton_D_gene_10006330	S122	3	YES	(1 - 132),(1 - 111),(2 - 69)
194	VANs#Vs#QDESPSPK	Cotton_D_gene_10006330	S124	3	YES	(1 - 132),(1 - 111),(2 - 69)
72	VAQVSt#s#DDEDEVPMTR	Cotton_D_gene_10001544	T11	3	YES	(227 - 278),(2 - 117),(26 - 115)
73	VAQVSt#s#DDEDEVPMTR	Cotton_D_gene_10001544	S12	3	YES	(227 - 278),(2 - 117),(26 - 115)
62	TAFs#DSDs#Es#DGDLSMADMVK	Cotton_D_gene_10000291	S139	3	YES	(15 - 165),(35 - 119),(11 - 57)
63	TAFs#DSDs#Es#DGDLSMADMVK	Cotton_D_gene_10000291	S143	3	YES	(15 - 165),(35 - 119),(11 - 57)
64	TAFs#DSDs#Es#DGDLSMADMVK	Cotton_D_gene_10000291	S145	3	YES	(15 - 165),(35 - 119),(11 - 57)
1585	EAAPFAVDNGEDFFNNLPs#PK	TC278337	S34	2	YES	(401 - 460),(2 - 144)
1538	s#ESRQPs#PDQDPLVNSILSLR	TC272233	S99	2	YES	(9 - 146),(16 - 124)
1539	s#ESRQPs#PDQDPLVNSILSLR	TC272233	S105	2	YES	(9 - 146),(16 - 124)
1516	NFs#PHDs#PPMPWMSAHR	TC269089	S73	2	YES	(5 - 79),(2 - 25)
1517	NFs#PHDs#PPMPWMSAHR	TC269089	S77	2	YES	(5 - 79),(2 - 25)
1490	QVFLs#Ds#EDEK	TC266177	S123	2	YES	(91 - 148),(7 - 20)
1491	QVFLs#Ds#EDEKAEVNPIPR	TC266177	S123	2	YES	(91 - 148),(7 - 20)
1492	QVFLs#Ds#EDEK	TC266177	S125	2	YES	(91 - 148),(7 - 20)
1493	QVFLs#Ds#EDEKAEVNPIPR	TC266177	S125	2	YES	(91 - 148),(7 - 20)
1472	LVFRPPt#PPEQPAt#PPFVPHK	TC263713	T47	2	YES	(10 - 79),(1 - 21)
1473	LVFRPPt#PPEQPAt#PPFVPHK	TC263713	T54	2	YES	(10 - 79),(1 - 21)
1453	VQPLNIVCLDDDCs#Dt#s#PVPs#PK	TC261257	S50	2	YES	(2 - 70),(15 - 54)
1454	VQPLNIVCLDDDCs#Dt#s#PVPs#PK	TC261257	T52	2	YES	(2 - 70),(15 - 54)
1455	VQPLNIVCLDDDCs#Dt#s#PVPs#PK	TC261257	S53	2	YES	(2 - 70),(15 - 54)
1456	VQPLNIVCLDDDCs#Dt#s#PVPs#PK	TC261257	S57	2	YES	(2 - 70),(15 - 54)
1363	SNLNDs#s#DLENGEEALPGFSEYSLDQLR	TC250244	S102	2	YES	(14 - 205),(2 - 18)
1364	SNLNDs#s#DLENGEEALPGFSEYSLDQLR	TC250244	S103	2	YES	(14 - 205),(2 - 18)
1360	FAs#s#EDEFMDs#DDLANSRPR	TC250130	S169	2	YES	(168 - 233),(35 - 117)
1361	FAs#s#EDEFMDs#DDLANSRPR	TC250130	S170	2	YES	(168 - 233),(35 - 117)
1362	FAs#s#EDEFMDs#DDLANSRPR	TC250130	S177	2	YES	(168 - 233),(35 - 117)
1232	FWTQGGs#Dt#EEEEt#DIEDEIENGGAGETTAAAAGSR	TC240235	S35	2	YES	(6 - 167),(49 - 125)
1233	FWTQGGs#Dt#EEEEt#DIEDEIENGGAGETTAAAAGSR	TC240235	T37	2	YES	(6 - 167),(49 - 125)
1234	FWTQGGs#Dt#EEEEt#DIEDEIENGGAGETTAAAAGSR	TC240235	T42	2	YES	(6 - 167),(49 - 125)
1115	QAs#FPDNSGR	EX170040	S136	2	YES	(84 - 145),(27 - 53)
1102	SVDADDs#DVEVNs#DNEs#DDDDDDDDEDDEEALLAELER	EV486045	S129	2	YES	(1 - 182),(2 - 61)
1103	SVDADDs#DVEVNs#DNEs#DDDDDDDDEDDEEALLAELER	EV486045	S135	2	YES	(1 - 182),(2 - 61)
1104	SVDADDs#DVEVNs#DNEs#DDDDDDDDEDDEEALLAELER	EV486045	S139	2	YES	(1 - 182),(2 - 61)
1093	AVGLPTEDDMGNs#EVGHNALGAGR	ES847919	S22	2	YES	(1 - 181),(41 - 67)
1091	LINAVIAEADAGGs#PSLVAR	ES845787	S30	2	YES	(26 - 92),(2 - 60)
1055	ASGs#PPVPVMHs#PPRPVTVK	ES819647	S39	2	YES	(23 - 158),(5 - 69)
1056	ASGs#PPVPVMHs#PPRPVTVK	ES819647	S47	2	YES	(23 - 158),(5 - 69)
1015	DEWs#EGAVSSLLEAYENK	ES802356	S81	2	YES	(1 - 88),(29 - 71)
920	ADILDGIs#s#GGEVNEEFGR	Cotton_D_gene_10040273	S35	2	YES	(13 - 228),(27 - 178)
921	ADILDGIs#s#GGEVNEEFGR	Cotton_D_gene_10040273	S36	2	YES	(13 - 228),(27 - 178)
915	DDVDDEEFEs#DFDNLy#s#t#DEEIENLYSAR	Cotton_D_gene_10039887	S70	2	YES	(22 - 105),(16 - 97)
916	DDVDDEEFEs#DFDNLy#s#t#DEEIENLYSAR	Cotton_D_gene_10039887	Y76	2	YES	(22 - 105),(16 - 97)
917	DDVDDEEFEs#DFDNLy#s#t#DEEIENLYSAR	Cotton_D_gene_10039887	S77	2	YES	(22 - 105),(16 - 97)
918	DDVDDEEFEs#DFDNLy#s#t#DEEIENLYSAR	Cotton_D_gene_10039887	T78	2	YES	(22 - 105),(16 - 97)
908	GSVPLESDAIs#Ns#s#HQs#GRR	Cotton_D_gene_10039511	S284	2	YES	(244 - 298),(1 - 57)
909	GSVPLESDAISNs#s#HQs#GR	Cotton_D_gene_10039511	S286	2	YES	(244 - 298),(1 - 57)
910	GSVPLESDAIs#Ns#s#HQs#GRR	Cotton_D_gene_10039511	S286	2	YES	(244 - 298),(1 - 57)
911	GSVPLESDAISNs#s#HQs#GR	Cotton_D_gene_10039511	S287	2	YES	(244 - 298),(1 - 57)
912	GSVPLESDAIs#Ns#s#HQs#GRR	Cotton_D_gene_10039511	S287	2	YES	(244 - 298),(1 - 57)
913	GSVPLESDAISNs#s#HQs#GR	Cotton_D_gene_10039511	S290	2	YES	(244 - 298),(1 - 57)
914	GSVPLESDAIs#Ns#s#HQs#GRR	Cotton_D_gene_10039511	S290	2	YES	(244 - 298),(1 - 57)
849	VTAAEVGVDs#DDDEPILSLLK	Cotton_D_gene_10036681	S22	2	YES	(2 - 450),(4 - 86)
826	NVSSt#Cs#INEMDDYDLSR	Cotton_D_gene_10036040	T15	2	YES	(1 - 436),(24 - 93)
827	NVSSt#Cs#INEMDDYDLSR	Cotton_D_gene_10036040	S17	2	YES	(1 - 436),(24 - 93)
818	HNVPNDVPDELVEGs#s#EDDEEEEPK	Cotton_D_gene_10035838	S64	2	YES	(81 - 122),(25 - 81)
819	HNVPNDVPDELVEGs#s#EDDEEEEPKK	Cotton_D_gene_10035838	S64	2	YES	(81 - 122),(25 - 81)
820	HNVPNDVPDELVEGs#s#EDDEEEEPK	Cotton_D_gene_10035838	S65	2	YES	(81 - 122),(25 - 81)
821	HNVPNDVPDELVEGs#s#EDDEEEEPKK	Cotton_D_gene_10035838	S65	2	YES	(81 - 122),(25 - 81)
814	GRLt#s#EDEELDADR	Cotton_D_gene_10035684	T118	2	YES	(2 - 168),(3 - 78)
816	GRLt#s#EDEELDADR	Cotton_D_gene_10035684	S119	2	YES	(2 - 168),(3 - 78)
817	SLIEDEAELs#DWVGELR	Cotton_D_gene_10035684	S102	2	YES	(2 - 168),(3 - 78)
799	DIKs#GDs#EGEDEDVALNK	Cotton_D_gene_10034677	S49	2	YES	(23 - 114),(9 - 78)
800	DIKs#GDs#EGEDEDVALNK	Cotton_D_gene_10034677	S52	2	YES	(23 - 114),(9 - 78)
801	SGDs#EGEDEDVALNK	Cotton_D_gene_10034677	S52	2	YES	(23 - 114),(9 - 78)
797	ESGSDs#PVTELR	Cotton_D_gene_10034658	S56	2	YES	(1 - 130),(2 - 67)
780	AQADQISNs#PEIKEPs#PK	Cotton_D_gene_10034077	S10	2	YES	(100 - 182),(3 - 129)
781	AQADQISNs#PEIKEPs#PK	Cotton_D_gene_10034077	S17	2	YES	(100 - 182),(3 - 129)
731	Ss#Is#PPPPPLSYR	Cotton_D_gene_10032253	S77	2	YES	(6 - 210),(1 - 84)
733	Ss#Is#PPPPPLSYR	Cotton_D_gene_10032253	S79	2	YES	(6 - 210),(1 - 84)
696	Ss#Is#PPPPPLNYR	Cotton_D_gene_10030956	S84	2	YES	(6 - 208),(1 - 84)
699	Ss#Is#PPPPPLNYR	Cotton_D_gene_10030956	S86	2	YES	(6 - 208),(1 - 84)
701	QLPPSDDPNLs#PPAPPPPR	Cotton_D_gene_10030956	S40	2	YES	(6 - 208),(1 - 84)
654	TSs#APPNLDEQK	Cotton_D_gene_10029187	S183	2	YES	(2 - 209),(8 - 112)
627	STKNs#Ds#DEDETFYFR	Cotton_D_gene_10027621	S9	2	YES	(1 - 69),(2 - 18)
629	STKNs#Ds#DEDETFYFR	Cotton_D_gene_10027621	S11	2	YES	(1 - 69),(2 - 18)
619	RTSLSPLPKs#Ps#PPPPIPQNK	Cotton_D_gene_10027018	S71	2	YES	(1 - 148),(30 - 78)
620	RTSLSPLPKs#Ps#PPPPIPQNK	Cotton_D_gene_10027018	S73	2	YES	(1 - 148),(30 - 78)
583	Ns#Is#PPPPPFYR	Cotton_D_gene_10025298	S87	2	YES	(6 - 211),(1 - 84)
584	RNs#Is#PPPPPFYR	Cotton_D_gene_10025298	S87	2	YES	(6 - 211),(1 - 84)
585	RRNs#Is#PPPPPFYR	Cotton_D_gene_10025298	S87	2	YES	(6 - 211),(1 - 84)
587	Ns#Is#PPPPPFYR	Cotton_D_gene_10025298	S89	2	YES	(6 - 211),(1 - 84)
588	RNs#Is#PPPPPFYR	Cotton_D_gene_10025298	S89	2	YES	(6 - 211),(1 - 84)
589	RRNs#Is#PPPPPFYR	Cotton_D_gene_10025298	S89	2	YES	(6 - 211),(1 - 84)
548	LGs#PELNPLPPLPK	Cotton_D_gene_10023092	S252	2	YES	(3 - 369),(37 - 112)
530	SDLYSTFVVHs#Gs#Es#ESESGSR	Cotton_D_gene_10022524	S27	2	YES	(1 - 260),(64 - 164)
531	ASLs#s#IPDNVTR	Cotton_D_gene_10022524	S218	2	YES	(1 - 260),(64 - 164)
532	SDLYSTFVVHs#Gs#Es#ESESGSR	Cotton_D_gene_10022524	S29	2	YES	(1 - 260),(64 - 164)
533	ASLs#s#IPDNVTR	Cotton_D_gene_10022524	S219	2	YES	(1 - 260),(64 - 164)
534	SDLYSTFVVHs#Gs#Es#ESESGSR	Cotton_D_gene_10022524	S31	2	YES	(1 - 260),(64 - 164)
450	ADIQDEDGs#LWGGs#DEELDK	Cotton_D_gene_10018832	S41	2	YES	(3 - 65),(1 - 38)
451	ADIQDEDGs#LWGGs#DEELDKTSDLDR	Cotton_D_gene_10018832	S41	2	YES	(3 - 65),(1 - 38)
452	ADIQDEDGs#LWGGs#DEELDK	Cotton_D_gene_10018832	S46	2	YES	(3 - 65),(1 - 38)
453	ADIQDEDGs#LWGGs#DEELDKTSDLDR	Cotton_D_gene_10018832	S46	2	YES	(3 - 65),(1 - 38)
423	RFAQVs#t#s#DDEDEVPIR	Cotton_D_gene_10017715	S10	2	YES	(2 - 117),(34 - 115)
424	FAQVSt#s#DDEDEVPIR	Cotton_D_gene_10017715	T11	2	YES	(2 - 117),(34 - 115)
425	RFAQVs#t#s#DDEDEVPIR	Cotton_D_gene_10017715	T11	2	YES	(2 - 117),(34 - 115)
426	FAQVSt#s#DDEDEVPIR	Cotton_D_gene_10017715	S12	2	YES	(2 - 117),(34 - 115)
427	RFAQVs#t#s#DDEDEVPIR	Cotton_D_gene_10017715	S12	2	YES	(2 - 117),(34 - 115)
357	Gs#Is#PPPPPLNFR	Cotton_D_gene_10014027	S81	2	YES	(6 - 145),(1 - 84)
359	Gs#Is#PPPPPLNFR	Cotton_D_gene_10014027	S83	2	YES	(6 - 145),(1 - 84)
321	DNPGLDDEEDSs#EQETGTFK	Cotton_D_gene_10010882	S34	2	YES	(2 - 115),(1 - 71)
296	VQFGTEGs#PDVNFSSPK	Cotton_D_gene_10010008	S47	2	YES	(1 - 116),(39 - 85)
179	TLADLNRPSGPDs#Gs#DSDNPQEYYTGGEK	Cotton_D_gene_10006134	S33	2	YES	(5 - 81),(1 - 75)
180	TLADLNRPSGPDs#Gs#DSDNPQEYYTGGEK	Cotton_D_gene_10006134	S35	2	YES	(5 - 81),(1 - 75)
131	TTVAEKs#PAEK	Cotton_D_gene_10004964	S26	2	YES	(3 - 74),(8 - 59)
129	IVNQs#EEAFLs#FINQNR	Cotton_D_gene_10004801	S51	2	YES	(2 - 136),(3 - 79)
130	IVNQs#EEAFLs#FINQNR	Cotton_D_gene_10004801	S57	2	YES	(2 - 136),(3 - 79)
1580	TLSDLNRPSGPDs#Ds#Ds#DDPQEYYTGGEK	TC277471	S39	1	YES	(5 - 81)
1581	TLSDLNRPSGPDs#Ds#Ds#DDPQEYYTGGEK	TC277471	S41	1	YES	(5 - 81)
1582	TLSDLNRPSGPDs#Ds#Ds#DDPQEYYTGGEK	TC277471	S43	1	YES	(5 - 81)
1569	EVIEs#Gs#ERs#EENHYPDNEDEEVDQTR	TC275345	S161	1	YES	(1 - 169)
1570	EVIEs#Gs#ERs#EENHYPDNEDEEVDQTR	TC275345	S163	1	YES	(1 - 169)
1571	EVIEs#Gs#ERs#EENHYPDNEDEEVDQTR	TC275345	S166	1	YES	(1 - 169)
1529	HVSs#Ps#Ps#PSPYSDNALR	TC270559	S19	1	YES	(2 - 86)
1530	HVSs#Ps#Ps#PSPYSDNALR	TC270559	S21	1	YES	(2 - 86)
1531	HVSs#Ps#Ps#PSPYSDNALR	TC270559	S23	1	YES	(2 - 86)
1462	QLDLLAs#PVs#PLLPTR	TC262121	S43	1	YES	(3 - 69)
1463	QLDLLAs#PVs#PLLPTR	TC262121	S46	1	YES	(3 - 69)
1412	EGHVNDDs#s#DEs#GGEDEILVR	TC257229	S79	1	YES	(55 - 90)
1413	EGHVNDDs#s#DEs#GGEDEILVR	TC257229	S80	1	YES	(55 - 90)
1414	EGHVNDDs#s#DEs#GGEDEILVR	TC257229	S83	1	YES	(55 - 90)
1356	FFEQLDs#ICs#PLGR	TC249507	S137	1	YES	(1 - 206)
1357	FFEQLDs#ICs#PLGR	TC249507	S140	1	YES	(1 - 206)
1353	GGDNs#s#EENDGs#EEVEIQPGVMK	TC249480	S127	1	YES	(1 - 128)
1354	GGDNs#s#EENDGs#EEVEIQPGVMK	TC249480	S128	1	YES	(1 - 128)
1334	SGGIASLVs#PCPVt#PAVLPt#PIFs#PSR	TC248019	S276	1	YES	(215 - 321)
1335	SGGIASLVs#PCPVt#PAVLPt#PIFs#PSR	TC248019	T281	1	YES	(215 - 321)
1336	SGGIASLVs#PCPVt#PAVLPt#PIFs#PSR	TC248019	T287	1	YES	(215 - 321)
1337	SGGIASLVs#PCPVt#PAVLPt#PIFs#PSR	TC248019	S291	1	YES	(215 - 321)
1308	HQIQs#PVs#CEPPIEPK	TC245758	S92	1	YES	(41 - 143)
1309	HQIQs#PVs#CEPPIEPK	TC245758	S95	1	YES	(41 - 143)
1294	TPYHPMIDDDGs#Ls#PR	TC244422	S74	1	YES	(3 - 131)
1295	TPYHPMIDDDGs#Ls#PR	TC244422	S76	1	YES	(3 - 131)
1257	NETPEPALQEs#PETAK	TC242872	S137	1	YES	(93 - 197)
1258	SLs#NLFQEK	TC242872	S104	1	YES	(93 - 197)
1240	SLt#PIs#PAVs#PQPIGPIGQNVPTVPQQQR	TC240761	T19	1	YES	(2 - 139)
1241	SLt#PIs#PAVs#PQPIGPIGQNVPTVPQQQR	TC240761	S22	1	YES	(2 - 139)
1242	SLt#PIs#PAVs#PQPIGPIGQNVPTVPQQQR	TC240761	S26	1	YES	(2 - 139)
1231	DDFFDSLSCDSLGGGs#R	TC240176	S98	1	YES	(2 - 101)
1218	LVVDEKs#s#DEGEGATVLEK	TC239269	S76	1	YES	(2 - 77)
1219	LVVDEKs#s#DEGEGATVLEK	TC239269	S77	1	YES	(2 - 77)
1200	s#APTt#PLDGVQGTFATISEDER	TC237491	S98	1	YES	(3 - 125)
1201	s#APTt#PLDGVQGTFATISEDER	TC237491	T102	1	YES	(3 - 125)
1191	EATPFAADNGEDFFNNLPs#PK	TC236394	S76	1	YES	(2 - 224)
1187	FEDASETSs#s#HGGVTAPGAISVPQLPR	TC235736	S164	1	YES	(146 - 302)
1188	FEDASETSs#s#HGGVTAPGAISVPQLPR	TC235736	S165	1	YES	(146 - 302)
1181	VAFNDTPTAIFWt#Dy#VATR	TC234994	T96	1	YES	(70 - 260)
1182	VAFNDTPTAIFWt#Dy#VATR	TC234994	Y98	1	YES	(70 - 260)
1146	s#LGELs#IGLAR	TC233133	S40	1	YES	(1 - 419)
1147	s#LGELs#IGLAR	TC233133	S45	1	YES	(1 - 419)
1110	LSFADDFDNGs#EEEDDENK	EX165487	S69	1	YES	(1 - 225)
1109	SIs#SAQFFGDQTR	EX164332	S72	1	YES	(32 - 108)
1108	LSVDt#DDNQR	EV494469	T62	1	YES	(33 - 85)
1097	IQAHDs#s#s#s#Ds#DNDKPSESSIK	EV485570	S52	1	YES	(9 - 126)
1098	IQAHDs#s#s#s#Ds#DNDKPSESSIK	EV485570	S53	1	YES	(9 - 126)
1099	IQAHDs#s#s#s#Ds#DNDKPSESSIK	EV485570	S54	1	YES	(9 - 126)
1100	IQAHDs#s#s#s#Ds#DNDKPSESSIK	EV485570	S55	1	YES	(9 - 126)
1101	IQAHDs#s#s#s#Ds#DNDKPSESSIK	EV485570	S57	1	YES	(9 - 126)
1069	AFDs#PPGs#NEHNLQQK	ES833317	S100	1	YES	(3 - 108)
1070	AFDs#PPGs#NEHNLQQK	ES833317	S104	1	YES	(3 - 108)
1032	STGDAFGFDDQDRPLt#PPEGEEEFt#DDDGTR	ES809717	T61	1	YES	(1 - 63)
1021	VLs#GKLs#Es#s#Gy#AGs#DLYDYK	ES806345	S35	1	YES	(1 - 48)
1022	VLs#GKLs#Es#s#Gy#AGs#DLYDYK	ES806345	S39	1	YES	(1 - 48)
1023	VLs#GKLs#Es#s#Gy#AGs#DLYDYK	ES806345	S41	1	YES	(1 - 48)
1024	VLs#GKLs#Es#s#Gy#AGs#DLYDYK	ES806345	S42	1	YES	(1 - 48)
1025	VLs#GKLs#Es#s#Gy#AGs#DLYDYK	ES806345	Y44	1	YES	(1 - 48)
1026	VLs#GKLs#Es#s#Gy#AGs#DLYDYK	ES806345	S47	1	YES	(1 - 48)
1012	SLs#PPRVs#Ps#ASPPLVSSPR	ES801382	S39	1	YES	(18 - 121)
1013	SLs#PPRVs#Ps#ASPPLVSSPR	ES801382	S44	1	YES	(18 - 121)
1014	SLs#PPRVs#Ps#ASPPLVSSPR	ES801382	S46	1	YES	(18 - 121)
982	SKGs#LGs#LNMITGK	DW489946	S129	1	YES	(14 - 188)
983	SKGs#LGs#LNMITGK	DW489946	S132	1	YES	(14 - 188)
964	TGSLDs#Ny#NPVK	DW225237	S85	1	YES	(31 - 86)
788	VTSESDFMt#Ey#VVTR	Cotton_D_gene_10034195	T224	1	YES	(6 - 260)
789	VTSESDFMt#Ey#VVTR	Cotton_D_gene_10034195	Y226	1	YES	(6 - 260)
785	SMPs#s#EEEDAAIR	Cotton_D_gene_10034168	S21	1	YES	(2 - 67)
786	SMPs#s#EEEDAAIR	Cotton_D_gene_10034168	S22	1	YES	(2 - 67)
787	AYFDs#ADWALGK	Cotton_D_gene_10034168	S55	1	YES	(2 - 67)
773	SLs#LPNSPVSGPTPVTPTTPTAR	Cotton_D_gene_10033728	S48	1	YES	(1 - 117)
756	s#Rs#Qs#IVDEEALLK	Cotton_D_gene_10033485	S222	1	YES	(2 - 260)
757	ERs#Rs#Qs#IVDEEALLK	Cotton_D_gene_10033485	S222	1	YES	(2 - 260)
758	LSGNLs#VEs#QGELVPR	Cotton_D_gene_10033485	S134	1	YES	(2 - 260)
759	s#Qs#IVDEEALLK	Cotton_D_gene_10033485	S224	1	YES	(2 - 260)
761	s#Rs#Qs#IVDEEALLK	Cotton_D_gene_10033485	S224	1	YES	(2 - 260)
762	ERs#Rs#Qs#IVDEEALLK	Cotton_D_gene_10033485	S224	1	YES	(2 - 260)
763	LSGNLs#VEs#QGELVPR	Cotton_D_gene_10033485	S137	1	YES	(2 - 260)
764	s#Qs#IVDEEALLK	Cotton_D_gene_10033485	S226	1	YES	(2 - 260)
766	s#Rs#Qs#IVDEEALLK	Cotton_D_gene_10033485	S226	1	YES	(2 - 260)
767	ERs#Rs#Qs#IVDEEALLK	Cotton_D_gene_10033485	S226	1	YES	(2 - 260)
650	QLPPQHFDAVAs#DDs#s#s#HNQLQR	Cotton_D_gene_10029114	S66	1	YES	(1 - 83)
651	QLPPQHFDAVAs#DDs#s#s#HNQLQR	Cotton_D_gene_10029114	S69	1	YES	(1 - 83)
652	QLPPQHFDAVAs#DDs#s#s#HNQLQR	Cotton_D_gene_10029114	S70	1	YES	(1 - 83)
653	QLPPQHFDAVAs#DDs#s#s#HNQLQR	Cotton_D_gene_10029114	S71	1	YES	(1 - 83)
632	NIDVNGGRs#Ds#GEGFGTLLGAVDESK	Cotton_D_gene_10027878	S15	1	YES	(1 - 81)
633	NIDVNGGRs#Ds#GEGFGTLLGAVDESK	Cotton_D_gene_10027878	S17	1	YES	(1 - 81)
634	SDs#GEGFGTLLGAVDESK	Cotton_D_gene_10027878	S17	1	YES	(1 - 81)
609	GGPEDDEEDIs#s#DDDEFYDR	Cotton_D_gene_10026282	S78	1	YES	(20 - 101)
610	KGGPEDDEEDIs#s#DDDEFYDR	Cotton_D_gene_10026282	S78	1	YES	(20 - 101)
611	GGPEDDEEDIs#s#DDDEFYDR	Cotton_D_gene_10026282	S79	1	YES	(20 - 101)
612	KGGPEDDEEDIs#s#DDDEFYDR	Cotton_D_gene_10026282	S79	1	YES	(20 - 101)
605	FAVSDs#PEAPLVIATPLK	Cotton_D_gene_10025850	S617	1	YES	(326 - 735)
535	SLLGLAYAs#s#DDDDDDDDDD	Cotton_D_gene_10022687	S196	1	YES	(151 - 226)
536	SLLGLAYAs#s#DDDDDDDDDD	Cotton_D_gene_10022687	S197	1	YES	(151 - 226)
480	ALNTLQs#FPR	Cotton_D_gene_10019977	S163	1	YES	(1 - 182)
472	GASEEDs#DDEFYDAER	Cotton_D_gene_10019595	S197	1	YES	(2 - 209)
439	FFEQLDSICs#PVGR	Cotton_D_gene_10018388	S90	1	YES	(1 - 436)
440	SLSELSIGIs#PR	Cotton_D_gene_10018388	S66	1	YES	(1 - 436)
372	GLt#Qt#PGs#t#FTR	Cotton_D_gene_10014636	T115	1	YES	(2 - 414)
373	NFt#PFDEIDGKt#PQt#PSVLGR	Cotton_D_gene_10014636	T134	1	YES	(2 - 414)
374	HVSs#Ps#PSPYSDNALR	Cotton_D_gene_10014636	S14	1	YES	(2 - 414)
375	GLt#Qt#PGs#t#FTR	Cotton_D_gene_10014636	T117	1	YES	(2 - 414)
376	NFt#PFDEIDGKt#PQt#PSVLGR	Cotton_D_gene_10014636	T143	1	YES	(2 - 414)
377	HVSs#Ps#PSPYSDNALR	Cotton_D_gene_10014636	S16	1	YES	(2 - 414)
378	GLt#Qt#PGs#t#FTR	Cotton_D_gene_10014636	S120	1	YES	(2 - 414)
379	NFt#PFDEIDGKt#PQt#PSVLGR	Cotton_D_gene_10014636	T146	1	YES	(2 - 414)
380	GLt#Qt#PGs#t#FTR	Cotton_D_gene_10014636	T121	1	YES	(2 - 414)
350	YMAFSPs#Ps#APHs#PHLSGLR	Cotton_D_gene_10013573	S17	1	YES	(2 - 37)
351	YMAFSPs#Ps#APHs#PHLSGLR	Cotton_D_gene_10013573	S19	1	YES	(2 - 37)
352	YMAFSPs#Ps#APHs#PHLSGLR	Cotton_D_gene_10013573	S23	1	YES	(2 - 37)
338	MLATDYs#s#DEDGENAEK	Cotton_D_gene_10012251	S340	1	YES	(13 - 839)
339	MLATDYs#s#DEDGENAEK	Cotton_D_gene_10012251	S341	1	YES	(13 - 839)
305	INDNPEs#s#As#LVPTAR	Cotton_D_gene_10010171	S20	1	YES	(1 - 244)
306	INDNPEs#s#As#LVPTAR	Cotton_D_gene_10010171	S21	1	YES	(1 - 244)
307	INDNPEs#s#As#LVPTAR	Cotton_D_gene_10010171	S23	1	YES	(1 - 244)
290	ERs#Qt#PAYDTDK	Cotton_D_gene_10009824	S48	1	YES	(2 - 53)
292	ERs#Qt#PAYDTDK	Cotton_D_gene_10009824	T50	1	YES	(2 - 53)
294	DEEGEPIVDYDDIQSDPGs#PEPR	Cotton_D_gene_10009824	S24	1	YES	(2 - 53)
283	LAVAKs#Et#s#DEDEEAAQAQYLLGR	Cotton_D_gene_10009388	S33	1	YES	(2 - 131)
284	LAVAKs#Et#s#DEDEEAAQAQYLLGR	Cotton_D_gene_10009388	T35	1	YES	(2 - 131)
285	LAVAKs#Et#s#DEDEEAAQAQYLLGR	Cotton_D_gene_10009388	S36	1	YES	(2 - 131)
286	SETs#DEDEEAAQAQYLLGR	Cotton_D_gene_10009388	S36	1	YES	(2 - 131)
242	WGs#Gs#Es#DEs#DDENEPEAVVEER	Cotton_D_gene_10008548	S197	1	YES	(7 - 244)
243	WGs#Gs#Es#DEs#DDENEPEAVVEER	Cotton_D_gene_10008548	S199	1	YES	(7 - 244)
244	WGs#Gs#Es#DEs#DDENEPEAVVEER	Cotton_D_gene_10008548	S201	1	YES	(7 - 244)
245	WGs#Gs#Es#DEs#DDENEPEAVVEER	Cotton_D_gene_10008548	S204	1	YES	(7 - 244)
206	s#Ys#PNSLDASR	Cotton_D_gene_10006831	S54	1	YES	(2 - 110)
207	s#Ys#PNSLDASR	Cotton_D_gene_10006831	S56	1	YES	(2 - 110)
160	QYNs#DDDEEEREEGEEALGDTR	Cotton_D_gene_10005644	S59	1	YES	(1 - 128)
84	VDs#Dt#Es#GGGPNNASNADLSSPK	Cotton_D_gene_10002061	S4	1	YES	(2 - 65)
85	VDs#Dt#Es#GGGPNNASNADLSSPK	Cotton_D_gene_10002061	T6	1	YES	(2 - 65)
86	VDs#Dt#Es#GGGPNNASNADLSSPK	Cotton_D_gene_10002061	S8	1	YES	(2 - 65)
69	NTIVIs#s#s#DDEDYEPSSR	Cotton_D_gene_10001212	S10	1	YES	(5 - 455)
70	NTIVIs#s#s#DDEDYEPSSR	Cotton_D_gene_10001212	S11	1	YES	(5 - 455)
71	NTIVIs#s#s#DDEDYEPSSR	Cotton_D_gene_10001212	S12	1	YES	(5 - 455)
55	IAAIs#PPPPt#At#LGPGR	Cotton_D_gene_10000281	S6	1	YES	(4 - 214)
56	IAAIs#PPPPt#At#LGPGR	Cotton_D_gene_10000281	T11	1	YES	(4 - 214)
57	IAAIs#PPPPt#At#LGPGR	Cotton_D_gene_10000281	T13	1	YES	(4 - 214)
15	Ys#Ps#LAYSPSSPR	CO072781	S6	1	YES	(1 - 13)
16	Ys#Ps#LAYSPSSPR	CO072781	S8	1	YES	(1 - 13)
922	ICGPEAISNLEQGNPs#PVGEAGGDEGNG	Cotton_D_gene_10040386	S332	26	NO	(180 - 234),(140 - 213),(135 - 198),(1 - 187),(87 - 178),(108 - 173),(106 - 170),(94 - 159),(80 - 147),(69 - 135),(44 - 110),(44 - 110),(47 - 101),(26 - 99),(31 - 90),(25 - 88),(21 - 77),(1 - 63),(22 - 63),(15 - 54),(20 - 54),(6 - 50),(2 - 43),(1 - 40),(12 - 39),(2 - 30)
707	TSHLs#Ws#PESGDSFTAEHLAR	Cotton_D_gene_10031144	S717	11	NO	(5 - 201),(88 - 131),(33 - 62),(1 - 61),(3 - 61),(3 - 61),(2 - 60),(2 - 43),(1 - 38),(2 - 37),(15 - 37)
708	TSHLs#Ws#PESGDSFTAEHLAR	Cotton_D_gene_10031144	S719	11	NO	(5 - 201),(88 - 131),(33 - 62),(1 - 61),(3 - 61),(3 - 61),(2 - 60),(2 - 43),(1 - 38),(2 - 37),(15 - 37)
623	TSFSSWYPSSQQs#s#AANs#PPR	Cotton_D_gene_10027577	S263	10	NO	(135 - 189),(86 - 186),(121 - 177),(61 - 158),(64 - 152),(25 - 105),(25 - 71),(20 - 59),(3 - 53),(9 - 52)
624	TSFSSWYPSSQQs#s#AANs#PPR	Cotton_D_gene_10027577	S264	10	NO	(135 - 189),(86 - 186),(121 - 177),(61 - 158),(64 - 152),(25 - 105),(25 - 71),(20 - 59),(3 - 53),(9 - 52)
625	TSFSSWYPSSQQs#s#AANs#PPR	Cotton_D_gene_10027577	S268	10	NO	(135 - 189),(86 - 186),(121 - 177),(61 - 158),(64 - 152),(25 - 105),(25 - 71),(20 - 59),(3 - 53),(9 - 52)
594	NLDPEELEDGEFGEREs#Q	Cotton_D_gene_10025494	S1061	7	NO	(1 - 51),(1 - 51),(4 - 51),(5 - 51),(1 - 50),(4 - 31),(5 - 31)
172	NDIGLDs#ADs#EDy#s#D	Cotton_D_gene_10006076	S1741	7	NO	(45 - 170),(1 - 70),(1 - 61),(2 - 57),(4 - 48),(1 - 38),(1 - 35)
173	NDIGLDs#ADs#EDy#s#D	Cotton_D_gene_10006076	S1744	7	NO	(45 - 170),(1 - 70),(1 - 61),(2 - 57),(4 - 48),(1 - 38),(1 - 35)
174	NDIGLDs#ADs#EDy#s#D	Cotton_D_gene_10006076	Y1747	7	NO	(45 - 170),(1 - 70),(1 - 61),(2 - 57),(4 - 48),(1 - 38),(1 - 35)
175	NDIGLDs#ADs#EDy#s#D	Cotton_D_gene_10006076	S1748	7	NO	(45 - 170),(1 - 70),(1 - 61),(2 - 57),(4 - 48),(1 - 38),(1 - 35)
1419	Is#Ls#s#AEEGSNLEQR	TC259672	S114	6	NO	(1 - 40),(2 - 40),(3 - 40),(3 - 40),(3 - 40),(2 - 33)
1420	Is#Ls#s#AEEGSNLEQR	TC259672	S116	6	NO	(1 - 40),(2 - 40),(3 - 40),(3 - 40),(3 - 40),(2 - 33)
1421	Is#Ls#s#AEEGSNLEQR	TC259672	S117	6	NO	(1 - 40),(2 - 40),(3 - 40),(3 - 40),(3 - 40),(2 - 33)
1079	SSGGAGDs#DHs#DLEASVVK	ES837039	S57	6	NO	(739 - 812),(181 - 250),(158 - 190),(79 - 177),(4 - 54),(9 - 37)
888	LADSDAt#PAGGVt#PGAt#PAGVTWDAt#PK	Cotton_D_gene_10038203	T256	6	NO	(2 - 145),(62 - 114),(31 - 105),(6 - 82),(2 - 77),(1 - 29)
889	LLAt#Pt#PMGt#PLYAIPEENR	Cotton_D_gene_10038203	T394	6	NO	(2 - 145),(62 - 114),(31 - 105),(6 - 82),(2 - 77),(1 - 29)
890	WDEt#Pt#PGR	Cotton_D_gene_10038203	T244	6	NO	(2 - 145),(62 - 114),(31 - 105),(6 - 82),(2 - 77),(1 - 29)
891	LADSDAt#PAGGVt#PGAt#PAGVTWDAt#PK	Cotton_D_gene_10038203	T262	6	NO	(2 - 145),(62 - 114),(31 - 105),(6 - 82),(2 - 77),(1 - 29)
892	LLAt#Pt#PMGt#PLYAIPEENR	Cotton_D_gene_10038203	T396	6	NO	(2 - 145),(62 - 114),(31 - 105),(6 - 82),(2 - 77),(1 - 29)
893	WDEt#Pt#PGR	Cotton_D_gene_10038203	T246	6	NO	(2 - 145),(62 - 114),(31 - 105),(6 - 82),(2 - 77),(1 - 29)
894	LADSDAt#PAGGVt#PGAt#PAGVTWDAt#PK	Cotton_D_gene_10038203	T266	6	NO	(2 - 145),(62 - 114),(31 - 105),(6 - 82),(2 - 77),(1 - 29)
895	LLAt#Pt#PMGt#PLYAIPEENR	Cotton_D_gene_10038203	T400	6	NO	(2 - 145),(62 - 114),(31 - 105),(6 - 82),(2 - 77),(1 - 29)
896	LADSDAt#PAGGVt#PGAt#PAGVTWDAt#PK	Cotton_D_gene_10038203	T275	6	NO	(2 - 145),(62 - 114),(31 - 105),(6 - 82),(2 - 77),(1 - 29)
897	TTSDWDLPDAt#PGIGR	Cotton_D_gene_10038203	T213	6	NO	(2 - 145),(62 - 114),(31 - 105),(6 - 82),(2 - 77),(1 - 29)
898	VSDAt#PSVGR	Cotton_D_gene_10038203	T232	6	NO	(2 - 145),(62 - 114),(31 - 105),(6 - 82),(2 - 77),(1 - 29)
483	HLQEIPRs#PPAs#PDNGFVK	Cotton_D_gene_10020282	S458	6	NO	(24 - 255),(1 - 89),(1 - 82),(23 - 70),(2 - 43),(1 - 33)
484	HLQEIPRs#PPAs#PDNGFVK	Cotton_D_gene_10020282	S462	6	NO	(24 - 255),(1 - 89),(1 - 82),(23 - 70),(2 - 43),(1 - 33)
438	Ws#PTPGQSSGSLPVANPFR	Cotton_D_gene_10018344	S1282	6	NO	(2 - 106),(18 - 75),(1 - 54),(2 - 37),(5 - 32),(2 - 25)
409	HLQEIPCs#PPAs#PDNGFAK	Cotton_D_gene_10016662	S460	6	NO	(25 - 255),(30 - 89),(1 - 82),(2 - 43),(1 - 33),(3 - 31)
410	HLQEIPCs#PPAs#PDNGFAK	Cotton_D_gene_10016662	S464	6	NO	(25 - 255),(30 - 89),(1 - 82),(2 - 43),(1 - 33),(3 - 31)
387	AGGGDDMEVPEADs#PPAPSQPAK	Cotton_D_gene_10015444	S211	6	NO	(2 - 69),(3 - 69),(1 - 66),(2 - 34),(2 - 34),(15 - 30)
195	EAGREDEs#DDEPVEK	Cotton_D_gene_10006602	S117	6	NO	(406 - 536),(293 - 347),(218 - 274),(1 - 70),(1 - 64),(2 - 35)
77	DVEAVs#QEs#s#GSGATLGESLR	Cotton_D_gene_10001876	S2479	6	NO	(4 - 374),(2 - 316),(3 - 302),(1 - 108),(2 - 37),(2 - 15)
78	Tt#s#IYSLLGR	Cotton_D_gene_10001876	T2273	6	NO	(4 - 374),(2 - 316),(3 - 302),(1 - 108),(2 - 37),(2 - 15)
79	DVEAVs#QEs#s#GSGATLGESLR	Cotton_D_gene_10001876	S2482	6	NO	(4 - 374),(2 - 316),(3 - 302),(1 - 108),(2 - 37),(2 - 15)
80	Tt#s#IYSLLGR	Cotton_D_gene_10001876	S2274	6	NO	(4 - 374),(2 - 316),(3 - 302),(1 - 108),(2 - 37),(2 - 15)
81	DVEAVs#QEs#s#GSGATLGESLR	Cotton_D_gene_10001876	S2483	6	NO	(4 - 374),(2 - 316),(3 - 302),(1 - 108),(2 - 37),(2 - 15)
1325	QTGVGYGAQIPLQSGGQLGs#PGIR	TC247217	S79	5	NO	(371 - 447),(21 - 73),(5 - 56),(24 - 44),(5 - 20)
562	VSYVEs#EEs#EEIDEGK	Cotton_D_gene_10025168	S371	5	NO	(1 - 299),(7 - 101),(2 - 78),(2 - 55),(18 - 47)
563	VSYVEs#EEs#EEIDEGK	Cotton_D_gene_10025168	S374	5	NO	(1 - 299),(7 - 101),(2 - 78),(2 - 55),(18 - 47)
550	SSGGAGDs#DNs#DIEASVVK	Cotton_D_gene_10024371	S423	5	NO	(190 - 263),(1 - 163),(76 - 122),(31 - 55),(4 - 54)
551	SSGGAGDs#DNs#DIEASVVK	Cotton_D_gene_10024371	S426	5	NO	(190 - 263),(1 - 163),(76 - 122),(31 - 55),(4 - 54)
529	VAVASVFGNDs#DDE	Cotton_D_gene_10022340	S306	5	NO	(50 - 125),(3 - 103),(2 - 43),(7 - 28),(2 - 27)
464	KQPs#Gs#Ds#DFEWEEGVVEGK	Cotton_D_gene_10019454	S733	5	NO	(11 - 100),(3 - 94),(44 - 87),(43 - 80),(12 - 72)
465	ESNIt#DDs#EVEWEEEPSDAPK	Cotton_D_gene_10019454	T771	5	NO	(11 - 100),(3 - 94),(44 - 87),(43 - 80),(12 - 72)
466	KQPs#Gs#Ds#DFEWEEGVVEGK	Cotton_D_gene_10019454	S735	5	NO	(11 - 100),(3 - 94),(44 - 87),(43 - 80),(12 - 72)
467	ESNIt#DDs#EVEWEEEPSDAPK	Cotton_D_gene_10019454	S774	5	NO	(11 - 100),(3 - 94),(44 - 87),(43 - 80),(12 - 72)
468	KQPs#Gs#Ds#DFEWEEGVVEGK	Cotton_D_gene_10019454	S737	5	NO	(11 - 100),(3 - 94),(44 - 87),(43 - 80),(12 - 72)
349	ELSFLESNSDt#E	Cotton_D_gene_10013012	T524	5	NO	(1 - 81),(1 - 66),(4 - 59),(6 - 37),(14 - 37)
325	APs#PANNPLLGSLPK	Cotton_D_gene_10010972	S214	5	NO	(423 - 471),(2 - 39),(7 - 39),(2 - 38),(6 - 27)
162	LEEAs#DDEs#DGEHRFs#QGQSMDQER	Cotton_D_gene_10005718	S405	5	NO	(154 - 219),(31 - 70),(1 - 69),(8 - 42),(1 - 32)
163	LEEAs#DDEs#DGEHR	Cotton_D_gene_10005718	S405	5	NO	(154 - 219),(31 - 70),(1 - 69),(8 - 42),(1 - 32)
164	TMSGLQPGMLSTSQPLHDPLPs#PSVs#GSR	Cotton_D_gene_10005718	S141	5	NO	(154 - 219),(31 - 70),(1 - 69),(8 - 42),(1 - 32)
165	LEEAs#DDEs#DGEHRFs#QGQSMDQER	Cotton_D_gene_10005718	S409	5	NO	(154 - 219),(31 - 70),(1 - 69),(8 - 42),(1 - 32)
166	LEEAs#DDEs#DGEHR	Cotton_D_gene_10005718	S409	5	NO	(154 - 219),(31 - 70),(1 - 69),(8 - 42),(1 - 32)
167	TMSGLQPGMLSTSQPLHDPLPs#PSVs#GSR	Cotton_D_gene_10005718	S145	5	NO	(154 - 219),(31 - 70),(1 - 69),(8 - 42),(1 - 32)
168	LEEAs#DDEs#DGEHRFs#QGQSMDQER	Cotton_D_gene_10005718	S416	5	NO	(154 - 219),(31 - 70),(1 - 69),(8 - 42),(1 - 32)
1543	KHPDDEDNWs#Lt#s#s#AAs#VR	TC272849	S207	4	NO	(74 - 118),(35 - 68),(1 - 57),(12 - 38)
1544	Gs#EPNs#PITPLILR	TC272849	S177	4	NO	(74 - 118),(35 - 68),(1 - 57),(12 - 38)
1545	KHPDDEDNWs#Lt#s#s#AAs#VR	TC272849	T209	4	NO	(74 - 118),(35 - 68),(1 - 57),(12 - 38)
1546	Gs#EPNs#PITPLILR	TC272849	S181	4	NO	(74 - 118),(35 - 68),(1 - 57),(12 - 38)
1547	KHPDDEDNWs#Lt#s#s#AAs#VR	TC272849	S210	4	NO	(74 - 118),(35 - 68),(1 - 57),(12 - 38)
1548	KHPDDEDNWs#Lt#s#s#AAs#VR	TC272849	S211	4	NO	(74 - 118),(35 - 68),(1 - 57),(12 - 38)
1549	KHPDDEDNWs#Lt#s#s#AAs#VR	TC272849	S214	4	NO	(74 - 118),(35 - 68),(1 - 57),(12 - 38)
1484	LEDAs#DGEs#DGEHPYLSR	TC266037	S364	4	NO	(155 - 213),(1 - 71),(30 - 67),(1 - 33)
1485	LEDAs#DGEs#DGEHPYLSR	TC266037	S368	4	NO	(155 - 213),(1 - 71),(30 - 67),(1 - 33)
1243	ERIs#PENGRGs#s#PGSMPER	TC241157	S357	4	NO	(1 - 69),(1 - 67),(15 - 54),(16 - 49)
1244	ERIs#PENGRGs#s#PGSMPER	TC241157	S364	4	NO	(1 - 69),(1 - 67),(15 - 54),(16 - 49)
1245	ERIs#PENGRGs#s#PGSMPER	TC241157	S365	4	NO	(1 - 69),(1 - 67),(15 - 54),(16 - 49)
1189	VPLPPGVVVs#s#PRPR	TC236389	S139	4	NO	(148 - 262),(2 - 64),(1 - 12),(1 - 9)
1190	VPLPPGVVVs#s#PRPR	TC236389	S140	4	NO	(148 - 262),(2 - 64),(1 - 12),(1 - 9)
1161	DDRs#PIy#DEEDDENHASPR	TC234373	S355	4	NO	(40 - 79),(1 - 69),(2 - 17),(2 - 17)
1162	DDRs#PIy#DEEDDENHASPR	TC234373	Y358	4	NO	(40 - 79),(1 - 69),(2 - 17),(2 - 17)
1148	TFIPEEGDDFGMs#s#EEEs#EEEEEEELPVAAAAAAVNGK	TC233190	S136	4	NO	(295 - 412),(236 - 378),(216 - 348),(5 - 131)
1149	TFIPEEGDDFGMs#s#EEEs#EEEEEEELPVAAAAAAVNGK	TC233190	S137	4	NO	(295 - 412),(236 - 378),(216 - 348),(5 - 131)
1150	TFIPEEGDDFGMs#s#EEEs#EEEEEEELPVAAAAAAVNGK	TC233190	S141	4	NO	(295 - 412),(236 - 378),(216 - 348),(5 - 131)
959	ALLEGGs#DDEGASTEAHGR	DT462601	S256	4	NO	(7 - 87),(16 - 42),(1 - 30),(1 - 28)
933	EGs#VGEs#EALCPADVASALLCK	Cotton_D_gene_10040911	S221	4	NO	(83 - 141),(3 - 82),(43 - 75),(3 - 35)
934	EGs#VGEs#EALCPADVASALLCK	Cotton_D_gene_10040911	S225	4	NO	(83 - 141),(3 - 82),(43 - 75),(3 - 35)
927	DLMIGQPs#Ds#EVGDR	Cotton_D_gene_10040693	S892	4	NO	(1 - 260),(1 - 131),(40 - 87),(2 - 63)
928	DLMIGQPs#Ds#EVGDR	Cotton_D_gene_10040693	S894	4	NO	(1 - 260),(1 - 131),(40 - 87),(2 - 63)
923	TMYGTADs#Gs#s#s#DEEGVSK	Cotton_D_gene_10040448	S414	4	NO	(246 - 407),(348 - 404),(87 - 144),(6 - 67)
924	TMYGTADs#Gs#s#s#DEEGVSK	Cotton_D_gene_10040448	S416	4	NO	(246 - 407),(348 - 404),(87 - 144),(6 - 67)
925	TMYGTADs#Gs#s#s#DEEGVSK	Cotton_D_gene_10040448	S417	4	NO	(246 - 407),(348 - 404),(87 - 144),(6 - 67)
926	TMYGTADs#Gs#s#s#DEEGVSK	Cotton_D_gene_10040448	S418	4	NO	(246 - 407),(348 - 404),(87 - 144),(6 - 67)
855	GPLQVHDAs#DDDLPLS	Cotton_D_gene_10037070	S204	4	NO	(69 - 140),(64 - 108),(4 - 85),(10 - 75)
831	s#DGSDs#EQAVEFVGGNVHR	Cotton_D_gene_10036283	S169	4	NO	(1 - 137),(4 - 102),(8 - 78),(6 - 45)
832	s#DGSDs#EQAVEFVGGNVHR	Cotton_D_gene_10036283	S174	4	NO	(1 - 137),(4 - 102),(8 - 78),(6 - 45)
795	SFDELs#DGEVYEDs#D	Cotton_D_gene_10034624	S427	4	NO	(1 - 133),(4 - 131),(1 - 113),(26 - 49)
796	SFDELs#DGEVYEDs#D	Cotton_D_gene_10034624	S435	4	NO	(1 - 133),(4 - 131),(1 - 113),(26 - 49)
748	SFDEFs#DDGEVYDDs#E	Cotton_D_gene_10033145	S427	4	NO	(1 - 133),(4 - 131),(1 - 113),(28 - 48)
749	SFDEFs#DDGEVYDDs#E	Cotton_D_gene_10033145	S436	4	NO	(1 - 133),(4 - 131),(1 - 113),(28 - 48)
712	NVDs#DLAs#EAR	Cotton_D_gene_10031453	S408	4	NO	(127 - 183),(1 - 161),(5 - 128),(43 - 95)
713	EPVMEQDGNDLAPDAIs#GNs#ELK	Cotton_D_gene_10031453	S185	4	NO	(127 - 183),(1 - 161),(5 - 128),(43 - 95)
714	NVDs#DLAs#EAR	Cotton_D_gene_10031453	S412	4	NO	(127 - 183),(1 - 161),(5 - 128),(43 - 95)
702	FEDASETNs#s#HGGVTAPGAISVPQLPR	Cotton_D_gene_10030962	S883	4	NO	(2 - 302),(2 - 134),(16 - 84),(2 - 52)
703	FEDASETNs#s#HGGVTAPGAISVPQLPR	Cotton_D_gene_10030962	S884	4	NO	(2 - 302),(2 - 134),(16 - 84),(2 - 52)
667	FDSFNASDQPESGLNKs#PR	Cotton_D_gene_10030364	S1151	4	NO	(288 - 342),(119 - 165),(2 - 93),(5 - 65)
668	SDs#FNMQDGGLFQSR	Cotton_D_gene_10030364	S1098	4	NO	(288 - 342),(119 - 165),(2 - 93),(5 - 65)
648	SEENGELt#Ds#EKDYDLLPK	Cotton_D_gene_10028918	T679	4	NO	(168 - 419),(28 - 190),(77 - 182),(38 - 128)
649	SEENGELt#Ds#EKDYDLLPK	Cotton_D_gene_10028918	S681	4	NO	(168 - 419),(28 - 190),(77 - 182),(38 - 128)
635	AQNPAVNCVTSSIAESGGs#PR	Cotton_D_gene_10027926	S784	4	NO	(1 - 96),(2 - 47),(2 - 47),(3 - 46)
564	QRt#Es#PFSFPR	Cotton_D_gene_10025200	T823	4	NO	(12 - 98),(1 - 49),(1 - 40),(3 - 34)
565	QRt#Es#PFSFPR	Cotton_D_gene_10025200	S825	4	NO	(12 - 98),(1 - 49),(1 - 40),(3 - 34)
566	LYLSIDs#DTE	Cotton_D_gene_10025200	S846	4	NO	(12 - 98),(1 - 49),(1 - 40),(3 - 34)
560	SVVDQDSGNGLYADDGs#DDY	Cotton_D_gene_10024799	S520	4	NO	(23 - 58),(11 - 39),(3 - 38),(14 - 38)
523	SFDEFs#DEEVYDDs#E	Cotton_D_gene_10021702	S427	4	NO	(1 - 132),(5 - 131),(1 - 113),(11 - 106)
524	SFDEFs#DEEVYDDs#E	Cotton_D_gene_10021702	S435	4	NO	(1 - 132),(5 - 131),(1 - 113),(11 - 106)
508	EAs#Es#EDVEEDs#DDQQFLK	Cotton_D_gene_10021389	S1081	4	NO	(1 - 114),(1 - 34),(3 - 24),(2 - 23)
509	EDAGs#s#Ds#PDDSSLQQLR	Cotton_D_gene_10021389	S1301	4	NO	(1 - 114),(1 - 34),(3 - 24),(2 - 23)
510	CIEPESVVs#DDs#LDGNSLR	Cotton_D_gene_10021389	S1021	4	NO	(1 - 114),(1 - 34),(3 - 24),(2 - 23)
511	ILEKEDAVs#DDs#DDTSPQQLR	Cotton_D_gene_10021389	S1332	4	NO	(1 - 114),(1 - 34),(3 - 24),(2 - 23)
512	YIVENDVVs#GDs#LDK	Cotton_D_gene_10021389	S1114	4	NO	(1 - 114),(1 - 34),(3 - 24),(2 - 23)
513	EAs#Es#EDVEEDs#DDQQFLK	Cotton_D_gene_10021389	S1083	4	NO	(1 - 114),(1 - 34),(3 - 24),(2 - 23)
514	EDAGs#s#Ds#PDDSSLQQLR	Cotton_D_gene_10021389	S1302	4	NO	(1 - 114),(1 - 34),(3 - 24),(2 - 23)
515	CIEPESVVs#DDs#LDGNSLR	Cotton_D_gene_10021389	S1024	4	NO	(1 - 114),(1 - 34),(3 - 24),(2 - 23)
516	ILEKEDAVs#DDs#DDTSPQQLR	Cotton_D_gene_10021389	S1335	4	NO	(1 - 114),(1 - 34),(3 - 24),(2 - 23)
517	YIVENDVVs#GDs#LDK	Cotton_D_gene_10021389	S1117	4	NO	(1 - 114),(1 - 34),(3 - 24),(2 - 23)
518	EAs#Es#EDVEEDs#DDQQFLK	Cotton_D_gene_10021389	S1090	4	NO	(1 - 114),(1 - 34),(3 - 24),(2 - 23)
519	EDAGs#s#Ds#PDDSSLQQLR	Cotton_D_gene_10021389	S1304	4	NO	(1 - 114),(1 - 34),(3 - 24),(2 - 23)
478	LVVDs#Qs#DTEISTPSR	Cotton_D_gene_10019858	S147	4	NO	(21 - 107),(2 - 26),(3 - 25),(2 - 24)
479	LVVDs#Qs#DTEISTPSR	Cotton_D_gene_10019858	S149	4	NO	(21 - 107),(2 - 26),(3 - 25),(2 - 24)
454	KTPs#MEs#VDs#SGEEELAIQR	Cotton_D_gene_10019024	S541	4	NO	(1 - 146),(12 - 103),(1 - 88),(28 - 49)
455	KTPs#MEs#VDs#SGEEELAIQR	Cotton_D_gene_10019024	S544	4	NO	(1 - 146),(12 - 103),(1 - 88),(28 - 49)
456	KTPs#MEs#VDs#SGEEELAIQR	Cotton_D_gene_10019024	S547	4	NO	(1 - 146),(12 - 103),(1 - 88),(28 - 49)
457	AFGDDGSDVVs#PR	Cotton_D_gene_10019024	S430	4	NO	(1 - 146),(12 - 103),(1 - 88),(28 - 49)
413	NLs#DDDTGTAR	Cotton_D_gene_10016797	S925	4	NO	(23 - 65),(10 - 52),(2 - 51),(20 - 47)
411	TQs#PLEIs#PEGK	Cotton_D_gene_10016769	S469	4	NO	(215 - 444),(129 - 213),(7 - 130),(1 - 46)
412	TQs#PLEIs#PEGK	Cotton_D_gene_10016769	S474	4	NO	(215 - 444),(129 - 213),(7 - 130),(1 - 46)
408	VAEANNSNDGTCPGs#PK	Cotton_D_gene_10016659	S898	4	NO	(1 - 194),(7 - 139),(1 - 135),(9 - 67)
405	GTEDLYSDGLDGSDGGLFSVVGs#PTR	Cotton_D_gene_10016389	S172	4	NO	(88 - 171),(8 - 146),(41 - 87),(4 - 38)
367	NPQPMNIDs#GNEs#Ds#E	Cotton_D_gene_10014401	S632	4	NO	(1 - 220),(71 - 204),(2 - 94),(1 - 69)
368	NPQPMNIDs#GNEs#Ds#E	Cotton_D_gene_10014401	S636	4	NO	(1 - 220),(71 - 204),(2 - 94),(1 - 69)
369	NPQPMNIDs#GNEs#Ds#E	Cotton_D_gene_10014401	S638	4	NO	(1 - 220),(71 - 204),(2 - 94),(1 - 69)
365	ASTGGs#PQVPs#PFSK	Cotton_D_gene_10014330	S670	4	NO	(1 - 334),(27 - 201),(56 - 90),(19 - 88)
366	ASTGGs#PQVPs#PFSK	Cotton_D_gene_10014330	S675	4	NO	(1 - 334),(27 - 201),(56 - 90),(19 - 88)
340	SVWs#Gs#DEEK	Cotton_D_gene_10012279	S649	4	NO	(3 - 157),(42 - 142),(1 - 126),(2 - 42)
341	SVWs#Gs#DEEK	Cotton_D_gene_10012279	S651	4	NO	(3 - 157),(42 - 142),(1 - 126),(2 - 42)
337	YSETLSNAANGGAs#PPSSSSVPHAAAR	Cotton_D_gene_10012113	S619	4	NO	(5 - 524),(1 - 114),(9 - 100),(28 - 84)
279	FPNISEKAs#s#Ds#s#QDNS	Cotton_D_gene_10009363	S897	4	NO	(57 - 332),(15 - 118),(1 - 53),(3 - 48)
280	FPNISEKAs#s#Ds#s#QDNS	Cotton_D_gene_10009363	S898	4	NO	(57 - 332),(15 - 118),(1 - 53),(3 - 48)
281	FPNISEKAs#s#Ds#s#QDNS	Cotton_D_gene_10009363	S900	4	NO	(57 - 332),(15 - 118),(1 - 53),(3 - 48)
282	FPNISEKAs#s#Ds#s#QDNS	Cotton_D_gene_10009363	S901	4	NO	(57 - 332),(15 - 118),(1 - 53),(3 - 48)
171	VVAEDLHs#DDESEGHQITAR	Cotton_D_gene_10006025	S130	4	NO	(1 - 60),(1 - 59),(2 - 51),(2 - 48)
123	VPLPPGVVVs#PPRPR	Cotton_D_gene_10003819	S115	4	NO	(160 - 262),(2 - 64),(1 - 12),(1 - 9)
93	VSVSLNNFt#Ds#s#Gs#GDEDMMR	Cotton_D_gene_10002959	T112	4	NO	(164 - 283),(1 - 132),(1 - 109),(2 - 75)
94	TEDs#DDs#LLVDELDQGPAIPWGR	Cotton_D_gene_10002959	S312	4	NO	(164 - 283),(1 - 132),(1 - 109),(2 - 75)
96	TEDs#DDs#LLVDELDQGPAIPWGR	Cotton_D_gene_10002959	S315	4	NO	(164 - 283),(1 - 132),(1 - 109),(2 - 75)
87	NSKPFIEWLQNAEs#Et#EEE	Cotton_D_gene_10002225	S437	4	NO	(237 - 341),(13 - 191),(5 - 123),(4 - 83)
88	NSKPFIEWLQNAEs#Et#EEE	Cotton_D_gene_10002225	T439	4	NO	(237 - 341),(13 - 191),(5 - 123),(4 - 83)
74	EQVFEEEDs#EEt#EEDRDNVDDGWR	Cotton_D_gene_10001771	S343	4	NO	(1 - 26),(1 - 23),(1 - 23),(3 - 23)
75	EQVFEEEDs#EEt#EEDRDNVDDGWR	Cotton_D_gene_10001771	T346	4	NO	(1 - 26),(1 - 23),(1 - 23),(3 - 23)
68	NSVVPPSFPDGSs#PPAVK	Cotton_D_gene_10000968	S99	4	NO	(1 - 60),(2 - 27),(1 - 26),(2 - 25)
1502	LPEEQYGDEDGLDDDLDEs#s#Ds#EDEPEy#DELPPFK	TC266586	Y120	3	NO	(53 - 114),(15 - 58),(5 - 40)
1457	RAQEGGs#Ps#PK	TC261738	S312	3	NO	(20 - 56),(2 - 17),(2 - 17)
1458	s#Ls#PPPR	TC261738	S445	3	NO	(20 - 56),(2 - 17),(2 - 17)
1459	RAQEGGs#Ps#PK	TC261738	S314	3	NO	(20 - 56),(2 - 17),(2 - 17)
1460	s#Ls#PPPR	TC261738	S447	3	NO	(20 - 56),(2 - 17),(2 - 17)
1358	Rs#Ps#YGHGR	TC249804	S155	3	NO	(1 - 62),(5 - 42),(2 - 18)
1359	Rs#Ps#YGHGR	TC249804	S157	3	NO	(1 - 62),(5 - 42),(2 - 18)
1349	IYRDEs#Ds#DDs#FGNPFDDDFIR	TC248700	S182	3	NO	(20 - 162),(18 - 68),(3 - 23)
1350	IYRDEs#Ds#DDs#FGNPFDDDFIR	TC248700	S184	3	NO	(20 - 162),(18 - 68),(3 - 23)
1351	IYRDEs#Ds#DDs#FGNPFDDDFIR	TC248700	S187	3	NO	(20 - 162),(18 - 68),(3 - 23)
1345	TVSs#DQt#LGTVLNQLDR	TC248338	S50	3	NO	(148 - 279),(73 - 110),(55 - 105)
1346	TVSs#DQt#LGTVLNQLDR	TC248338	T53	3	NO	(148 - 279),(73 - 110),(55 - 105)
1174	TLADLNRt#PPGGs#Ds#Ds#DEGQDYFTGGEK	TC234955	T163	3	NO	(1 - 75),(5 - 45),(2 - 40)
1175	TPPGGs#Ds#Ds#DEGQDYFTGGEK	TC234955	S168	3	NO	(1 - 75),(5 - 45),(2 - 40)
1176	TLADLNRt#PPGGs#Ds#Ds#DEGQDYFTGGEK	TC234955	S168	3	NO	(1 - 75),(5 - 45),(2 - 40)
1177	TPPGGs#Ds#Ds#DEGQDYFTGGEK	TC234955	S170	3	NO	(1 - 75),(5 - 45),(2 - 40)
1178	TLADLNRt#PPGGs#Ds#Ds#DEGQDYFTGGEK	TC234955	S170	3	NO	(1 - 75),(5 - 45),(2 - 40)
1179	TPPGGs#Ds#Ds#DEGQDYFTGGEK	TC234955	S172	3	NO	(1 - 75),(5 - 45),(2 - 40)
1180	TLADLNRt#PPGGs#Ds#Ds#DEGQDYFTGGEK	TC234955	S172	3	NO	(1 - 75),(5 - 45),(2 - 40)
1165	s#Ls#PPPRDDRs#PVYDDDDDDNHASTR	TC234929	S445	3	NO	(20 - 56),(2 - 17),(2 - 17)
1166	GRs#Rs#PDADAGAEDGAYR	TC234929	S419	3	NO	(20 - 56),(2 - 17),(2 - 17)
1167	s#Rs#PDADAGAEDGAYR	TC234929	S419	3	NO	(20 - 56),(2 - 17),(2 - 17)
1168	HKGs#Ps#PSQGR	TC234929	S374	3	NO	(20 - 56),(2 - 17),(2 - 17)
1169	s#Ls#PPPRDDRs#PVYDDDDDDNHASTR	TC234929	S447	3	NO	(20 - 56),(2 - 17),(2 - 17)
1170	GRs#Rs#PDADAGAEDGAYR	TC234929	S421	3	NO	(20 - 56),(2 - 17),(2 - 17)
1171	s#Rs#PDADAGAEDGAYR	TC234929	S421	3	NO	(20 - 56),(2 - 17),(2 - 17)
1172	HKGs#Ps#PSQGR	TC234929	S376	3	NO	(20 - 56),(2 - 17),(2 - 17)
1173	s#Ls#PPPRDDRs#PVYDDDDDDNHASTR	TC234929	S455	3	NO	(20 - 56),(2 - 17),(2 - 17)
1143	TFIPEEGDDFGMs#s#EEEs#EEEEDEELPVAAAAAAAVNGK	TC232936	S137	3	NO	(295 - 425),(153 - 212),(5 - 131)
1144	TFIPEEGDDFGMs#s#EEEs#EEEEDEELPVAAAAAAAVNGK	TC232936	S138	3	NO	(295 - 425),(153 - 212),(5 - 131)
1145	TFIPEEGDDFGMs#s#EEEs#EEEEDEELPVAAAAAAAVNGK	TC232936	S142	3	NO	(295 - 425),(153 - 212),(5 - 131)
901	SVVEs#DEs#CETASGIK	Cotton_D_gene_10038508	S343	3	NO	(4 - 218),(12 - 216),(1 - 64)
902	SVVEs#DEs#CETASGIK	Cotton_D_gene_10038508	S346	3	NO	(4 - 218),(12 - 216),(1 - 64)
899	SFLLETGs#PQs#PQNVLSL	Cotton_D_gene_10038290	S663	3	NO	(4 - 256),(159 - 249),(29 - 110)
900	SFLLETGs#PQs#PQNVLSL	Cotton_D_gene_10038290	S666	3	NO	(4 - 256),(159 - 249),(29 - 110)
873	KVPGs#PDDs#s#EEDIFLESLTGMPTR	Cotton_D_gene_10037115	S459	3	NO	(5 - 256),(2 - 99),(17 - 65)
874	KVPGs#PDDs#s#EEDIFLESLTGMPTR	Cotton_D_gene_10037115	S463	3	NO	(5 - 256),(2 - 99),(17 - 65)
875	KVPGs#PDDs#s#EEDIFLESLTGMPTR	Cotton_D_gene_10037115	S464	3	NO	(5 - 256),(2 - 99),(17 - 65)
833	NKNs#s#t#ENEEGEGPVPLSR	Cotton_D_gene_10036383	S176	3	NO	(356 - 435),(312 - 408),(298 - 399)
834	NKNs#s#t#ENEEGEGPVPLSR	Cotton_D_gene_10036383	S177	3	NO	(356 - 435),(312 - 408),(298 - 399)
835	NKNs#s#t#ENEEGEGPVPLSR	Cotton_D_gene_10036383	T178	3	NO	(356 - 435),(312 - 408),(298 - 399)
824	VNFSPPDs#Ds#EDEQEQK	Cotton_D_gene_10036029	S91	3	NO	(1 - 49),(2 - 31),(6 - 30)
825	VNFSPPDs#Ds#EDEQEQK	Cotton_D_gene_10036029	S93	3	NO	(1 - 49),(2 - 31),(6 - 30)
793	SAVEEVKs#s#PEATR	Cotton_D_gene_10034383	S84	3	NO	(1 - 68),(1 - 67),(1 - 66)
794	SAVEEVKs#s#PEATR	Cotton_D_gene_10034383	S85	3	NO	(1 - 68),(1 - 67),(1 - 66)
777	ETLVs#s#Es#EENLIAHDAANSK	Cotton_D_gene_10034007	S346	3	NO	(22 - 86),(4 - 20),(5 - 19)
778	ETLVs#s#Es#EENLIAHDAANSK	Cotton_D_gene_10034007	S347	3	NO	(22 - 86),(4 - 20),(5 - 19)
779	ETLVs#s#Es#EENLIAHDAANSK	Cotton_D_gene_10034007	S349	3	NO	(22 - 86),(4 - 20),(5 - 19)
751	VVYVSPPQPPs#PVREGs#EEGs#PPR	Cotton_D_gene_10033229	S133	3	NO	(25 - 108),(2 - 107),(14 - 104)
752	VVYVSPPQPPs#PVREGs#EEGs#PPR	Cotton_D_gene_10033229	S139	3	NO	(25 - 108),(2 - 107),(14 - 104)
753	VVYVSPPQPPs#PVREGs#EEGs#PPR	Cotton_D_gene_10033229	S143	3	NO	(25 - 108),(2 - 107),(14 - 104)
717	ESGEDEEt#EDDs#EFDE	Cotton_D_gene_10031510	T159	3	NO	(183 - 270),(1 - 68),(26 - 61)
718	KESGEDEEt#EDDs#EFDE	Cotton_D_gene_10031510	T159	3	NO	(183 - 270),(1 - 68),(26 - 61)
719	ESGEDEEt#EDDs#EFDE	Cotton_D_gene_10031510	S163	3	NO	(183 - 270),(1 - 68),(26 - 61)
720	KESGEDEEt#EDDs#EFDE	Cotton_D_gene_10031510	S163	3	NO	(183 - 270),(1 - 68),(26 - 61)
660	GYDSFDNVQGNy#DWDQQRASSER	Cotton_D_gene_10029899	Y365	3	NO	(33 - 80),(4 - 27),(8 - 18)
661	SVPs#PVGLDEELPR	Cotton_D_gene_10029899	S237	3	NO	(33 - 80),(4 - 27),(8 - 18)
541	RVEs#EGAVs#DDs#LDGSSLR	Cotton_D_gene_10022780	S737	3	NO	(68 - 114),(3 - 24),(2 - 23)
542	YDAFs#DDs#VEDNSQQQHR	Cotton_D_gene_10022780	S954	3	NO	(68 - 114),(3 - 24),(2 - 23)
543	RVEs#EGAVs#DDs#LDGSSLR	Cotton_D_gene_10022780	S742	3	NO	(68 - 114),(3 - 24),(2 - 23)
544	YDAFs#DDs#VEDNSQQQHR	Cotton_D_gene_10022780	S957	3	NO	(68 - 114),(3 - 24),(2 - 23)
545	RVEs#EGAVs#DDs#LDGSSLR	Cotton_D_gene_10022780	S745	3	NO	(68 - 114),(3 - 24),(2 - 23)
527	RLs#s#VPFIDFDINR	Cotton_D_gene_10022114	S626	3	NO	(32 - 127),(2 - 89),(1 - 57)
528	RLs#s#VPFIDFDINR	Cotton_D_gene_10022114	S627	3	NO	(32 - 127),(2 - 89),(1 - 57)
522	NLDIDTIQQAYt#V	Cotton_D_gene_10021680	T955	3	NO	(1 - 230),(1 - 215),(3 - 68)
505	MCQVDs#PEs#PKPNEEAVER	Cotton_D_gene_10021254	S1606	3	NO	(1 - 298),(2 - 78),(2 - 74)
506	MCQVDs#PEs#PKPNEEAVER	Cotton_D_gene_10021254	S1609	3	NO	(1 - 298),(2 - 78),(2 - 74)
498	YLPIFDs#DEGy#SPNSK	Cotton_D_gene_10021043	S951	3	NO	(1 - 100),(23 - 85),(3 - 69)
499	QWLGSNGs#GDQSIs#PR	Cotton_D_gene_10021043	S983	3	NO	(1 - 100),(23 - 85),(3 - 69)
500	YLPIFDs#DEGy#SPNSK	Cotton_D_gene_10021043	Y955	3	NO	(1 - 100),(23 - 85),(3 - 69)
501	QWLGSNGs#GDQSIs#PR	Cotton_D_gene_10021043	S989	3	NO	(1 - 100),(23 - 85),(3 - 69)
487	NVDs#DLAs#EAGYGDK	Cotton_D_gene_10020658	S408	3	NO	(1 - 161),(4 - 128),(41 - 95)
488	NVDs#DLAs#EAGYGDKR	Cotton_D_gene_10020658	S408	3	NO	(1 - 161),(4 - 128),(41 - 95)
489	AGELSQs#Hs#IVR	Cotton_D_gene_10020658	S1076	3	NO	(1 - 161),(4 - 128),(41 - 95)
490	LNYPPLDs#DDVAs#SNIHLR	Cotton_D_gene_10020658	S204	3	NO	(1 - 161),(4 - 128),(41 - 95)
491	NVDs#DLAs#EAGYGDK	Cotton_D_gene_10020658	S412	3	NO	(1 - 161),(4 - 128),(41 - 95)
492	NVDs#DLAs#EAGYGDKR	Cotton_D_gene_10020658	S412	3	NO	(1 - 161),(4 - 128),(41 - 95)
493	AGELSQs#Hs#IVR	Cotton_D_gene_10020658	S1078	3	NO	(1 - 161),(4 - 128),(41 - 95)
494	LNYPPLDs#DDVAs#SNIHLR	Cotton_D_gene_10020658	S209	3	NO	(1 - 161),(4 - 128),(41 - 95)
420	TVs#PQPGYAQYDSTQMYAAPR	Cotton_D_gene_10017498	S743	3	NO	(26 - 92),(2 - 60),(2 - 60)
389	AANVPADYDs#DDEFIAPR	Cotton_D_gene_10015473	S194	3	NO	(174 - 216),(1 - 102),(4 - 78)
390	YGLDTSEFTYNPs#ESNR	Cotton_D_gene_10015473	S255	3	NO	(174 - 216),(1 - 102),(4 - 78)
363	APTVTSs#DVs#GDEAVLPLSK	Cotton_D_gene_10014302	S438	3	NO	(7 - 130),(2 - 84),(1 - 63)
364	APTVTSs#DVs#GDEAVLPLSK	Cotton_D_gene_10014302	S441	3	NO	(7 - 130),(2 - 84),(1 - 63)
356	ELNIs#DDEFEENNR	Cotton_D_gene_10013986	S229	3	NO	(409 - 546),(2 - 64),(9 - 53)
354	SALYSPs#Et#RSEVGTPF	Cotton_D_gene_10013723	S660	3	NO	(5 - 259),(2 - 61),(3 - 37)
355	SALYSPs#Et#RSEVGTPF	Cotton_D_gene_10013723	T662	3	NO	(5 - 259),(2 - 61),(3 - 37)
332	AQAEIAELQHGENEANDAs#GENAs#G	Cotton_D_gene_10011571	S394	3	NO	(3 - 90),(7 - 71),(21 - 71)
333	AQAEIAELQHGENEANDAs#GENAs#G	Cotton_D_gene_10011571	S399	3	NO	(3 - 90),(7 - 71),(21 - 71)
327	MCQVDs#PGs#s#GLREEAVER	Cotton_D_gene_10011030	S1633	3	NO	(1 - 298),(2 - 78),(1 - 74)
328	MCQVDs#PGs#s#GLREEAVER	Cotton_D_gene_10011030	S1636	3	NO	(1 - 298),(2 - 78),(1 - 74)
329	MCQVDs#PGs#s#GLREEAVER	Cotton_D_gene_10011030	S1637	3	NO	(1 - 298),(2 - 78),(1 - 74)
326	VNLs#DEEDLGSLPK	Cotton_D_gene_10011029	S349	3	NO	(2 - 217),(5 - 216),(1 - 64)
277	GSELPSEt#EETGNEDEAK	Cotton_D_gene_10009119	T373	3	NO	(3 - 217),(3 - 217),(1 - 64)
274	ETMVs#s#Es#EDNLITYDAANFK	Cotton_D_gene_10009100	S372	3	NO	(10 - 92),(4 - 20),(5 - 19)
275	ETMVs#s#Es#EDNLITYDAANFK	Cotton_D_gene_10009100	S373	3	NO	(10 - 92),(4 - 20),(5 - 19)
276	ETMVs#s#Es#EDNLITYDAANFK	Cotton_D_gene_10009100	S375	3	NO	(10 - 92),(4 - 20),(5 - 19)
267	EAEALs#PIAEASEEK	Cotton_D_gene_10008619	S274	3	NO	(41 - 138),(3 - 107),(1 - 43)
268	LTDASDVHCs#GSPLMTY	Cotton_D_gene_10008619	S322	3	NO	(41 - 138),(3 - 107),(1 - 43)
235	EPAs#QGs#APLAEEEVQQK	Cotton_D_gene_10008257	S451	3	NO	(1 - 74),(2 - 70),(2 - 27)
236	SNAVDYEs#s#DDDRHFK	Cotton_D_gene_10008257	S793	3	NO	(1 - 74),(2 - 70),(2 - 27)
237	ILESGNs#s#ADNAGSTFQVQDMESAR	Cotton_D_gene_10008257	S360	3	NO	(1 - 74),(2 - 70),(2 - 27)
238	EPAs#QGs#APLAEEEVQQK	Cotton_D_gene_10008257	S454	3	NO	(1 - 74),(2 - 70),(2 - 27)
239	SNAVDYEs#s#DDDRHFK	Cotton_D_gene_10008257	S794	3	NO	(1 - 74),(2 - 70),(2 - 27)
240	ILESGNs#s#ADNAGSTFQVQDMESAR	Cotton_D_gene_10008257	S361	3	NO	(1 - 74),(2 - 70),(2 - 27)
232	VLLPNIs#GIFNR	Cotton_D_gene_10008197	S626	3	NO	(624 - 790),(1 - 522),(24 - 106)
191	AEDs#DDs#ILVDELDQGPAIPWGR	Cotton_D_gene_10006330	S290	3	NO	(1 - 132),(1 - 111),(2 - 69)
193	AEDs#DDs#ILVDELDQGPAIPWGR	Cotton_D_gene_10006330	S293	3	NO	(1 - 132),(1 - 111),(2 - 69)
181	AADELs#EEs#REPASK	Cotton_D_gene_10006158	S1596	3	NO	(2 - 70),(13 - 68),(14 - 44)
182	ATAs#EPEEAEEs#DHVESK	Cotton_D_gene_10006158	S1609	3	NO	(2 - 70),(13 - 68),(14 - 44)
183	GKGs#Ds#DEADEDEADDENLEK	Cotton_D_gene_10006158	S1320	3	NO	(2 - 70),(13 - 68),(14 - 44)
184	VSNs#PLKEVs#PGQK	Cotton_D_gene_10006158	S1443	3	NO	(2 - 70),(13 - 68),(14 - 44)
185	AADELs#EEs#REPASK	Cotton_D_gene_10006158	S1599	3	NO	(2 - 70),(13 - 68),(14 - 44)
186	ATAs#EPEEAEEs#DHVESK	Cotton_D_gene_10006158	S1617	3	NO	(2 - 70),(13 - 68),(14 - 44)
187	GKGs#Ds#DEADEDEADDENLEK	Cotton_D_gene_10006158	S1322	3	NO	(2 - 70),(13 - 68),(14 - 44)
188	VSNs#PLKEVs#PGQK	Cotton_D_gene_10006158	S1449	3	NO	(2 - 70),(13 - 68),(14 - 44)
189	GSSSTSDVADSGIs#DDEPLSK	Cotton_D_gene_10006158	S1646	3	NO	(2 - 70),(13 - 68),(14 - 44)
47	GIPAQLPNDGANIPs#PK	CO118151	S134	3	NO	(3 - 21),(2 - 19),(3 - 18)
1592	NLPGMPDPDAEVIALs#PK	TC280282	S135	2	NO	(1 - 24),(1 - 23)
1583	NFSRs#Ds#TASEGAPK	TC278201	S371	2	NO	(3 - 35),(2 - 34)
1584	NFSRs#Ds#TASEGAPK	TC278201	S373	2	NO	(3 - 35),(2 - 34)
1560	NSVDTs#s#LSPVPYVFGR	TC274107	S71	2	NO	(280 - 331),(5 - 55)
1561	NSVDTs#s#LSPVPYVFGR	TC274107	S72	2	NO	(280 - 331),(5 - 55)
1554	APPHILLs#s#s#Es#DDEDDEASK	TC273543	S426	2	NO	(9 - 310),(21 - 64)
1555	APPHILLs#s#s#Es#DDEDDEASK	TC273543	S427	2	NO	(9 - 310),(21 - 64)
1556	APPHILLs#s#s#Es#DDEDDEASK	TC273543	S428	2	NO	(9 - 310),(21 - 64)
1557	APPHILLs#s#s#Es#DDEDDEASK	TC273543	S430	2	NO	(9 - 310),(21 - 64)
1537	NQPGTPNPDVEVIALs#PK	TC271127	S114	2	NO	(1 - 24),(1 - 23)
1507	NSTDTTs#Ps#PVPYIFGR	TC267878	S355	2	NO	(107 - 192),(5 - 57)
1508	NSTDTTs#Ps#PVPYIFGR	TC267878	S357	2	NO	(107 - 192),(5 - 57)
1494	EEDYDs#DAPEEFSNQQGIK	TC266177	S31	2	NO	(91 - 148),(7 - 20)
1481	ERs#Qs#PDHEADAEDR	TC265747	S265	2	NO	(1 - 69),(2 - 17)
1482	ERs#Qs#PDHEADAEDR	TC265747	S267	2	NO	(1 - 69),(2 - 17)
1483	EDRs#PIYNDDDDNNR	TC265747	S301	2	NO	(1 - 69),(2 - 17)
1441	GSVPFEFDAAs#Ns#s#HQs#GRRs#LDEK	TC260550	S134	2	NO	(244 - 298),(1 - 57)
1442	GSVPFEFDAAs#Ns#s#HQs#GRR	TC260550	S134	2	NO	(244 - 298),(1 - 57)
1443	GSVPFEFDAAs#Ns#SHQSGR	TC260550	S134	2	NO	(244 - 298),(1 - 57)
1444	GSVPFEFDAAs#Ns#s#HQs#GRRs#LDEK	TC260550	S136	2	NO	(244 - 298),(1 - 57)
1445	GSVPFEFDAAs#Ns#s#HQs#GRR	TC260550	S136	2	NO	(244 - 298),(1 - 57)
1446	GSVPFEFDAAs#Ns#SHQSGR	TC260550	S136	2	NO	(244 - 298),(1 - 57)
1447	GSVPFEFDAAs#Ns#s#HQs#GRRs#LDEK	TC260550	S137	2	NO	(244 - 298),(1 - 57)
1448	GSVPFEFDAAs#Ns#s#HQs#GRR	TC260550	S137	2	NO	(244 - 298),(1 - 57)
1449	GSVPFEFDAAs#Ns#s#HQs#GRRs#LDEK	TC260550	S140	2	NO	(244 - 298),(1 - 57)
1450	GSVPFEFDAAs#Ns#s#HQs#GRR	TC260550	S140	2	NO	(244 - 298),(1 - 57)
1451	GSVPFEFDAAs#Ns#s#HQs#GRRs#LDEK	TC260550	S144	2	NO	(244 - 298),(1 - 57)
1407	AFVDEEAEEs#DDs#DNDLLR	TC256156	S190	2	NO	(26 - 90),(6 - 77)
1408	AFVDEEAEEs#DDs#DNDLLR	TC256156	S193	2	NO	(26 - 90),(6 - 77)
1400	SNPFDs#DDEFDNK	TC255375	S57	2	NO	(142 - 202),(6 - 55)
1392	s#PGLWTSEMATGLNPR	TC255136	S139	2	NO	(1 - 59),(7 - 58)
1370	EREDIs#EGEEs#PQPQHSK	TC252577	S66	2	NO	(160 - 217),(79 - 121)
1371	EREDIs#EGEEs#PQPQHSK	TC252577	S71	2	NO	(160 - 217),(79 - 121)
1263	ADLs#Ds#DIRPCEEDGVR	TC243616	S201	2	NO	(41 - 173),(18 - 69)
1264	ADLs#Ds#DIRPCEEDGVR	TC243616	S203	2	NO	(41 - 173),(18 - 69)
1238	AIPECNs#s#DFEEGDHVTR	TC240396	S67	2	NO	(211 - 272),(72 - 159)
1239	AIPECNs#s#DFEEGDHVTR	TC240396	S68	2	NO	(211 - 272),(72 - 159)
1587	VLDVGINs#DDDDEDEEIR	TC278957	S236	1	NO	(1 - 25)
1575	LNNGSDy#s#As#PR	TC277164	Y86	1	NO	(157 - 297)
1576	NLQEKGs#Ps#PR	TC277164	S70	1	NO	(157 - 297)
1577	LNNGSDy#s#As#PR	TC277164	S87	1	NO	(157 - 297)
1578	NLQEKGs#Ps#PR	TC277164	S72	1	NO	(157 - 297)
1579	LNNGSDy#s#As#PR	TC277164	S89	1	NO	(157 - 297)
1572	LPs#NNCPIEK	TC276295	S150	1	NO	(157 - 255)
1562	SLLNs#Qs#PK	TC274154	S91	1	NO	(39 - 87)
1563	SLLNs#Qs#PK	TC274154	S93	1	NO	(39 - 87)
1550	LELPGSDVVs#DEEDEs#DDEVLYR	TC273259	S88	1	NO	(284 - 345)
1551	LELPGSDVVs#DEEDEs#DDEVLYR	TC273259	S94	1	NO	(284 - 345)
1526	NNIVIs#s#s#DDEDYEPSSR	TC270520	S47	1	NO	(6 - 42)
1527	NNIVIs#s#s#DDEDYEPSSR	TC270520	S48	1	NO	(6 - 42)
1528	NNIVIs#s#s#DDEDYEPSSR	TC270520	S49	1	NO	(6 - 42)
1520	LIHPLPPPIQs#PETSPER	TC269607	S282	1	NO	(2 - 199)
1518	LEGAs#DGEs#DGEHPFSQGQSMDQER	TC269441	S116	1	NO	(149 - 213)
1519	LEGAs#DGEs#DGEHPFSQGQSMDQER	TC269441	S120	1	NO	(149 - 213)
1512	GIWQYGDVDs#DDDEDLPTLAAAAAK	TC268628	S124	1	NO	(20 - 107)
1477	NSVDTTs#Ls#PVPYVLGR	TC263942	S117	1	NO	(5 - 56)
1478	NSVDTTs#Ls#PVPYVLGR	TC263942	S119	1	NO	(5 - 56)
1476	HEPEPAMIPVAVEPDDs#PR	TC263841	S56	1	NO	(61 - 94)
1464	SLTFWSSPGs#Gs#PPVs#PR	TC262841	S223	1	NO	(5 - 26)
1465	SLTFWSSPGs#Gs#PPVs#PR	TC262841	S225	1	NO	(5 - 26)
1466	SLTFWSSPGs#Gs#PPVs#PR	TC262841	S229	1	NO	(5 - 26)
1418	SYVVEEs#DEELADAGVK	TC258487	S74	1	NO	(3 - 52)
1417	FFCSQAs#DLGIQMSR	TC258453	S310	1	NO	(18 - 70)
1411	VVt#VASPTNNTAPVSSTFPSR	TC257199	T298	1	NO	(2 - 108)
1409	AANIFHs#DDEDEVER	TC256642	S116	1	NO	(28 - 67)
1404	VNANNs#PRs#s#PDVQDGDLYIK	TC256110	S253	1	NO	(2 - 88)
1405	VNANNs#PRs#s#PDVQDGDLYIK	TC256110	S256	1	NO	(2 - 88)
1406	VNANNs#PRs#s#PDVQDGDLYIK	TC256110	S257	1	NO	(2 - 88)
1401	FEELQPMEEFAt#PPSSPVHFQDAK	TC255418	T65	1	NO	(215 - 307)
1388	ITVTDADAt#Ds#s#s#DEEAASPK	TC254731	T148	1	NO	(2 - 55)
1389	ITVTDADAt#Ds#s#s#DEEAASPK	TC254731	S150	1	NO	(2 - 55)
1390	ITVTDADAt#Ds#s#s#DEEAASPK	TC254731	S151	1	NO	(2 - 55)
1391	ITVTDADAt#Ds#s#s#DEEAASPK	TC254731	S152	1	NO	(2 - 55)
1383	NHs#PIREGs#EER	TC253457	S26	1	NO	(69 - 142)
1384	NHs#PIREGs#EER	TC253457	S32	1	NO	(69 - 142)
1374	GELANLVAVDs#PRVEHEPCRLs#PEAs#PR	TC253141	S339	1	NO	(2 - 91)
1375	ILVs#s#Es#EENLITYVAADSK	TC253141	S153	1	NO	(2 - 91)
1376	VEHEPCRLs#PEAs#PR	TC253141	S350	1	NO	(2 - 91)
1377	GELANLVAVDs#PRVEHEPCRLs#PEAs#PR	TC253141	S350	1	NO	(2 - 91)
1378	ILVs#s#Es#EENLITYVAADSK	TC253141	S154	1	NO	(2 - 91)
1379	VEHEPCRLs#PEAs#PR	TC253141	S354	1	NO	(2 - 91)
1380	GELANLVAVDs#PRVEHEPCRLs#PEAs#PR	TC253141	S354	1	NO	(2 - 91)
1381	ILVs#s#Es#EENLITYVAADSK	TC253141	S156	1	NO	(2 - 91)
1382	GELANLVAVDs#PR	TC253141	S339	1	NO	(2 - 91)
1369	As#PPPKPIASATTK	TC252408	S113	1	NO	(23 - 70)
1355	GGDNs#s#EENDGs#EEVEIQPGVMK	TC249480	S134	1	NO	(1 - 128)
1344	LNQGQEAEPPs#PPVSLPPSR	TC248294	S105	1	NO	(283 - 468)
1323	EPCs#EDEKLEEs#PVLGLLSDNK	TC247099	S142	1	NO	(16 - 53)
1324	EPCs#EDEKLEEs#PVLGLLSDNK	TC247099	S150	1	NO	(16 - 53)
1318	GDEs#PDESAAVPK	TC246464	S140	1	NO	(3 - 38)
1314	ILEEGGs#s#Gs#s#LDSR	TC246389	S30	1	NO	(35 - 83)
1315	ILEEGGs#s#Gs#s#LDSR	TC246389	S31	1	NO	(35 - 83)
1316	ILEEGGs#s#Gs#s#LDSR	TC246389	S33	1	NO	(35 - 83)
1317	ILEEGGs#s#Gs#s#LDSR	TC246389	S34	1	NO	(35 - 83)
1312	GITQGNESAs#GDEt#DADFETHR	TC245972	S96	1	NO	(38 - 59)
1313	GITQGNESAs#GDEt#DADFETHR	TC245972	T100	1	NO	(38 - 59)
1311	GTADMEDATs#DGNVEQLASEAEK	TC245922	S210	1	NO	(9 - 73)
1304	STSHQVEESQIAt#PAs#EIEGEGIR	TC245293	T84	1	NO	(421 - 461)
1305	STSHQVEESQIAt#PAs#EIEGEGIR	TC245293	S87	1	NO	(421 - 461)
1303	VVGGEs#GDEALDEEAGGSR	TC245152	S259	1	NO	(2 - 171)
1301	NSVDTt#s#FSPVPYVLGR	TC245096	T123	1	NO	(5 - 46)
1302	NSVDTt#s#FSPVPYVLGR	TC245096	S124	1	NO	(5 - 46)
1273	LSEGNVAs#REAs#ADISNLDAAEGR	TC243818	S480	1	NO	(1 - 49)
1274	LSEGNVAs#REAs#ADISNLDAAEGR	TC243818	S484	1	NO	(1 - 49)
1252	SYs#NLLELASGEAPSLGR	TC241875	S97	1	NO	(2 - 85)
1250	FEDFVHSy#PNs#PYLDVEDR	TC241816	Y275	1	NO	(45 - 254)
1251	FEDFVHSy#PNs#PYLDVEDR	TC241816	S278	1	NO	(45 - 254)
1248	FAVDNGEDFFNNLPs#PK	TC241694	S142	1	NO	(2 - 50)
1246	MNMGGGEGFGAVEGEDDDDs#Dt#EDENVEEIPAPK	TC241251	S170	1	NO	(3 - 79)
1247	MNMGGGEGFGAVEGEDDDDs#Dt#EDENVEEIPAPK	TC241251	T172	1	NO	(3 - 79)
1227	EDIFGs#FR	TC239730	S175	1	NO	(1 - 64)
1216	GLMSSSVDVDs#GIs#DDEPLCK	TC239207	S175	1	NO	(359 - 544)
1217	GLMSSSVDVDs#GIs#DDEPLCK	TC239207	S178	1	NO	(359 - 544)
1213	YVDPSGDTs#DDNVVTVPTAK	TC238313	S59	1	NO	(3 - 48)
1205	GEFs#PCGt#PTGLDSR	TC237673	S184	1	NO	(10 - 60)
1206	GEFs#PCGt#PTGLDSR	TC237673	T188	1	NO	(10 - 60)
1192	TPPFVPHRPAs#PQGPs#PR	TC236491	S172	1	NO	(1 - 21)
1193	TPPFVPHRPAs#PQGPs#PR	TC236491	S177	1	NO	(1 - 21)
1185	GYDWGHs#DVs#DEDDDENLEK	TC235687	S227	1	NO	(14 - 44)
1186	GYDWGHs#DVs#DEDDDENLEK	TC235687	S230	1	NO	(14 - 44)
1183	SESSIs#NNs#DDEAHQFWR	TC235485	S161	1	NO	(5 - 15)
1184	SESSIs#NNs#DDEAHQFWR	TC235485	S164	1	NO	(5 - 15)
1163	ERs#Ls#GDGGGHR	TC234864	S210	1	NO	(1 - 69)
1164	ERs#Ls#GDGGGHR	TC234864	S212	1	NO	(1 - 69)
1160	SDs#VVAELGSIR	TC233934	S138	1	NO	(1 - 86)
1158	IFSDFGDDNt#DDs#DVEMASGQK	TC233928	T172	1	NO	(28 - 98)
1159	IFSDFGDDNt#DDs#DVEMASGQK	TC233928	S175	1	NO	(28 - 98)
1151	YRSPs#s#PFIPFDQDR	TC233259	S179	1	NO	(2 - 44)
1152	YRSPs#s#PFIPFDQDR	TC233259	S180	1	NO	(2 - 44)
1134	SFSNDHNANLt#NR	TC231665	T258	1	NO	(1 - 186)
1111	AAMSGGVPRs#Ps#PPPGK	EX167090	S43	1	NO	(5 - 42)
1112	AAMSGGVPRs#Ps#PPPGK	EX167090	S45	1	NO	(5 - 42)
1092	Ny#ACMEGMIHPMLK	ES846067	Y57	1	NO	(103 - 156)
1071	AFDs#PPPSNEQNFEQK	ES833317	S121	1	NO	(3 - 108)
1065	DMLEEDs#Gs#DDEQDVDK	ES828552	S34	1	NO	(298 - 562)
1066	DMLEEDs#Gs#DDEQDVDKR	ES828552	S34	1	NO	(298 - 562)
1067	DMLEEDs#Gs#DDEQDVDK	ES828552	S36	1	NO	(298 - 562)
1068	DMLEEDs#Gs#DDEQDVDKR	ES828552	S36	1	NO	(298 - 562)
1063	LLDLs#DNEK	ES824147	S103	1	NO	(37 - 56)
1062	KDDs#DDDDDNDFDIPDLR	ES824064	S171	1	NO	(363 - 426)
1059	FYMEPEt#s#Ds#GSMTSATAAGR	ES822229	T103	1	NO	(210 - 301)
1060	FYMEPEt#s#Ds#GSMTSATAAGR	ES822229	S104	1	NO	(210 - 301)
1061	FYMEPEt#s#Ds#GSMTSATAAGR	ES822229	S106	1	NO	(210 - 301)
1052	KSDLVEt#PALQs#GR	ES818024	T123	1	NO	(12 - 29)
1053	KSDLVEt#PALQs#GR	ES818024	S128	1	NO	(12 - 29)
1033	STGDAFGFDDQDRPLt#PPEGEEEFt#DDDGTR	ES809717	T70	1	NO	(1 - 63)
1027	WAVIEDEs#Gs#DEEGAANPPs#PDGs#SDMHQK	ES807588	S141	1	NO	(12 - 50)
1028	WAVIEDEs#Gs#DEEGAANPPs#PDGs#SDMHQK	ES807588	S143	1	NO	(12 - 50)
1029	WAVIEDEs#Gs#DEEGAANPPs#PDGs#SDMHQK	ES807588	S153	1	NO	(12 - 50)
1030	WAVIEDEs#Gs#DEEGAANPPs#PDGs#SDMHQK	ES807588	S157	1	NO	(12 - 50)
1019	WNs#Ds#DMDIDEDR	ES805123	S195	1	NO	(201 - 309)
1020	WNs#Ds#DMDIDEDR	ES805123	S197	1	NO	(201 - 309)
1010	QDHs#s#GVIQDR	ES800363	S100	1	NO	(2 - 57)
1011	QDHs#s#GVIQDR	ES800363	S101	1	NO	(2 - 57)
1009	EGLPAPAITIDTPs#SPGR	ES798402	S226	1	NO	(2 - 43)
1005	MLQSGLPLDDRPEGARs#Ps#PEPIYDNLGIR	ES798227	S206	1	NO	(2 - 52)
1006	s#Ps#PEPIYDNLGIR	ES798227	S206	1	NO	(2 - 52)
1007	MLQSGLPLDDRPEGARs#Ps#PEPIYDNLGIR	ES798227	S208	1	NO	(2 - 52)
1008	s#Ps#PEPIYDNLGIR	ES798227	S208	1	NO	(2 - 52)
995	VSVNAPNs#PR	ES791813	S59	1	NO	(21 - 56)
988	GAGVTDLEt#EDEDGFPVSASQK	DW500584	T31	1	NO	(46 - 101)
979	IPGs#PPVALPLLLPYR	DW476901	S194	1	NO	(1 - 90)
972	AAATVVANAPs#NANt#PSK	DW238060	S115	1	NO	(250 - 308)
973	AAATVVANAPs#NANt#PSK	DW238060	T119	1	NO	(250 - 308)
969	FYMEPEt#s#Ds#GSMTSGTAAGR	DW231680	T61	1	NO	(245 - 301)
970	FYMEPEt#s#Ds#GSMTSGTAAGR	DW231680	S62	1	NO	(245 - 301)
971	FYMEPEt#s#Ds#GSMTSGTAAGR	DW231680	S64	1	NO	(245 - 301)
965	VGs#PYAEDs#DEELLK	DW225237	S96	1	NO	(31 - 86)
966	TGSLDs#Ny#NPVK	DW225237	Y87	1	NO	(31 - 86)
967	VGs#PYAEDs#DEELLK	DW225237	S102	1	NO	(31 - 86)
961	NQIQYs#PEt#PPMR	DT464906	S195	1	NO	(2 - 41)
962	NQIQYs#PEt#PPMR	DT464906	T198	1	NO	(2 - 41)
960	LQDAVPLEAAPt#PPDSSK	DT463968	T93	1	NO	(11 - 71)
952	RFPs#LPVs#HGSPSSLPFSR	DT054274	S59	1	NO	(209 - 230)
953	RFPs#LPVs#HGSPSSLPFSR	DT054274	S63	1	NO	(209 - 230)
938	ELVNVGs#PLIDTGDSSK	DR455010	S163	1	NO	(10 - 97)
937	INNDADDDs#DDFVFSPK	DR453809	S160	1	NO	(45 - 133)
935	ADLs#Ds#DIRPSEEDGVR	DR452563	S92	1	NO	(8 - 34)
936	ADLs#Ds#DIRPSEEDGVR	DR452563	S94	1	NO	(8 - 34)
906	VVVLDs#EDs#EGENQTAPLR	Cotton_D_gene_10039248	S491	1	NO	(1 - 138)
907	VVVLDs#EDs#EGENQTAPLR	Cotton_D_gene_10039248	S494	1	NO	(1 - 138)
887	TSs#WENDWK	Cotton_D_gene_10037984	S485	1	NO	(67 - 130)
885	SPs#LKs#NCDESNSDSTLVPVR	Cotton_D_gene_10037423	S191	1	NO	(64 - 146)
886	SPs#LKs#NCDESNSDSTLVPVR	Cotton_D_gene_10037423	S194	1	NO	(64 - 146)
883	TSVPYFDSGNs#Gs#DEDLPK	Cotton_D_gene_10037378	S929	1	NO	(1 - 165)
884	TSVPYFDSGNs#Gs#DEDLPK	Cotton_D_gene_10037378	S931	1	NO	(1 - 165)
872	QINEGAEt#DKDS	Cotton_D_gene_10037099	T423	1	NO	(54 - 86)
864	WAVIEDEs#Gs#DEEGAANPPs#PDGSSDIGR	Cotton_D_gene_10037083	S689	1	NO	(12 - 50)
865	LIEPs#Ds#s#HVDEKEVETIPDR	Cotton_D_gene_10037083	S382	1	NO	(12 - 50)
866	AYEGAs#Ds#EAK	Cotton_D_gene_10037083	S120	1	NO	(12 - 50)
867	WAVIEDEs#Gs#DEEGAANPPs#PDGSSDIGR	Cotton_D_gene_10037083	S691	1	NO	(12 - 50)
868	LIEPs#Ds#s#HVDEKEVETIPDR	Cotton_D_gene_10037083	S384	1	NO	(12 - 50)
869	AYEGAs#Ds#EAK	Cotton_D_gene_10037083	S122	1	NO	(12 - 50)
870	WAVIEDEs#Gs#DEEGAANPPs#PDGSSDIGR	Cotton_D_gene_10037083	S701	1	NO	(12 - 50)
871	LIEPs#Ds#s#HVDEKEVETIPDR	Cotton_D_gene_10037083	S385	1	NO	(12 - 50)
856	DVSVDGDVs#s#ENRR	Cotton_D_gene_10037082	S420	1	NO	(12 - 50)
857	ESDIAs#Ds#EAK	Cotton_D_gene_10037082	S530	1	NO	(12 - 50)
858	STDVAs#PTPs#GTVIVDGHSK	Cotton_D_gene_10037082	S446	1	NO	(12 - 50)
859	Lt#ELs#GSSQVDEK	Cotton_D_gene_10037082	T379	1	NO	(12 - 50)
860	DVSVDGDVs#s#ENRR	Cotton_D_gene_10037082	S421	1	NO	(12 - 50)
861	ESDIAs#Ds#EAK	Cotton_D_gene_10037082	S532	1	NO	(12 - 50)
862	STDVAs#PTPs#GTVIVDGHSK	Cotton_D_gene_10037082	S450	1	NO	(12 - 50)
863	Lt#ELs#GSSQVDEK	Cotton_D_gene_10037082	S382	1	NO	(12 - 50)
850	SVSEVNDEEEDDDEGs#GDEEDDE	Cotton_D_gene_10036730	S140	1	NO	(1 - 69)
809	SDALEEDNRs#SPLTR	Cotton_D_gene_10035363	S293	1	NO	(1 - 175)
804	QAEGPKDEDVEs#DKs#Vs#EVNDEDDDEEGs#GDEEDDE	Cotton_D_gene_10035211	S118	1	NO	(1 - 69)
805	QAEGPKDEDVEs#DKs#Vs#EVNDEDDDEEGs#GDEEDDE	Cotton_D_gene_10035211	S121	1	NO	(1 - 69)
806	QAEGPKDEDVEs#DKs#Vs#EVNDEDDDEEGs#GDEEDDE	Cotton_D_gene_10035211	S123	1	NO	(1 - 69)
807	QAEGPKDEDVEs#DKs#Vs#EVNDEDDDEEGs#GDEEDDE	Cotton_D_gene_10035211	S135	1	NO	(1 - 69)
808	SVSEVNDEDDDEEGs#GDEEDDE	Cotton_D_gene_10035211	S135	1	NO	(1 - 69)
802	LLSSEVDDLPs#DDs#PR	Cotton_D_gene_10035042	S308	1	NO	(1 - 58)
803	LLSSEVDDLPs#DDs#PR	Cotton_D_gene_10035042	S311	1	NO	(1 - 58)
798	NADHQNEEEEGGs#DKETPAAEK	Cotton_D_gene_10034673	S195	1	NO	(1 - 67)
782	AEMGMEGs#Ps#PLAPPK	Cotton_D_gene_10034155	S60	1	NO	(27 - 54)
783	AEMGMEGs#Ps#PLAPPK	Cotton_D_gene_10034155	S62	1	NO	(27 - 54)
784	SDGANQEDDs#A	Cotton_D_gene_10034155	S80	1	NO	(27 - 54)
770	NIQEDDs#GGs#s#LYDNNLHK	Cotton_D_gene_10033629	S352	1	NO	(1 - 60)
771	NIQEDDs#GGs#s#LYDNNLHK	Cotton_D_gene_10033629	S355	1	NO	(1 - 60)
772	NIQEDDs#GGs#s#LYDNNLHK	Cotton_D_gene_10033629	S356	1	NO	(1 - 60)
755	TSGAAGLGEGt#PKs#ERs#DDIFCDDIFGEt#PTGVR	Cotton_D_gene_10033485	T626	1	NO	(2 - 260)
760	TSGAAGLGEGt#PKs#ERs#DDIFCDDIFGEt#PTGVR	Cotton_D_gene_10033485	S629	1	NO	(2 - 260)
765	TSGAAGLGEGt#PKs#ERs#DDIFCDDIFGEt#PTGVR	Cotton_D_gene_10033485	S632	1	NO	(2 - 260)
768	TSGAAGLGEGt#PKs#ERs#DDIFCDDIFGEt#PTGVR	Cotton_D_gene_10033485	T644	1	NO	(2 - 260)
769	NEITPy#LVSR	Cotton_D_gene_10033485	Y852	1	NO	(2 - 260)
754	NLEEVSDDENt#REDVPEEDLDGSK	Cotton_D_gene_10033307	T121	1	NO	(1 - 27)
747	VGGAPMDAAPEPGVs#NPGVADGVGR	Cotton_D_gene_10033131	S96	1	NO	(1 - 69)
745	TEFs#GPs#DTNLR	Cotton_D_gene_10033070	S219	1	NO	(7 - 65)
746	TEFs#GPs#DTNLR	Cotton_D_gene_10033070	S222	1	NO	(7 - 65)
743	EATLFAADNGEDFFNNLPs#PK	Cotton_D_gene_10032685	S80	1	NO	(2 - 50)
740	VIYVAAPRPPs#PVREGs#EEGLs#PR	Cotton_D_gene_10032618	S133	1	NO	(2 - 107)
741	VIYVAAPRPPs#PVREGs#EEGLs#PR	Cotton_D_gene_10032618	S139	1	NO	(2 - 107)
742	VIYVAAPRPPs#PVREGs#EEGLs#PR	Cotton_D_gene_10032618	S144	1	NO	(2 - 107)
737	GNYs#Vs#PDRMHEDHPRs#PR	Cotton_D_gene_10032493	S141	1	NO	(37 - 67)
738	GNYs#Vs#PDRMHEDHPRs#PR	Cotton_D_gene_10032493	S143	1	NO	(37 - 67)
739	GNYs#Vs#PDRMHEDHPRs#PR	Cotton_D_gene_10032493	S154	1	NO	(37 - 67)
726	LTVASDPMEQIDIQQLs#PDLGGER	Cotton_D_gene_10031800	S475	1	NO	(3 - 99)
709	FSYLPAs#t#PPSPSR	Cotton_D_gene_10031450	S196	1	NO	(1 - 125)
710	FSYLPAs#t#PPSPSR	Cotton_D_gene_10031450	T197	1	NO	(1 - 125)
705	SLTPIs#PAVs#PQPFGPIGQNVPMASQQQR	Cotton_D_gene_10031112	S250	1	NO	(1 - 139)
706	SLTPIs#PAVs#PQPFGPIGQNVPMASQQQR	Cotton_D_gene_10031112	S254	1	NO	(1 - 139)
691	ASNVFt#s#Dt#Es#DDDNVPIATLR	Cotton_D_gene_10030814	T347	1	NO	(11 - 41)
692	ASNVFt#s#Dt#Es#DDDNVPIATLR	Cotton_D_gene_10030814	S348	1	NO	(11 - 41)
693	ASNVFt#s#Dt#Es#DDDNVPIATLR	Cotton_D_gene_10030814	T350	1	NO	(11 - 41)
694	ASNVFt#s#Dt#Es#DDDNVPIATLR	Cotton_D_gene_10030814	S352	1	NO	(11 - 41)
669	NVs#CPVs#PIGs#PLLHSR	Cotton_D_gene_10030510	S736	1	NO	(1 - 260)
670	IHs#GAVt#PLHPR	Cotton_D_gene_10030510	S339	1	NO	(1 - 260)
671	NVs#CPVs#PIGs#PLLHSR	Cotton_D_gene_10030510	S740	1	NO	(1 - 260)
672	IHs#GAVt#PLHPR	Cotton_D_gene_10030510	T343	1	NO	(1 - 260)
673	NVs#CPVs#PIGs#PLLHSR	Cotton_D_gene_10030510	S744	1	NO	(1 - 260)
662	GIEs#DEDs#PPR	Cotton_D_gene_10029979	S638	1	NO	(1 - 171)
663	KGIEs#DEDs#PPR	Cotton_D_gene_10029979	S638	1	NO	(1 - 171)
664	GIEs#DEDs#PPR	Cotton_D_gene_10029979	S642	1	NO	(1 - 171)
665	KGIEs#DEDs#PPR	Cotton_D_gene_10029979	S642	1	NO	(1 - 171)
666	MAVVYDs#DEE	Cotton_D_gene_10029979	S659	1	NO	(1 - 171)
655	SFLLETGs#PRs#PQNILSL	Cotton_D_gene_10029434	S663	1	NO	(5 - 256)
656	SFLLETGs#PRs#PQNILSL	Cotton_D_gene_10029434	S666	1	NO	(5 - 256)
645	ALQPLAATADs#DE	Cotton_D_gene_10028598	S300	1	NO	(4 - 181)
617	DNFNDt#DREEs#VER	Cotton_D_gene_10026734	T640	1	NO	(1 - 44)
618	DNFNDt#DREEs#VER	Cotton_D_gene_10026734	S645	1	NO	(1 - 44)
603	EELIs#Ds#DEEEYEEEEENYQDSK	Cotton_D_gene_10025850	S12	1	NO	(326 - 735)
604	EELIs#Ds#DEEEYEEEEENYQDSK	Cotton_D_gene_10025850	S14	1	NO	(326 - 735)
567	HDDDs#s#s#DGEHAGTGK	Cotton_D_gene_10025266	S815	1	NO	(1 - 76)
568	RHDDDs#s#s#DGEHAGTGK	Cotton_D_gene_10025266	S815	1	NO	(1 - 76)
569	s#PAIs#EDs#FQGEK	Cotton_D_gene_10025266	S664	1	NO	(1 - 76)
570	DDs#Fs#PEQKPR	Cotton_D_gene_10025266	S571	1	NO	(1 - 76)
571	IARDDs#Fs#PEQKPR	Cotton_D_gene_10025266	S571	1	NO	(1 - 76)
572	QRs#PAIs#EDSFQGEK	Cotton_D_gene_10025266	S664	1	NO	(1 - 76)
573	HDDDs#s#s#DGEHAGTGK	Cotton_D_gene_10025266	S816	1	NO	(1 - 76)
574	RHDDDs#s#s#DGEHAGTGK	Cotton_D_gene_10025266	S816	1	NO	(1 - 76)
575	s#PAIs#EDs#FQGEK	Cotton_D_gene_10025266	S668	1	NO	(1 - 76)
576	DDs#Fs#PEQKPR	Cotton_D_gene_10025266	S573	1	NO	(1 - 76)
577	IARDDs#Fs#PEQKPR	Cotton_D_gene_10025266	S573	1	NO	(1 - 76)
578	QRs#PAIs#EDSFQGEK	Cotton_D_gene_10025266	S668	1	NO	(1 - 76)
579	HDDDs#s#s#DGEHAGTGK	Cotton_D_gene_10025266	S817	1	NO	(1 - 76)
580	RHDDDs#s#s#DGEHAGTGK	Cotton_D_gene_10025266	S817	1	NO	(1 - 76)
581	s#PAIs#EDs#FQGEK	Cotton_D_gene_10025266	S671	1	NO	(1 - 76)
558	LSQPDTQDAFVQDLCHs#Ds#DIEEINER	Cotton_D_gene_10024685	S241	1	NO	(1 - 138)
559	LSQPDTQDAFVQDLCHs#Ds#DIEEINER	Cotton_D_gene_10024685	S243	1	NO	(1 - 138)
554	NVACMNEt#EMMEQWNDs#NDs#IAVAAAAAVPVGt#R	Cotton_D_gene_10024634	T161	1	NO	(1 - 47)
555	NVACMNEt#EMMEQWNDs#NDs#IAVAAAAAVPVGt#R	Cotton_D_gene_10024634	S170	1	NO	(1 - 47)
556	NVACMNEt#EMMEQWNDs#NDs#IAVAAAAAVPVGt#R	Cotton_D_gene_10024634	S173	1	NO	(1 - 47)
557	NVACMNEt#EMMEQWNDs#NDs#IAVAAAAAVPVGt#R	Cotton_D_gene_10024634	T186	1	NO	(1 - 47)
546	DIITDVINNMs#DEDEEGDEs#EENADTGGGADK	Cotton_D_gene_10022837	S513	1	NO	(1 - 53)
547	DIITDVINNMs#DEDEEGDEs#EENADTGGGADK	Cotton_D_gene_10022837	S522	1	NO	(1 - 53)
537	HPWLSYPYEPIs#A	Cotton_D_gene_10022705	S1185	1	NO	(1 - 260)
538	QPIEDEAWFLAHEIDYPs#DNEK	Cotton_D_gene_10022705	S479	1	NO	(1 - 260)
507	NGEs#ANEEE	Cotton_D_gene_10021276	S56	1	NO	(1 - 40)
495	EAs#PEPVKVDEPAPSTTNAEEGEs#DYESSR	Cotton_D_gene_10020958	S153	1	NO	(1 - 78)
496	EAs#PEPVKVDEPAPSTTNAEEGEs#DYESSR	Cotton_D_gene_10020958	S174	1	NO	(1 - 78)
474	RFPSLPVs#QGs#PSSLPFSR	Cotton_D_gene_10019721	S298	1	NO	(1 - 231)
475	RFPSLPVs#QGs#PSSLPFSR	Cotton_D_gene_10019721	S301	1	NO	(1 - 231)
470	ALGs#FRs#QTHV	Cotton_D_gene_10019562	S275	1	NO	(1 - 227)
471	ALGs#FRs#QTHV	Cotton_D_gene_10019562	S278	1	NO	(1 - 227)
463	AAPAEHLPSSVDETSPDHs#QDGLGSFK	Cotton_D_gene_10019368	S598	1	NO	(1 - 83)
445	DTTPIEVNDEIEs#s#DEDGLPPLEANLNR	Cotton_D_gene_10018633	S145	1	NO	(2 - 55)
446	DTTPIEVNDEIEs#s#DEDGLPPLEANLNR	Cotton_D_gene_10018633	S146	1	NO	(2 - 55)
443	LPDQCEDQTGEITSSTCTAPVGs#ASPR	Cotton_D_gene_10018629	S922	1	NO	(161 - 218)
444	NQVAt#VSDDEK	Cotton_D_gene_10018629	T223	1	NO	(161 - 218)
441	ALGs#FRSNPt#N	Cotton_D_gene_10018411	S271	1	NO	(1 - 227)
442	ALGs#FRSNPt#N	Cotton_D_gene_10018411	T277	1	NO	(1 - 227)
436	AEPDNTs#PVPDNNVDQL	Cotton_D_gene_10018192	S411	1	NO	(2 - 130)
434	ALGs#FRs#NPSN	Cotton_D_gene_10018179	S271	1	NO	(2 - 227)
435	ALGs#FRs#NPSN	Cotton_D_gene_10018179	S274	1	NO	(2 - 227)
432	QALMANNVAs#NDs#NRR	Cotton_D_gene_10018087	S468	1	NO	(1 - 83)
433	QALMANNVAs#NDs#NRR	Cotton_D_gene_10018087	S471	1	NO	(1 - 83)
421	EFSFLESNs#Dt#E	Cotton_D_gene_10017502	S62	1	NO	(19 - 47)
422	EFSFLESNs#Dt#E	Cotton_D_gene_10017502	T64	1	NO	(19 - 47)
400	EEPEEEs#DDDMGFSLFD	Cotton_D_gene_10015941	S104	1	NO	(2 - 88)
401	KEEPEEEs#DDDMGFSLFD	Cotton_D_gene_10015941	S104	1	NO	(2 - 88)
402	KKEEPEEEs#DDDMGFSLFD	Cotton_D_gene_10015941	S104	1	NO	(2 - 88)
396	SLAQs#PMLACs#VLEGVGR	Cotton_D_gene_10015773	S208	1	NO	(4 - 152)
397	SLAQs#PMLACs#VLEGVGR	Cotton_D_gene_10015773	S214	1	NO	(4 - 152)
391	APVSMIs#DVs#GDEAVLPVSK	Cotton_D_gene_10015545	S427	1	NO	(2 - 84)
392	APVSMIs#DVs#GDEAVLPVSK	Cotton_D_gene_10015545	S430	1	NO	(2 - 84)
384	IFSDFGDDDt#DDs#DVEMASGQK	Cotton_D_gene_10015151	T1043	1	NO	(1 - 198)
385	IFSDFGDDDt#DDs#DVEMASGQK	Cotton_D_gene_10015151	S1046	1	NO	(1 - 198)
383	FRESGDs#DEEEEDDR	Cotton_D_gene_10014749	S241	1	NO	(1 - 70)
343	TQVGCCSPs#s#PSSFGs#PR	Cotton_D_gene_10012858	S280	1	NO	(5 - 26)
344	AESCSs#PPVs#PMAQSLSR	Cotton_D_gene_10012858	S233	1	NO	(5 - 26)
345	TQVGCCSPs#s#PSSFGs#PR	Cotton_D_gene_10012858	S281	1	NO	(5 - 26)
346	AESCSs#PPVs#PMAQSLSR	Cotton_D_gene_10012858	S237	1	NO	(5 - 26)
347	TQVGCCSPs#s#PSSFGs#PR	Cotton_D_gene_10012858	S287	1	NO	(5 - 26)
348	LVSSTDTYDGs#PCGK	Cotton_D_gene_10012858	S205	1	NO	(5 - 26)
324	LEPSVQTDAPQQPGPASVs#C	Cotton_D_gene_10010960	S281	1	NO	(6 - 73)
322	HQDIDQYs#GAEDDLs#D	Cotton_D_gene_10010918	S668	1	NO	(2 - 402)
323	HQDIDQYs#GAEDDLs#D	Cotton_D_gene_10010918	S675	1	NO	(2 - 402)
317	GLs#DDERs#DHGVPVGYR	Cotton_D_gene_10010692	S362	1	NO	(2 - 83)
318	GLs#DDERs#DHGVPVGYR	Cotton_D_gene_10010692	S367	1	NO	(2 - 83)
308	FPGs#PVDLs#PPR	Cotton_D_gene_10010180	S217	1	NO	(1 - 25)
309	RFPGs#PVDLs#PPR	Cotton_D_gene_10010180	S217	1	NO	(1 - 25)
310	RFPGs#PVDLs#PPRR	Cotton_D_gene_10010180	S217	1	NO	(1 - 25)
311	FPGs#PVDLs#PPR	Cotton_D_gene_10010180	S222	1	NO	(1 - 25)
312	RFPGs#PVDLs#PPR	Cotton_D_gene_10010180	S222	1	NO	(1 - 25)
313	RFPGs#PVDLs#PPRR	Cotton_D_gene_10010180	S222	1	NO	(1 - 25)
314	GGGGs#DYEPGEVR	Cotton_D_gene_10010180	S45	1	NO	(1 - 25)
301	GGs#Rs#PPYEDTYDR	Cotton_D_gene_10010170	S149	1	NO	(22 - 114)
302	TASSs#s#LGHSSGNPVEAK	Cotton_D_gene_10010170	S293	1	NO	(22 - 114)
303	GGs#Rs#PPYEDTYDR	Cotton_D_gene_10010170	S151	1	NO	(22 - 114)
304	TASSs#s#LGHSSGNPVEAK	Cotton_D_gene_10010170	S294	1	NO	(22 - 114)
295	SIs#SAQYFGDNTR	Cotton_D_gene_10009857	S345	1	NO	(2 - 108)
291	YGs#DNEARs#PGAAPQAEEDDEDPEIK	Cotton_D_gene_10009824	S171	1	NO	(2 - 53)
293	YGs#DNEARs#PGAAPQAEEDDEDPEIK	Cotton_D_gene_10009824	S177	1	NO	(2 - 53)
287	LVs#EDs#GIQNESLK	Cotton_D_gene_10009435	S171	1	NO	(61 - 159)
288	LVs#EDs#GIQNESLK	Cotton_D_gene_10009435	S174	1	NO	(61 - 159)
223	APDVDNVEs#PKs#DPDK	Cotton_D_gene_10007850	S176	1	NO	(1 - 102)
224	TGLVSYs#DEs#EDDD	Cotton_D_gene_10007850	S196	1	NO	(1 - 102)
225	APDVDNVEs#PKs#DPDK	Cotton_D_gene_10007850	S179	1	NO	(1 - 102)
226	TGLVSYs#DEs#EDDD	Cotton_D_gene_10007850	S199	1	NO	(1 - 102)
219	EPCs#EDEKLEEs#PVLGLLSENK	Cotton_D_gene_10007707	S123	1	NO	(16 - 53)
220	EPCs#EDEKLEEs#PVLGLLSENK	Cotton_D_gene_10007707	S131	1	NO	(16 - 53)
221	NVSTTTEGTEs#PK	Cotton_D_gene_10007707	S108	1	NO	(16 - 53)
222	WLDDGNDNEGs#SGTVEK	Cotton_D_gene_10007707	S91	1	NO	(16 - 53)
217	EPCs#EDEEKLDGs#PVLGLLAGHK	Cotton_D_gene_10007276	S123	1	NO	(17 - 53)
218	EPCs#EDEEKLDGs#PVLGLLAGHK	Cotton_D_gene_10007276	S132	1	NO	(17 - 53)
190	SASYDDs#EDDLFGD	Cotton_D_gene_10006166	S401	1	NO	(2 - 67)
177	SRs#PAs#ADALPSSVVNK	Cotton_D_gene_10006082	S299	1	NO	(5 - 25)
178	SRs#PAs#ADALPSSVVNK	Cotton_D_gene_10006082	S302	1	NO	(5 - 25)
157	TAEAGIADDAGRMs#EDs#Gs#DDD	Cotton_D_gene_10005644	S288	1	NO	(1 - 128)
158	TAEAGIADDAGRMs#EDs#Gs#DDD	Cotton_D_gene_10005644	S291	1	NO	(1 - 128)
159	TAEAGIADDAGRMs#EDs#Gs#DDD	Cotton_D_gene_10005644	S293	1	NO	(1 - 128)
156	VDTAVs#DDCSNLNK	Cotton_D_gene_10005342	S134	1	NO	(1 - 83)
151	IGLQEATs#s#PNs#AR	Cotton_D_gene_10005163	S1311	1	NO	(5 - 49)
152	DIGQNSSRs#GGDQy#DPLFDSIEPSTR	Cotton_D_gene_10005163	S1326	1	NO	(5 - 49)
153	IGLQEATs#s#PNs#AR	Cotton_D_gene_10005163	S1312	1	NO	(5 - 49)
154	DIGQNSSRs#GGDQy#DPLFDSIEPSTR	Cotton_D_gene_10005163	Y1331	1	NO	(5 - 49)
155	IGLQEATs#s#PNs#AR	Cotton_D_gene_10005163	S1315	1	NO	(5 - 49)
134	SGKIPs#s#Ds#s#DDEHAR	Cotton_D_gene_10005130	S199	1	NO	(2 - 154)
135	IPs#s#Ds#s#DDEHAR	Cotton_D_gene_10005130	S199	1	NO	(2 - 154)
136	VTEDNs#HEEGELs#PKs#DELANNGHGNK	Cotton_D_gene_10005130	S362	1	NO	(2 - 154)
137	IAs#Rs#Ps#PGGTSK	Cotton_D_gene_10005130	S460	1	NO	(2 - 154)
138	VTEDNs#HEEGELs#PK	Cotton_D_gene_10005130	S362	1	NO	(2 - 154)
139	SGKIPs#s#Ds#s#DDEHAR	Cotton_D_gene_10005130	S200	1	NO	(2 - 154)
140	IPs#s#Ds#s#DDEHAR	Cotton_D_gene_10005130	S200	1	NO	(2 - 154)
141	VTEDNs#HEEGELs#PKs#DELANNGHGNK	Cotton_D_gene_10005130	S369	1	NO	(2 - 154)
142	IAs#Rs#Ps#PGGTSK	Cotton_D_gene_10005130	S462	1	NO	(2 - 154)
143	VTEDNs#HEEGELs#PK	Cotton_D_gene_10005130	S369	1	NO	(2 - 154)
144	SGKIPs#s#Ds#s#DDEHAR	Cotton_D_gene_10005130	S202	1	NO	(2 - 154)
145	IPs#s#Ds#s#DDEHAR	Cotton_D_gene_10005130	S202	1	NO	(2 - 154)
146	VTEDNs#HEEGELs#PKs#DELANNGHGNK	Cotton_D_gene_10005130	S372	1	NO	(2 - 154)
147	IAs#Rs#Ps#PGGTSK	Cotton_D_gene_10005130	S464	1	NO	(2 - 154)
148	SGKIPs#s#Ds#s#DDEHAR	Cotton_D_gene_10005130	S203	1	NO	(2 - 154)
149	IPs#s#Ds#s#DDEHAR	Cotton_D_gene_10005130	S203	1	NO	(2 - 154)
150	SQPAEDEs#PQNIGLQR	Cotton_D_gene_10005130	S344	1	NO	(2 - 154)
127	GEVVGLGs#Ls#DVDDLATTFAK	Cotton_D_gene_10004713	S75	1	NO	(463 - 613)
128	GEVVGLGs#Ls#DVDDLATTFAK	Cotton_D_gene_10004713	S77	1	NO	(463 - 613)
118	LEDIGAAPEEKs#s#DEELs#DDEy#AAs#DDEEIAGK	Cotton_D_gene_10003732	S160	1	NO	(5 - 139)
119	LEDIGAAPEEKs#s#DEELs#DDEy#AAs#DDEEIAGK	Cotton_D_gene_10003732	S161	1	NO	(5 - 139)
120	LEDIGAAPEEKs#s#DEELs#DDEy#AAs#DDEEIAGK	Cotton_D_gene_10003732	S166	1	NO	(5 - 139)
121	LEDIGAAPEEKs#s#DEELs#DDEy#AAs#DDEEIAGK	Cotton_D_gene_10003732	Y170	1	NO	(5 - 139)
122	LEDIGAAPEEKs#s#DEELs#DDEy#AAs#DDEEIAGK	Cotton_D_gene_10003732	S173	1	NO	(5 - 139)
111	KLLEETDDQs#s#EGs#s#PGESPK	Cotton_D_gene_10003629	S275	1	NO	(3 - 71)
112	LLEETDDQs#s#EGSSPGESPK	Cotton_D_gene_10003629	S275	1	NO	(3 - 71)
113	KLLEETDDQs#s#EGs#s#PGESPK	Cotton_D_gene_10003629	S276	1	NO	(3 - 71)
114	LLEETDDQs#s#EGSSPGESPK	Cotton_D_gene_10003629	S276	1	NO	(3 - 71)
115	KLLEETDDQs#s#EGs#s#PGESPK	Cotton_D_gene_10003629	S279	1	NO	(3 - 71)
116	KLLEETDDQs#s#EGs#s#PGESPK	Cotton_D_gene_10003629	S280	1	NO	(3 - 71)
117	VMQGLGLIAPPGs#PFHK	Cotton_D_gene_10003629	S306	1	NO	(3 - 71)
109	TDVVEDFTEMEPHDEDs#T	Cotton_D_gene_10003335	S255	1	NO	(6 - 56)
101	GIs#Ds#DDEDEGR	Cotton_D_gene_10003234	S217	1	NO	(3 - 23)
102	GIs#Ds#DDEDEGR	Cotton_D_gene_10003234	S219	1	NO	(3 - 23)
99	VNs#DVGs#VGLPSSR	Cotton_D_gene_10003058	S159	1	NO	(1 - 83)
100	VNs#DVGs#VGLPSSR	Cotton_D_gene_10003058	S163	1	NO	(1 - 83)
89	DPYGYVWLICs#PAK	Cotton_D_gene_10002490	S151	1	NO	(4 - 108)
76	INNDADDDs#DDFIFSPK	Cotton_D_gene_10001820	S179	1	NO	(5 - 57)
58	DDAAs#HVs#RTDSVPAs#P	Cotton_D_gene_10000290	S559	1	NO	(2 - 500)
59	DDAAs#HVs#RTDSVPAs#P	Cotton_D_gene_10000290	S562	1	NO	(2 - 500)
60	DDAAs#HVs#RTDSVPAs#P	Cotton_D_gene_10000290	S570	1	NO	(2 - 500)
61	TDSVPAs#P	Cotton_D_gene_10000290	S570	1	NO	(2 - 500)
51	QIQNNVVSNQs#ADs#IEEAILR	CO490941	S91	1	NO	(1 - 26)
52	QIQNNVVSNQs#ADs#IEEAILR	CO490941	S94	1	NO	(1 - 26)
49	LANIAGGs#PTTQs#NR	CO127430	S211	1	NO	(7 - 202)
50	LANIAGGs#PTTQs#NR	CO127430	S216	1	NO	(7 - 202)
44	KQs#EQNIGAPPSYEEAVTETQs#PVR	CO118092	S76	1	NO	(100 - 148)
45	KQs#EQNIGAPPSYEEAVTETQs#PVR	CO118092	S95	1	NO	(100 - 148)
46	QSEQNIGAPPSYEEAVTETQs#PVR	CO118092	S95	1	NO	(100 - 148)
41	QNs#LLAEQVs#PR	CO105954	S195	1	NO	(1 - 51)
42	QNs#LLAEQVs#PR	CO105954	S202	1	NO	(1 - 51)
32	GRVSPTPGMAt#AGGPGLs#PPDSDYIWR	CO095058	T164	1	NO	(1 - 97)
33	GRVSPTPGMAt#AGGPGLs#PPDSDYIWR	CO095058	S171	1	NO	(1 - 97)
30	YYIEDEMs#Ds#GSTGGGR	CO094687	S114	1	NO	(195 - 301)
31	YYIEDEMs#Ds#GSTGGGR	CO094687	S116	1	NO	(195 - 301)
24	WAs#GDs#s#s#GDEGEILEDEEMPK	CO090630	S188	1	NO	(7 - 49)
25	LQs#Ps#PVAATEIAGYSTLESR	CO090630	S132	1	NO	(7 - 49)
26	WAs#GDs#s#s#GDEGEILEDEEMPK	CO090630	S191	1	NO	(7 - 49)
27	LQs#Ps#PVAATEIAGYSTLESR	CO090630	S134	1	NO	(7 - 49)
28	WAs#GDs#s#s#GDEGEILEDEEMPK	CO090630	S192	1	NO	(7 - 49)
29	WAs#GDs#s#s#GDEGEILEDEEMPK	CO090630	S193	1	NO	(7 - 49)
17	DRs#Ls#PYSSYSNSR	CO079890	S180	1	NO	(21 - 76)
18	DRs#Ls#PYSSYSNSR	CO079890	S182	1	NO	(21 - 76)
3	SETTVDGAREs#s#LEPSEFNSAR	AI730380	S91	1	NO	(114 - 257)
4	SETTVDGAREs#s#LEPSEFNSAR	AI730380	S92	1	NO	(114 - 257)
1228	Dy#s#PRYSPHGGR	TC239891	Y278	2	NO	(106 - 157),(29 - 84)
1229	Dy#s#PRYSPHGGR	TC239891	S279	2	NO	(106 - 157),(29 - 84)
1230	t#PTPGHYLGLK	TC239891	T231	2	NO	(106 - 157),(29 - 84)
1207	EGEDYAs#DAAGGDs#DDNLHs#PLISR	TC237728	S388	2	NO	(241 - 369),(1 - 225)
1208	EGEDYAs#DAAGGDs#DDNLHs#PLISR	TC237728	S395	2	NO	(241 - 369),(1 - 225)
1209	EGEDYAs#DAAGGDs#DDNLHs#PLISR	TC237728	S401	2	NO	(241 - 369),(1 - 225)
1129	TFIPEEGDDFGMs#s#EEEs#EEEEDEELPVAAAAAAAAVNGK	TC230548	S30	2	NO	(295 - 425),(1 - 21)
1130	TFIPEEGDDFGMs#s#EEEs#EEEEDEELPVAAAAAAAAVNGK	TC230548	S31	2	NO	(295 - 425),(1 - 21)
1131	TFIPEEGDDFGMs#s#EEEs#EEEEDEELPVAAAAAAAAVNGK	TC230548	S35	2	NO	(295 - 425),(1 - 21)
1121	AWs#Es#DDDEPVQR	TC230403	S296	2	NO	(14 - 104),(4 - 34)
1122	GNs#AELQEs#DGEIR	TC230403	S317	2	NO	(14 - 104),(4 - 34)
1123	RAWs#Es#DDDEPVQR	TC230403	S296	2	NO	(14 - 104),(4 - 34)
1124	AWs#Es#DDDEPVQR	TC230403	S298	2	NO	(14 - 104),(4 - 34)
1125	GNs#AELQEs#DGEIR	TC230403	S323	2	NO	(14 - 104),(4 - 34)
1126	RAWs#Es#DDDEPVQR	TC230403	S298	2	NO	(14 - 104),(4 - 34)
1116	TMVs#s#Es#EENLITYVAADSK	TC229918	S161	2	NO	(4 - 20),(5 - 19)
1117	TMVs#s#Es#EENLITYVAADSK	TC229918	S162	2	NO	(4 - 20),(5 - 19)
1118	TMVs#s#Es#EENLITYVAADSK	TC229918	S164	2	NO	(4 - 20),(5 - 19)
1087	AEEEEDDDKVEs#PVTR	ES842996	S117	2	NO	(314 - 416),(156 - 275)
1048	NQPGTPNPDAEVIALs#PK	ES813407	S142	2	NO	(3 - 25),(1 - 24)
1031	NLPGNPDAEVIALs#PK	ES809037	S249	2	NO	(61 - 147),(1 - 20)
978	SGPQTPASNLGs#PGNNLTPAGPCR	DW476220	S130	2	NO	(140 - 261),(1 - 71)
957	GCDWGHs#DVs#DGDDDENLEK	DT462578	S70	2	NO	(14 - 51),(14 - 44)
958	GCDWGHs#DVs#DGDDDENLEK	DT462578	S73	2	NO	(14 - 51),(14 - 44)
954	NLALGEGDDDDEAGVVQs#DDDDDDTLPFACFICR	DT457021	S63	2	NO	(1 - 30),(5 - 26)
939	ETQs#EIADYGFGR	DR455128	S25	2	NO	(277 - 410),(244 - 296)
929	GADs#Ds#GEEEQDNPQK	Cotton_D_gene_10040894	S151	2	NO	(2 - 129),(1 - 48)
930	KGADs#Ds#GEEEQDNPQK	Cotton_D_gene_10040894	S151	2	NO	(2 - 129),(1 - 48)
931	GADs#Ds#GEEEQDNPQK	Cotton_D_gene_10040894	S153	2	NO	(2 - 129),(1 - 48)
932	KGADs#Ds#GEEEQDNPQK	Cotton_D_gene_10040894	S153	2	NO	(2 - 129),(1 - 48)
919	TVQFVDWCPt#GFK	Cotton_D_gene_10039924	T349	2	NO	(1 - 215),(1 - 126)
903	SWLGLAAQs#P	Cotton_D_gene_10039035	S216	2	NO	(2 - 36),(1 - 26)
879	DAVPs#PLs#EDMEEs#PR	Cotton_D_gene_10037299	S309	2	NO	(1 - 238),(1 - 111)
880	DAVPs#PLs#EDMEEs#PR	Cotton_D_gene_10037299	S312	2	NO	(1 - 238),(1 - 111)
881	DAVPs#PLs#EDMEEs#PR	Cotton_D_gene_10037299	S318	2	NO	(1 - 238),(1 - 111)
882	EIVDs#DDEDDLSK	Cotton_D_gene_10037299	S461	2	NO	(1 - 238),(1 - 111)
851	TVDPYs#DIs#s#Ds#D	Cotton_D_gene_10036992	S563	2	NO	(7 - 179),(1 - 114)
852	TVDPYs#DIs#s#Ds#D	Cotton_D_gene_10036992	S566	2	NO	(7 - 179),(1 - 114)
853	TVDPYs#DIs#s#Ds#D	Cotton_D_gene_10036992	S567	2	NO	(7 - 179),(1 - 114)
854	TVDPYs#DIs#s#Ds#D	Cotton_D_gene_10036992	S569	2	NO	(7 - 179),(1 - 114)
846	LNLDRs#s#GDDs#MEEDMLESK	Cotton_D_gene_10036546	S359	2	NO	(3 - 53),(2 - 34)
847	LNLDRs#s#GDDs#MEEDMLESK	Cotton_D_gene_10036546	S360	2	NO	(3 - 53),(2 - 34)
848	LNLDRs#s#GDDs#MEEDMLESK	Cotton_D_gene_10036546	S364	2	NO	(3 - 53),(2 - 34)
840	LNLDRs#s#GDDs#MEEDVLESK	Cotton_D_gene_10036545	S375	2	NO	(3 - 53),(2 - 34)
841	LNLDRs#s#GDDs#MEEDVLESK	Cotton_D_gene_10036545	S376	2	NO	(3 - 53),(2 - 34)
842	LNLDRs#s#GDDs#MEEDVLESK	Cotton_D_gene_10036545	S380	2	NO	(3 - 53),(2 - 34)
843	ENAETEEDNGFNs#DPQPTDEGGIEK	Cotton_D_gene_10036545	S64	2	NO	(3 - 53),(2 - 34)
844	LDAPPQTPTTPGTSGSTAPQAQPASQPQPs#PR	Cotton_D_gene_10036545	S636	2	NO	(3 - 53),(2 - 34)
845	SSGDDs#MEEDVLESK	Cotton_D_gene_10036545	S380	2	NO	(3 - 53),(2 - 34)
837	LAFs#QAs#EAGNEDWDDSVLPK	Cotton_D_gene_10036408	S241	2	NO	(10 - 79),(1 - 21)
838	LAFs#QAs#EAGNEDWDDSVLPK	Cotton_D_gene_10036408	S244	2	NO	(10 - 79),(1 - 21)
839	LVFRPPt#PPEQPTTPPFVPHK	Cotton_D_gene_10036408	T80	2	NO	(10 - 79),(1 - 21)
836	LHTLNAAAGDs#EEED	Cotton_D_gene_10036392	S294	2	NO	(1 - 119),(1 - 92)
813	GLENFLs#GEDs#DINAAAEDDYIILR	Cotton_D_gene_10035684	S273	2	NO	(2 - 168),(3 - 78)
815	GLENFLs#GEDs#DINAAAEDDYIILR	Cotton_D_gene_10035684	S277	2	NO	(2 - 168),(3 - 78)
811	DAt#s#DEDEEESEIVDEK	Cotton_D_gene_10035631	T350	2	NO	(1 - 175),(35 - 120)
812	DAt#s#DEDEEESEIVDEK	Cotton_D_gene_10035631	S351	2	NO	(1 - 175),(35 - 120)
774	INPLNPAFGSNNSGFs#PR	Cotton_D_gene_10033740	S151	2	NO	(7 - 54),(2 - 29)
736	GWNLEANLENGALs#PST	Cotton_D_gene_10032411	S82	2	NO	(395 - 454),(148 - 219)
735	MFESDADt#V	Cotton_D_gene_10032341	T393	2	NO	(24 - 73),(2 - 18)
732	SGQTs#DPNs#EDETDIGDKR	Cotton_D_gene_10032253	S291	2	NO	(6 - 210),(1 - 84)
734	SGQTs#DPNs#EDETDIGDKR	Cotton_D_gene_10032253	S295	2	NO	(6 - 210),(1 - 84)
730	TVSAEGDs#ENEDYIPTK	Cotton_D_gene_10032228	S456	2	NO	(1 - 272),(11 - 52)
728	NVKPFIEWLQNAEs#Et#EEE	Cotton_D_gene_10032008	S442	2	NO	(5 - 123),(3 - 83)
729	NVKPFIEWLQNAEs#Et#EEE	Cotton_D_gene_10032008	T444	2	NO	(5 - 123),(3 - 83)
727	VLESTAVVs#VPVCDEIPSSSGSPLR	Cotton_D_gene_10031804	S312	2	NO	(2 - 84),(25 - 60)
721	DLMIGQPs#Gs#EVGDR	Cotton_D_gene_10031565	S461	2	NO	(1 - 132),(39 - 90)
722	WLLNVQDCEEHs#AQs#AR	Cotton_D_gene_10031565	S283	2	NO	(1 - 132),(39 - 90)
723	DLMIGQPs#Gs#EVGDR	Cotton_D_gene_10031565	S463	2	NO	(1 - 132),(39 - 90)
724	WLLNVQDCEEHs#AQs#AR	Cotton_D_gene_10031565	S286	2	NO	(1 - 132),(39 - 90)
725	QGs#NQVIEIPSVR	Cotton_D_gene_10031565	S575	2	NO	(1 - 132),(39 - 90)
695	SGQTs#EPNs#EDETDIGGKR	Cotton_D_gene_10030956	S298	2	NO	(6 - 208),(1 - 84)
697	SGQTs#EPNs#EDETDIGGK	Cotton_D_gene_10030956	S298	2	NO	(6 - 208),(1 - 84)
698	SGQTs#EPNs#EDETDIGGKR	Cotton_D_gene_10030956	S302	2	NO	(6 - 208),(1 - 84)
700	SGQTs#EPNs#EDETDIGGK	Cotton_D_gene_10030956	S302	2	NO	(6 - 208),(1 - 84)
680	As#PYGGEAEs#PVNER	Cotton_D_gene_10030715	S311	2	NO	(1 - 69),(28 - 55)
681	RAs#PYGGEAEs#PVNER	Cotton_D_gene_10030715	S311	2	NO	(1 - 69),(28 - 55)
682	APs#Hs#PYGR	Cotton_D_gene_10030715	S283	2	NO	(1 - 69),(28 - 55)
683	As#PYGGEAEs#PVNER	Cotton_D_gene_10030715	S319	2	NO	(1 - 69),(28 - 55)
684	RAs#PYGGEAEs#PVNER	Cotton_D_gene_10030715	S319	2	NO	(1 - 69),(28 - 55)
685	APs#Hs#PYGR	Cotton_D_gene_10030715	S285	2	NO	(1 - 69),(28 - 55)
686	As#PENIQGSSR	Cotton_D_gene_10030715	S239	2	NO	(1 - 69),(28 - 55)
687	DRGs#PEYGQITSR	Cotton_D_gene_10030715	S203	2	NO	(1 - 69),(28 - 55)
688	ERAs#PENIQGSSR	Cotton_D_gene_10030715	S239	2	NO	(1 - 69),(28 - 55)
689	ERAs#PENIQGSSRSPYR	Cotton_D_gene_10030715	S239	2	NO	(1 - 69),(28 - 55)
690	GSs#PGSMPER	Cotton_D_gene_10030715	S301	2	NO	(1 - 69),(28 - 55)
675	SDGAs#PIDs#PQR	Cotton_D_gene_10030544	S808	2	NO	(2 - 113),(2 - 52)
676	ASs#PVLs#EKHEQLDR	Cotton_D_gene_10030544	S666	2	NO	(2 - 113),(2 - 52)
677	SDGAs#PIDs#PQR	Cotton_D_gene_10030544	S812	2	NO	(2 - 113),(2 - 52)
678	ASs#PVLs#EKHEQLDR	Cotton_D_gene_10030544	S670	2	NO	(2 - 113),(2 - 52)
679	DVLTGSDEGDGs#PAAVHDEENCR	Cotton_D_gene_10030544	S718	2	NO	(2 - 113),(2 - 52)
674	LQNSAQTMQQNFQDPQRs#P	Cotton_D_gene_10030522	S249	2	NO	(2 - 139),(103 - 119)
657	GYYEEELQAs#s#WDHGEPDR	Cotton_D_gene_10029529	S303	2	NO	(54 - 151),(1 - 83)
658	GYYEEELQAs#s#WDHGEPDR	Cotton_D_gene_10029529	S304	2	NO	(54 - 151),(1 - 83)
659	VPs#PVRPPPVK	Cotton_D_gene_10029529	S371	2	NO	(54 - 151),(1 - 83)
646	FDs#INs#SKDFGSGFSR	Cotton_D_gene_10028753	S940	2	NO	(2 - 72),(5 - 65)
647	FDs#INs#SKDFGSGFSR	Cotton_D_gene_10028753	S943	2	NO	(2 - 72),(5 - 65)
643	SSLEHALPDs#PFAs#PEK	Cotton_D_gene_10028436	S585	2	NO	(8 - 67),(2 - 26)
644	SSLEHALPDs#PFAs#PEK	Cotton_D_gene_10028436	S589	2	NO	(8 - 67),(2 - 26)
638	SQVIADPs#s#s#s#Es#EPQENR	Cotton_D_gene_10028381	S105	2	NO	(136 - 262),(2 - 65)
639	SQVIADPs#s#s#s#Es#EPQENR	Cotton_D_gene_10028381	S106	2	NO	(136 - 262),(2 - 65)
640	SQVIADPs#s#s#s#Es#EPQENR	Cotton_D_gene_10028381	S107	2	NO	(136 - 262),(2 - 65)
641	SQVIADPs#s#s#s#Es#EPQENR	Cotton_D_gene_10028381	S108	2	NO	(136 - 262),(2 - 65)
642	SQVIADPs#s#s#s#Es#EPQENR	Cotton_D_gene_10028381	S110	2	NO	(136 - 262),(2 - 65)
636	YNEMEGTWSPAYy#s#PR	Cotton_D_gene_10028280	Y260	2	NO	(2 - 259),(2 - 82)
637	YNEMEGTWSPAYy#s#PR	Cotton_D_gene_10028280	S261	2	NO	(2 - 259),(2 - 82)
626	KASYFs#DEs#DEEE	Cotton_D_gene_10027621	S248	2	NO	(1 - 69),(2 - 18)
628	KASYFs#DEs#DEEE	Cotton_D_gene_10027621	S251	2	NO	(1 - 69),(2 - 18)
621	SIESYGs#FDGNAMPVK	Cotton_D_gene_10027460	S296	2	NO	(2 - 114),(3 - 42)
622	VSDYSVSSGGDPFASGTGs#PNYR	Cotton_D_gene_10027460	S237	2	NO	(2 - 114),(3 - 42)
613	VDNNVLNQIs#PAVAs#DKELQs#s#GNEDPLAK	Cotton_D_gene_10026593	S460	2	NO	(1 - 85),(1 - 85)
614	VDNNVLNQIs#PAVAs#DKELQs#s#GNEDPLAK	Cotton_D_gene_10026593	S465	2	NO	(1 - 85),(1 - 85)
615	VDNNVLNQIs#PAVAs#DKELQs#s#GNEDPLAK	Cotton_D_gene_10026593	S471	2	NO	(1 - 85),(1 - 85)
616	VDNNVLNQIs#PAVAs#DKELQs#s#GNEDPLAK	Cotton_D_gene_10026593	S472	2	NO	(1 - 85),(1 - 85)
606	NVEPIs#PMs#SR	Cotton_D_gene_10026126	S549	2	NO	(5 - 88),(5 - 26)
607	NVEPIs#PMs#SR	Cotton_D_gene_10026126	S552	2	NO	(5 - 88),(5 - 26)
595	DFELHs#s#DDEAPREEEEEVK	Cotton_D_gene_10025526	S157	2	NO	(1 - 85),(2 - 76)
596	DFELHs#s#DDEAPREEEEEVK	Cotton_D_gene_10025526	S158	2	NO	(1 - 85),(2 - 76)
597	NLSIEDFGLEDAs#DDETNR	Cotton_D_gene_10025526	S192	2	NO	(1 - 85),(2 - 76)
582	KSEQTs#DPNs#EDEADIGGK	Cotton_D_gene_10025298	S300	2	NO	(6 - 211),(1 - 84)
586	KSEQTs#DPNs#EDEADIGGK	Cotton_D_gene_10025298	S304	2	NO	(6 - 211),(1 - 84)
561	LLPQGs#GDLMSGR	Cotton_D_gene_10025066	S570	2	NO	(1 - 209),(1 - 113)
549	NQPGNPDPDAEVIALs#PK	Cotton_D_gene_10023415	S75	2	NO	(3 - 25),(1 - 24)
526	TIQFVDWCPt#GFK	Cotton_D_gene_10021918	T349	2	NO	(1 - 215),(1 - 126)
520	EYGFEEDKs#Ds#EDEDEGVR	Cotton_D_gene_10021472	S891	2	NO	(2 - 167),(3 - 78)
521	EYGFEEDKs#Ds#EDEDEGVR	Cotton_D_gene_10021472	S893	2	NO	(2 - 167),(3 - 78)
485	YSs#s#PEATSMVLVGCPR	Cotton_D_gene_10020546	S62	2	NO	(69 - 95),(5 - 22)
486	YSs#s#PEATSMVLVGCPR	Cotton_D_gene_10020546	S63	2	NO	(69 - 95),(5 - 22)
481	DLSFDs#EDLDLNs#DGDDGFDNFGSK	Cotton_D_gene_10019998	S613	2	NO	(1 - 29),(2 - 29)
482	DLSFDs#EDLDLNs#DGDDGFDNFGSK	Cotton_D_gene_10019998	S620	2	NO	(1 - 29),(2 - 29)
469	GANQDEVYEIPs#GDDDCSK	Cotton_D_gene_10019484	S136	2	NO	(69 - 135),(1 - 131)
458	NFRs#s#s#DEEDGFYTTK	Cotton_D_gene_10019102	S534	2	NO	(1 - 84),(19 - 54)
459	NFRs#s#s#DEEDGFYTTK	Cotton_D_gene_10019102	S535	2	NO	(1 - 84),(19 - 54)
460	NFRs#s#s#DEEDGFYTTK	Cotton_D_gene_10019102	S536	2	NO	(1 - 84),(19 - 54)
461	FDNLQNDYs#DDEFR	Cotton_D_gene_10019102	S396	2	NO	(1 - 84),(19 - 54)
462	TTLAHEEAPAEs#DQEDLDR	Cotton_D_gene_10019102	S339	2	NO	(1 - 84),(19 - 54)
418	MIDDDGs#Ls#PR	Cotton_D_gene_10017432	S7	2	NO	(52 - 131),(14 - 49)
419	MIDDDGs#Ls#PR	Cotton_D_gene_10017432	S9	2	NO	(52 - 131),(14 - 49)
417	s#FFDGVSDFTTR	Cotton_D_gene_10016950	S100	2	NO	(2 - 81),(1 - 41)
398	IGLSYSEGs#Ds#PPGK	Cotton_D_gene_10015818	S318	2	NO	(2 - 21),(5 - 19)
399	IGLSYSEGs#Ds#PPGK	Cotton_D_gene_10015818	S320	2	NO	(2 - 21),(5 - 19)
388	GNWGSPt#DGIAPETEENVPENEK	Cotton_D_gene_10015461	T170	2	NO	(14 - 105),(1 - 67)
358	SGQTs#DPNs#EDEAEVGGK	Cotton_D_gene_10014027	S295	2	NO	(6 - 145),(1 - 84)
360	SGQTs#DPNs#EDEAEVGGK	Cotton_D_gene_10014027	S299	2	NO	(6 - 145),(1 - 84)
353	VLs#GNNLGMMCGINR	Cotton_D_gene_10013699	S1394	2	NO	(4 - 45),(1 - 41)
319	GNTATVLKt#PENs#P	Cotton_D_gene_10010882	T436	2	NO	(2 - 115),(1 - 71)
320	GNTATVLKt#PENs#P	Cotton_D_gene_10010882	S440	2	NO	(2 - 115),(1 - 71)
297	LEDNEGIEPCAGPs#PCVs#PTVR	Cotton_D_gene_10010042	S1076	2	NO	(2 - 113),(2 - 52)
298	LEDNEGIEPCAGPs#PCVs#PTVR	Cotton_D_gene_10010042	S1080	2	NO	(2 - 113),(2 - 52)
299	DMLTGFDEGDGs#PAAVPDEENCR	Cotton_D_gene_10010042	S716	2	NO	(2 - 113),(2 - 52)
289	ITFDDs#DDEN	Cotton_D_gene_10009818	S544	2	NO	(2 - 168),(2 - 78)
278	KPEPEEEs#DDDMGFSLFD	Cotton_D_gene_10009321	S311	2	NO	(2 - 98),(1 - 88)
241	LDSEIAAAEAs#EEES	Cotton_D_gene_10008447	S283	2	NO	(2 - 132),(1 - 66)
233	ADDDs#DKs#PK	Cotton_D_gene_10008211	S508	2	NO	(229 - 451),(1 - 54)
234	ADDDs#DKs#PK	Cotton_D_gene_10008211	S511	2	NO	(229 - 451),(1 - 54)
210	TQIQt#PNPMLt#PAAt#PGTAGLt#PR	Cotton_D_gene_10007218	T406	2	NO	(1 - 231),(1 - 60)
211	LMLPs#PQIs#DHELEEIAK	Cotton_D_gene_10007218	S299	2	NO	(1 - 231),(1 - 60)
212	TQIQt#PNPMLt#PAAt#PGTAGLt#PR	Cotton_D_gene_10007218	T412	2	NO	(1 - 231),(1 - 60)
213	LMLPs#PQIs#DHELEEIAK	Cotton_D_gene_10007218	S303	2	NO	(1 - 231),(1 - 60)
214	TQIQt#PNPMLt#PAAt#PGTAGLt#PR	Cotton_D_gene_10007218	T416	2	NO	(1 - 231),(1 - 60)
215	TQIQt#PNPMLt#PAAt#PGTAGLt#PR	Cotton_D_gene_10007218	T423	2	NO	(1 - 231),(1 - 60)
216	ESQt#PLLGGENPELHPSDFSGVTPK	Cotton_D_gene_10007218	T380	2	NO	(1 - 231),(1 - 60)
170	NGEs#AAEEE	Cotton_D_gene_10005812	S56	2	NO	(117 - 173),(1 - 40)
169	MAAMFGGDs#DDEEEI	Cotton_D_gene_10005786	S406	2	NO	(1 - 135),(2 - 132)
161	ALNSAAGVDs#DEDDE	Cotton_D_gene_10005672	S297	2	NO	(1 - 119),(2 - 91)
132	EEs#DDDMGFSLFD	Cotton_D_gene_10005040	S103	2	NO	(1 - 88),(28 - 65)
133	VEEKEESDDDMGFs#LFD	Cotton_D_gene_10005040	S110	2	NO	(1 - 88),(28 - 65)
124	NDDs#Es#EDEAPR	Cotton_D_gene_10004099	S668	2	NO	(2 - 137),(9 - 25)
125	NDDs#Es#EDEAPR	Cotton_D_gene_10004099	S670	2	NO	(2 - 137),(9 - 25)
126	GLEGDVATAs#DH	Cotton_D_gene_10004099	S698	2	NO	(2 - 137),(9 - 25)
91	VLDSEAs#PALs#PEVGLEK	Cotton_D_gene_10002808	S304	2	NO	(154 - 256),(5 - 148)
92	VLDSEAs#PALs#PEVGLEK	Cotton_D_gene_10002808	S308	2	NO	(154 - 256),(5 - 148)
90	ESLt#EDEEYGDLNQPLEK	Cotton_D_gene_10002775	T314	2	NO	(3 - 70),(1 - 69)
82	LALs#PVt#PLNEDPFNK	Cotton_D_gene_10002013	S186	2	NO	(2 - 29),(5 - 27)
83	LALs#PVt#PLNEDPFNK	Cotton_D_gene_10002013	T189	2	NO	(2 - 29),(5 - 27)
20	GLGLSYs#s#s#Gs#ENAGDGHGK	CO086771	S199	2	NO	(3 - 33),(4 - 32)
21	GLGLSYs#s#s#Gs#ENAGDGHGK	CO086771	S200	2	NO	(3 - 33),(4 - 32)
22	GLGLSYs#s#s#Gs#ENAGDGHGK	CO086771	S201	2	NO	(3 - 33),(4 - 32)
23	GLGLSYs#s#s#Gs#ENAGDGHGK	CO086771	S203	2	NO	(3 - 33),(4 - 32)
19	NLPGNPDPDAEVIALs#PK	CO086204	S128	2	NO	(3 - 25),(1 - 24)
5	GHs#Ks#PPYR	BF275918	S148	2	NO	(34 - 62),(2 - 17)
6	GHs#Ks#PPYR	BF275918	S150	2	NO	(34 - 62),(2 - 17)
1	VIYIPANPPs#PVPEGSEEGt#PPR	AI054732	S25
2	VIYIPANPPs#PVPEGSEEGt#PPR	AI054732	T35
7	TFVPEEGs#DDEFDs#EEEs#s#EDEELPVAAENGK	BQ406491	S59
8	TFVPEEGs#DDEFDs#EEEs#s#EDEELPVAAENGK	BQ406491	S65
9	TFVPEEGs#DDEFDs#EEEs#s#EDEELPVAAENGK	BQ406491	S69
10	TFVPEEGs#DDEFDs#EEEs#s#EDEELPVAAENGK	BQ406491	S70
11	GAs#EEDs#EDEFYDAER	CK640461	S98
12	GAs#EEDs#EDEFYDAER	CK640461	S102
13	LTTSIs#VPNs#PQSSK	CO072708	S88
14	LTTSIs#VPNs#PQSSK	CO072708	S92
34	EQPAPs#Ns#VPSSSPSTLHHLK	CO095416	S32
35	EQPAPs#Ns#VPSSSPSTLHHLK	CO095416	S34
36	SDEt#s#DEEEQNPGGTIK	CO096048	T153
37	SDEt#s#DEEEQNPGGTIK	CO096048	S154
38	LPSSNTAVNNIDs#s#EDDDs#PLAR	CO101479	S222
39	LPSSNTAVNNIDs#s#EDDDs#PLAR	CO101479	S223
40	LPSSNTAVNNIDs#s#EDDDs#PLAR	CO101479	S228
43	LLDGEFs#EDDNDDEIR	CO112792	S211
48	TLs#SGGGLSVPGLASR	CO122687	S188
53	TGs#FGGAAs#HSGPIMPTTAAPR	CO494183	S80
54	TGs#FGGAAs#HSGPIMPTTAAPR	CO494183	S86
104	EIEPFTAYs#PAs#HAs#K	Cotton_D_gene_10003256	S483
105	ICSSDAKDPLQs#PGs#ASGTK	Cotton_D_gene_10003256	S168
106	EIEPFTAYs#PAs#HAs#K	Cotton_D_gene_10003256	S486
107	ICSSDAKDPLQs#PGs#ASGTK	Cotton_D_gene_10003256	S171
108	EIEPFTAYs#PAs#HAs#K	Cotton_D_gene_10003256	S489
196	SKPETTVDGAREs#s#LEPSEFNSAR	Cotton_D_gene_10006621	S83
197	SKPETTVDGAREs#s#LEPSEFNSAR	Cotton_D_gene_10006621	S84
198	ESs#LEPSEFNSAR	Cotton_D_gene_10006621	S92
199	LEDKDs#As#s#DGEDLVDGFWSK	Cotton_D_gene_10006623	S231
200	VSPFDSEFs#PGs#R	Cotton_D_gene_10006623	S19
201	LEDKDs#As#s#DGEDLVDGFWSK	Cotton_D_gene_10006623	S233
202	VSPFDSEFs#PGs#R	Cotton_D_gene_10006623	S22
203	LEDKDs#As#s#DGEDLVDGFWSK	Cotton_D_gene_10006623	S234
204	VQDVPEDs#QQs#EQK	Cotton_D_gene_10006663	S934
205	VQDVPEDs#QQs#EQK	Cotton_D_gene_10006663	S937
227	ACLEDDEs#DGELs#PK	Cotton_D_gene_10007860	S129
228	ACLEDDEs#DGELs#PK	Cotton_D_gene_10007860	S134
229	ALEPNELEHPNGs#VDs#VHANALSR	Cotton_D_gene_10008115	S960
230	ALEPNELEHPNGs#VDs#VHANALSR	Cotton_D_gene_10008115	S963
231	ELEALEDs#QNCDLNHGK	Cotton_D_gene_10008115	S909
246	KGYDs#Gs#s#Ds#DDYASGR	Cotton_D_gene_10008592	S115
247	YDTGDDs#Ds#Nt#s#DVKVEK	Cotton_D_gene_10008592	S410
248	GYDs#Gs#s#Ds#DDYASGR	Cotton_D_gene_10008592	S115
249	QKFEGs#Es#Ds#DADR	Cotton_D_gene_10008592	S193
250	DMGs#Es#Ds#DADR	Cotton_D_gene_10008592	S256
251	FEGs#Es#Ds#DADR	Cotton_D_gene_10008592	S193
252	KGYDs#Gs#s#Ds#DDYASGR	Cotton_D_gene_10008592	S117
253	YDTGDDs#Ds#Nt#s#DVKVEK	Cotton_D_gene_10008592	S412
254	GYDs#Gs#s#Ds#DDYASGR	Cotton_D_gene_10008592	S117
255	QKFEGs#Es#Ds#DADR	Cotton_D_gene_10008592	S195
256	DMGs#Es#Ds#DADR	Cotton_D_gene_10008592	S258
257	FEGs#Es#Ds#DADR	Cotton_D_gene_10008592	S195
258	KGYDs#Gs#s#Ds#DDYASGR	Cotton_D_gene_10008592	S118
259	YDTGDDs#Ds#Nt#s#DVKVEK	Cotton_D_gene_10008592	T414
260	GYDs#Gs#s#Ds#DDYASGR	Cotton_D_gene_10008592	S118
261	QKFEGs#Es#Ds#DADR	Cotton_D_gene_10008592	S197
262	DMGs#Es#Ds#DADR	Cotton_D_gene_10008592	S260
263	FEGs#Es#Ds#DADR	Cotton_D_gene_10008592	S197
264	KGYDs#Gs#s#Ds#DDYASGR	Cotton_D_gene_10008592	S120
265	YDTGDDs#Ds#Nt#s#DVKVEK	Cotton_D_gene_10008592	S415
266	GYDs#Gs#s#Ds#DDYASGR	Cotton_D_gene_10008592	S120
315	FLEt#Ps#PEHK	Cotton_D_gene_10010519	T260
316	FLEt#Ps#PEHK	Cotton_D_gene_10010519	S262
330	t#NSGMLGSQGGGLPSQSGFPSLVs#PR	Cotton_D_gene_10011057	T23
331	t#NSGMLGSQGGGLPSQSGFPSLVs#PR	Cotton_D_gene_10011057	S46
342	NLGPAEEINLQs#PK	Cotton_D_gene_10012778	S354
361	LTASQAIDs#Qs#EEFVPDSQAP	Cotton_D_gene_10014148	S1358
362	LTASQAIDs#Qs#EEFVPDSQAP	Cotton_D_gene_10014148	S1360
381	MLFVt#Ps#PK	Cotton_D_gene_10014667	T453
382	MLFVt#Ps#PK	Cotton_D_gene_10014667	S455
393	DIITHSTPs#DEEPLs#DESHK	Cotton_D_gene_10015565	S68
394	DIITHSTPs#DEEPLs#DESHK	Cotton_D_gene_10015565	S74
395	VSSILGPEs#PETEPSNVEK	Cotton_D_gene_10015565	S864
406	SDYDWLLt#PPGt#PLFPSLEMESQK	Cotton_D_gene_10016643	T94
407	SDYDWLLt#PPGt#PLFPSLEMESQK	Cotton_D_gene_10016643	T98
414	AIDFSQFLDDPCPs#s#DPDQPEs#ASGLR	Cotton_D_gene_10016877	S135
415	AIDFSQFLDDPCPs#s#DPDQPEs#ASGLR	Cotton_D_gene_10016877	S136
416	AIDFSQFLDDPCPs#s#DPDQPEs#ASGLR	Cotton_D_gene_10016877	S143
428	TDFDVPDRLQs#PEs#ESQLER	Cotton_D_gene_10017798	S183
429	TDFDVPDRLQs#PEs#ESQLER	Cotton_D_gene_10017798	S186
430	EENPLQAs#PEDVYDGQER	Cotton_D_gene_10017798	S816
431	LQs#PESESQLER	Cotton_D_gene_10017798	S183
447	GRs#LGNs#s#DDNLESR	Cotton_D_gene_10018796	S250
448	GRs#LGNs#s#DDNLESR	Cotton_D_gene_10018796	S254
449	GRs#LGNs#s#DDNLESR	Cotton_D_gene_10018796	S255
497	EAs#DDDEQPPAVDDSQYV	Cotton_D_gene_10020988	S98
502	NLISQDETPt#ADNt#PQK	Cotton_D_gene_10021218	T1256
503	NLISQDETPt#ADNt#PQK	Cotton_D_gene_10021218	T1260
504	FTDGEPGPs#SPLQR	Cotton_D_gene_10021218	S860
525	VFDPEVAALLDDs#DLSR	Cotton_D_gene_10021899	S202
598	GLFAEs#s#Ds#DPGNPEKPR	Cotton_D_gene_10025754	S527
599	GLFAEs#s#Ds#DPGNPEKPR	Cotton_D_gene_10025754	S528
600	GLFAEs#s#Ds#DPGNPEKPR	Cotton_D_gene_10025754	S530
601	FLNPSFIEENDLs#AIs#EGSGT	Cotton_D_gene_10025816	S921
602	FLNPSFIEENDLs#AIs#EGSGT	Cotton_D_gene_10025816	S924
608	FECEs#DASSESENIGQNPEK	Cotton_D_gene_10026211	S197
715	GAs#LLNHs#GR	Cotton_D_gene_10031487	S208
716	GAs#LLNHs#GR	Cotton_D_gene_10031487	S213
750	GAs#PLEIGR	Cotton_D_gene_10033214	S348
775	SNSTSLQt#PPGs#LTK	Cotton_D_gene_10033930	T34
776	SNSTSLQt#PPGs#LTK	Cotton_D_gene_10033930	S38
828	DNs#s#GEFLVSR	Cotton_D_gene_10036276	S480
829	DNs#s#GEFLVSR	Cotton_D_gene_10036276	S481
830	VSAGt#PECVPNESGMSSQ	Cotton_D_gene_10036276	T731
876	GTYEAAPAAQTGQQGGAGNAs#PRt#	Cotton_D_gene_10037228	S364
877	GTYEAAPAAQTGQQGGAGNAs#PRt#	Cotton_D_gene_10037228	T367
878	GTYEAAPAAQTGQQGGAGNAs#PR	Cotton_D_gene_10037228	S364
940	SVGNQs#PLATEK	DR455662	S12
941	DDs#Fs#PEWK	DR457045	S55
942	IARDDs#Fs#PEWK	DR457045	S55
943	DDs#Fs#PEWK	DR457045	S57
944	IARDDs#Fs#PEWK	DR457045	S57
946	ELDLGs#PVs#PLR	DR459616	S119
947	ELDLGs#PVs#PLR	DR459616	S122
948	DRs#Is#PIVs#RDDLEK	DR462147	S113
949	DRs#Is#PIVs#RDDLEK	DR462147	S115
950	DRs#Is#PIVs#RDDLEK	DR462147	S119
951	EAs#PEPAEANPPTEDMDLENLDSSAQNPNAGDDANGDSK	DR463236	S103
955	KGGPDDDEEDFs#s#DDDEFYDR	DT460934	S178
956	KGGPDDDEEDFs#s#DDDEFYDR	DT460934	S179
963	LRDGEAs#DEEEEYEAK	DW008928	S43
968	s#LGSASINEMVASLR	DW227777	S18
974	Rs#Gs#WEIATDDVLSNSK	DW238146	S3
975	s#Gs#WEIATDDVLSNSK	DW238146	S3
976	Rs#Gs#WEIATDDVLSNSK	DW238146	S5
977	s#Gs#WEIATDDVLSNSK	DW238146	S5
980	GFSNLs#MGEDs#GDEEVDSHAVK	DW489460	S146
981	GFSNLs#MGEDs#GDEEVDSHAVK	DW489460	S151
984	GGs#FLAGNLs#FSR	DW496409	S87
985	GGs#FLAGNLs#FSR	DW496409	S94
989	ITAs#IGs#AK	DW504272	S84
990	ITAs#IGs#AK	DW504272	S87
991	IAs#EGDNFGK	DW504272	S92
992	s#GQWEMs#PEVLALAAR	DW508978	S95
993	s#GQWEMs#PEVLALAAR	DW508978	S101
994	EGELGELs#PDFR	DW508978	S68
996	DAs#Ls#PPAPVAVK	ES792341	S106
997	DAs#Ls#PPAPVAVK	ES792341	S108
998	FLDLNDEDEEDVEs#ENEENEIVMNR	ES792341	S133
999	TPVPYFDSGNs#Gs#DEDLPK	ES792783	S55
1000	TPVPYFDSGNs#Gs#DEDLPK	ES792783	S57
1001	SNAGILHLIQs#PDVs#VNAPQIDK	ES793163	S194
1002	SNAGILHLIQs#PDVs#VNAPQIDK	ES793163	S198
1003	FIAPAYAETQPEPVFAKs#Ds#EDEEK	ES794679	S81
1004	FIAPAYAETQPEPVFAKs#Ds#EDEEK	ES794679	S83
1016	s#PGGNAAGDs#DDEGt#EPADEDEILFADK	ES803388	S45
1017	s#PGGNAAGDs#DDEGt#EPADEDEILFADK	ES803388	S54
1018	s#PGGNAAGDs#DDEGt#EPADEDEILFADK	ES803388	T59
1034	FCIWENt#Ps#PPR	ES809898	T198
1035	FCIWENt#Ps#PPRNDGDDLEDKGDEISEK	ES809898	T198
1036	HRs#Es#PGDENPR	ES809898	S119
1037	YAs#Es#DDSVDYR	ES809898	S88
1038	s#Ps#YDVYDR	ES809898	S102
1039	s#Ps#YEAYER	ES809898	S34
1040	RRs#Ps#YEAYER	ES809898	S34
1041	FCIWENt#Ps#PPR	ES809898	S200
1042	FCIWENt#Ps#PPRNDGDDLEDKGDEISEK	ES809898	S200
1043	HRs#Es#PGDENPR	ES809898	S121
1044	YAs#Es#DDSVDYR	ES809898	S90
1045	s#Ps#YDVYDR	ES809898	S104
1046	s#Ps#YEAYER	ES809898	S36
1047	RRs#Ps#YEAYER	ES809898	S36
1049	ARs#s#FGHs#PPPILPLPAVDNNDHPSK	ES814215	S252
1050	ARs#s#FGHs#PPPILPLPAVDNNDHPSK	ES814215	S253
1051	ARs#s#FGHs#PPPILPLPAVDNNDHPSK	ES814215	S257
1054	ETGDMEDATs#DGNVEQPASEAEK	ES818571	S177
1057	DGALTSNDDLEs#Is#AR	ES821054	S138
1058	DGALTSNDDLEs#Is#AR	ES821054	S140
1064	STDVASQTPSGt#VVDDGHSK	ES827865	T81
1072	ASPs#FSSSPPs#FR	ES834717	S36
1073	ASPs#FSSSPPs#FR	ES834717	S43
1074	FLDGEVDNGGGFs#PR	ES834717	S143
1075	FEPAPAFGAGs#GDYGR	ES835699	S113
1076	VSQIQSEQs#PVQs#PSGSR	ES836670	S57
1077	VSQIQSEQs#PVQs#PSGSR	ES836670	S61
1080	GEPCEIELINEs#APs#Ns#s#MQQGK	ES837250	S16
1081	GEPCEIELINEs#APs#Ns#s#MQQGK	ES837250	S19
1082	GEPCEIELINEs#APs#Ns#s#MQQGK	ES837250	S21
1083	GEPCEIELINEs#APs#Ns#s#MQQGK	ES837250	S22
1084	VGSVEGTAs#PSEK	ES838389	S102
1085	TVs#PQPGYPQYDSTQMYAAPR	ES841574	S162
1086	ANQDQVASVNLQPDQTPQs#PEHPQR	ES842038	S213
1088	KAPASNQGCIAs#Rs#Ps#PGGTSK	ES843521	S83
1089	KAPASNQGCIAs#Rs#Ps#PGGTSK	ES843521	S85
1090	KAPASNQGCIAs#Rs#Ps#PGGTSK	ES843521	S87
1094	VPQAs#PEPDGAIR	ES849635	S210
1095	LSSSPKs#Pt#SLLSDQQLK	ES851176	S127
1096	LSSSPKs#Pt#SLLSDQQLK	ES851176	T129
1105	GRs#PLs#PPR	EV488685	S115
1106	GRs#PLs#PPR	EV488685	S118
1107	As#PPPKPIPSATTK	EV488685	S21
1113	VPSSDSMVNt#PPQs#PGR	EX168041	T140
1114	VPSSDSMVNt#PPQs#PGR	EX168041	S144
1119	EVGDGSVPs#ADLs#FGESK	TC229963	S188
1120	EVGDGSVPs#ADLs#FGESK	TC229963	S192
1127	AIFs#DDs#DEDVEDTNTK	TC230467	S101
1128	AIFs#DDs#DEDVEDTNTK	TC230467	S104
1132	SVATt#As#VPTSPAR	TC231371	T157
1133	SVATt#As#VPTSPAR	TC231371	S159
1135	IHDGNLs#PQADQSVQSANPR	TC231818	S229
1136	FDs#DEGHs#PNSK	TC232212	S151
1137	s#Ks#AEGDDGMLVSK	TC232212	S112
1138	FDs#DEGHs#PNSK	TC232212	S156
1139	s#Ks#AEGDDGMLVSK	TC232212	S114
1140	AAATNLHTDADGs#DRLRs#Vs#PTPK	TC232805	S114
1141	AAATNLHTDADGs#DRLRs#Vs#PTPK	TC232805	S119
1142	AAATNLHTDADGs#DRLRs#Vs#PTPK	TC232805	S121
1153	NIQEDNs#RGs#s#LYDNDLYK	TC233537	S39
1154	NIQEDNs#RGs#s#LYDNDLYK	TC233537	S42
1155	NIQEDNs#RGs#s#LYDNDLYK	TC233537	S43
1156	EFLAs#DEs#ENDDDDDENEDTTK	TC233572	S398
1157	EFLAs#DEs#ENDDDDDENEDTTK	TC233572	S401
1194	LEGFs#PPs#SPPSQADMSNR	TC236736	S95
1195	LEGFs#PPs#SPPSQADMSNR	TC236736	S98
1196	LYDETYVNFPs#s#s#s#DDEDWSDTIAPR	TC236833	S230
1197	LYDETYVNFPs#s#s#s#DDEDWSDTIAPR	TC236833	S231
1198	LYDETYVNFPs#s#s#s#DDEDWSDTIAPR	TC236833	S232
1199	LYDETYVNFPs#s#s#s#DDEDWSDTIAPR	TC236833	S233
1202	IGDEELs#EGAEs#SLGWYR	TC237503	S141
1203	IGDEELs#EGAEs#SLGWYR	TC237503	S146
1204	ENSGELPTVGSYNPSESVLWLDs#PPR	TC237503	S129
1210	ERDs#s#DEs#DVGDDLYK	TC238078	S71
1211	ERDs#s#DEs#DVGDDLYK	TC238078	S72
1212	ERDs#s#DEs#DVGDDLYK	TC238078	S75
1214	GEAFs#s#GDDAGKDVDNGGNR	TC239117	S50
1215	GEAFs#s#GDDAGKDVDNGGNR	TC239117	S51
1224	NAYASALPDs#PK	TC239666	S139
1225	TVLEPENDEVVVVs#EGENs#EVSR	TC239698	S102
1226	TVLEPENDEVVVVs#EGENs#EVSR	TC239698	S107
1235	TGs#FGGAAs#HSGPIMPNAAPR	TC240380	S145
1236	TGs#FGGAAs#HSGPIMPNAAPR	TC240380	S151
1237	QNs#GPIPVLPATGLITSGPISSGPLNSSGAPR	TC240380	S153
1249	WAAGDNs#PGDEGEILEDEEIPK	TC241698	S75
1253	NVETVs#Gs#PSGAK	TC242352	S28
1254	NVETVs#Gs#PSGAK	TC242352	S30
1259	s#Ms#VDLDNK	TC243435	S209
1260	s#Ms#VDLDNKK	TC243435	S209
1261	s#Ms#VDLDNK	TC243435	S211
1262	s#Ms#VDLDNKK	TC243435	S211
1275	RFNDEs#t#DDDQPR	TC243842	S63
1276	RFNDEs#t#DDDQPR	TC243842	T64
1277	QYELs#Es#Et#Es#KPEK	TC243890	S162
1278	EFVEAVs#DNEADFDs#DDDIVGEAVYDEEYLR	TC243890	S49
1279	QYELs#Es#Et#Es#KPEK	TC243890	S164
1280	EFVEAVs#DNEADFDs#DDDIVGEAVYDEEYLR	TC243890	S57
1281	QYELs#Es#Et#Es#KPEK	TC243890	T166
1282	QYELs#Es#Et#Es#KPEK	TC243890	S168
1283	LYDETYGNVPs#s#s#s#DDEDWNDGTAPR	TC244018	S198
1284	LYDETYGNVPs#s#s#s#DDEDWNDGTAPR	TC244018	S199
1285	LYDETYGNVPs#s#s#s#DDEDWNDGTAPR	TC244018	S200
1286	LYDETYGNVPs#s#s#s#DDEDWNDGTAPR	TC244018	S201
1287	VDs#PDHVEESDLR	TC244340	S161
1288	GDVGs#LGs#Ls#DMDDLASTFAK	TC244347	S101
1289	GDVGs#LGs#Ls#DMDDLASTFAK	TC244347	S104
1290	GDVGs#LGs#Ls#DMDDLASTFAK	TC244347	S106
1291	VSLs#QEs#GEAs#DPVLTGR	TC244369	S184
1292	VSLs#QEs#GEAs#DPVLTGR	TC244369	S187
1293	VSLs#QEs#GEAs#DPVLTGR	TC244369	S191
1296	s#LDNSNSTWALR	TC244523	S129
1297	TTANLEDIDLPDEs#Ds#DEEKVEIAQK	TC244538	S138
1298	TTANLEDIDLPDEs#Ds#DEEKVEIAQK	TC244538	S140
1299	WIFs#PVs#GDAGSK	TC244552	S83
1300	WIFs#PVs#GDAGSK	TC244552	S86
1306	EQPAPs#Ns#VPSSSPFTLHHLK	TC245425	S45
1307	EQPAPs#Ns#VPSSSPFTLHHLK	TC245425	S47
1310	YEs#AEDDDQDFNPYR	TC245892	S32
1319	NVDVGHDLs#VDNQs#NMESK	TC247010	S120
1320	TLESNELEHPDEs#RGEs#GLADGR	TC247010	S189
1321	NVDVGHDLs#VDNQs#NMESK	TC247010	S125
1322	TLESNELEHPDEs#RGEs#GLADGR	TC247010	S193
1326	SNAGILHLIQs#PDVs#VNAPR	TC247283	S171
1327	SNAGILHLIQs#PDVs#VNAPR	TC247283	S175
1328	EDIs#EGEs#PLPSK	TC247791	S87
1329	TVEREDIs#EGEs#PLPSK	TC247791	S87
1330	EDIs#EGEs#PLPSK	TC247791	S91
1331	TVEREDIs#EGEs#PLPSK	TC247791	S91
1332	SGNSLEs#PEICVs#DLEASVSR	TC247824	S16
1333	SGNSLEs#PEICVs#DLEASVSR	TC247824	S22
1338	NNHLLEEGGs#s#Gs#s#LDSR	TC248074	S27
1339	RPTQMVs#PIs#PQK	TC248074	S42
1340	NNHLLEEGGs#s#Gs#s#LDSR	TC248074	S28
1341	RPTQMVs#PIs#PQK	TC248074	S45
1342	NNHLLEEGGs#s#Gs#s#LDSR	TC248074	S30
1343	NNHLLEEGGs#s#Gs#s#LDSR	TC248074	S31
1347	GCQECSLEHALPDs#PFAs#PEK	TC248672	S22
1348	GCQECSLEHALPDs#PFAs#PEK	TC248672	S26
1365	LAs#IDAQLR	TC250290	S120
1366	FYMEPEt#s#Ds#GSMISGPAAGR	TC252160	T89
1367	FYMEPEt#s#Ds#GSMISGPAAGR	TC252160	S90
1368	FYMEPEt#s#Ds#GSMISGPAAGR	TC252160	S92
1385	Ys#Rs#Ps#AEWIEQPR	TC254490	S250
1386	Ys#Rs#Ps#AEWIEQPR	TC254490	S252
1387	Ys#Rs#Ps#AEWIEQPR	TC254490	S254
1393	AEEs#Es#s#DDDFENTLVSR	TC255187	S303
1394	KAEEs#Es#s#DDDFENTLVSR	TC255187	S303
1395	AEEs#Es#s#DDDFENTLVSR	TC255187	S305
1396	KAEEs#Es#s#DDDFENTLVSR	TC255187	S305
1397	AEEs#Es#s#DDDFENTLVSR	TC255187	S306
1398	KAEEs#Es#s#DDDFENTLVSR	TC255187	S306
1399	EEPVEt#DDEDEKPISK	TC255187	T114
1402	KDEs#Gs#ENAQDTVAR	TC256077	S229
1403	KDEs#Gs#ENAQDTVAR	TC256077	S231
1410	ERPHs#PNQGPGLPVEAPPSNMDNR	TC256683	S17
1415	REEVSs#DEENs#PPCVK	TC258389	S265
1416	REEVSs#DEENs#PPCVK	TC258389	S270
1422	HANTVDPNs#DIs#PPR	TC260327	S97
1423	NDt#Ps#PEALVNR	TC260327	T111
1424	NDt#Ps#PEPGLR	TC260327	T204
1425	NDt#Ps#PEPLANR	TC260327	T111
1426	NDt#Ps#PEPLVNR	TC260327	T111
1427	VRNDt#Ps#PEALVNR	TC260327	T204
1428	VRNDt#Ps#PEPLANR	TC260327	T258
1429	VRNDt#Ps#PEPLVNR	TC260327	T231
1430	t#RNDt#PSPEPGLR	TC260327	T107
1431	HANTVDPNs#DIs#PPR	TC260327	S100
1432	NDt#Ps#PEALVNR	TC260327	S113
1433	NDt#Ps#PEPGLR	TC260327	S206
1434	NDt#Ps#PEPLANR	TC260327	S113
1435	NDt#Ps#PEPLVNR	TC260327	S113
1436	VRNDt#Ps#PEALVNR	TC260327	S206
1437	VRNDt#Ps#PEPLANR	TC260327	S260
1438	VRNDt#Ps#PEPLVNR	TC260327	S233
1439	t#RNDt#PSPEPGLR	TC260327	T111
1440	VNPLPDSIs#PESSAVIDR	TC260463	S45
1452	s#FSGQPPTILQSR	TC260959	S22
1461	SGQFQGQLEAFt#PER	TC261782	T93
1467	FGSENLATAGMs#Ls#Qs#s#NGFPMEt#MNPIFR	TC263488	S91
1468	FGSENLATAGMs#Ls#Qs#s#NGFPMEt#MNPIFR	TC263488	S93
1469	FGSENLATAGMs#Ls#Qs#s#NGFPMEt#MNPIFR	TC263488	S95
1470	FGSENLATAGMs#Ls#Qs#s#NGFPMEt#MNPIFR	TC263488	S96
1471	FGSENLATAGMs#Ls#Qs#s#NGFPMEt#MNPIFR	TC263488	T103
1474	NAGLLSDs#PPTs#PLHK	TC263751	S119
1475	NAGLLSDs#PPTs#PLHK	TC263751	S123
1479	GAEESLGDMEMs#PEWNYK	TC264649	S90
1480	APIQTWs#GPLIDSSAVGAPR	TC265663	S104
1486	GLVSYDDGs#PDs#GR	TC266119	S324
1487	GLVSYDDGs#PDs#GR	TC266119	S327
1488	SHIAVDs#PR	TC266119	S268
1489	SLLNSQSs#PK	TC266119	S295
1495	NLs#Es#s#Ds#DIGPR	TC266585	S82
1496	NLs#Es#s#Ds#DIGPR	TC266585	S84
1497	NLs#Es#s#Ds#DIGPR	TC266585	S85
1498	NLs#Es#s#Ds#DIGPR	TC266585	S87
1503	LPs#MNDDYLYPNLFGSGDs#FKR	TC266696	S143
1504	LPs#MNDDYLYPNLFGSGDs#FKR	TC266696	S159
1505	AGILHLIQs#PDVs#VNAPR	TC267511	S105
1506	AGILHLIQs#PDVs#VNAPR	TC267511	S109
1509	NDVQIs#RPSSSDGAPISR	TC268364	S153
1510	STSDISEAVs#Gs#PDHYGR	TC268381	S171
1511	STSDISEAVs#Gs#PDHYGR	TC268381	S173
1513	LSLSAs#QNGSR	TC268743	S37
1514	QSLFYQDLAs#PIs#AR	TC268941	S43
1515	QSLFYQDLAs#PIs#AR	TC268941	S46
1521	GETFLLNEMAs#FGs#QDGR	TC269910	S290
1522	GETFLLNEMAs#FGs#QDGR	TC269910	S293
1523	HYs#Rs#Vs#PQDGHYSR	TC270456	S24
1524	HYs#Rs#Vs#PQDGHYSR	TC270456	S26
1525	HYs#Rs#Vs#PQDGHYSR	TC270456	S28
1533	EYAGNEGFESWs#PDNs#PNR	TC270867	S25
1534	EYAGNEGFESWs#PDNs#PNR	TC270867	S29
1535	HVDSFGDs#EDs#LEEAK	TC270922	S120
1536	HVDSFGDs#EDs#LEEAK	TC270922	S123
1540	WAVIEDEs#Gs#DEEGAANLPSPDGSSDIGR	TC272458	S150
1541	WAVIEDEs#Gs#DEEGAANLPSPDGSSDIGR	TC272458	S152
1542	s#FAFPILQSEWNSSPVR	TC272788	S86
1552	VLs#PFREEs#GDEELSVLPR	TC273541	S107
1553	VLs#PFREEs#GDEELSVLPR	TC273541	S113
1558	DSAENEs#Es#EEPEFWIPPVGDR	TC273699	S429
1559	DSAENEs#Es#EEPEFWIPPVGDR	TC273699	S431
1564	ATYPDCPLs#DDEFs#DSER	TC274847	S12
1565	ATYPDCPLs#DDEFs#DSER	TC274847	S17
1566	ESMASFNYPFYAVs#APAs#PTHR	TC274853	S103
1567	ESMASFNYPFYAVs#APAs#PTHR	TC274853	S107
1568	ISNSAPVTPPLs#SPTSR	TC274853	S71
1573	GQIDLNIQPEREEELs#PGs#DSGSMMR	TC276591	S44
1574	GQIDLNIQPEREEELs#PGs#DSGSMMR	TC276591	S47
1586	EDPGs#GDDEIIEELK	TC278619	S87
1588	LLGEHGGs#s#DGNEFPEK	TC279364	S73
1589	LLGEHGGs#s#DGNEFPEK	TC279364	S74
1590	TYGGEs#s#DNEVDSR	TC279700	S361
1591	TYGGEs#s#DNEVDSR	TC279700	S362
