# Supplementary material for: Quantitative phosphoproteomic profiling of fiber differentiation and initiation in a fiberless mutant of cotton
Source: BMC Genomics. 2014 Jun 12;15(1):466. doi: 10.1186/1471-2164-15-466 (PMC4070576; doi:10.1186/1471-2164-15-466)
Supplement: Supplementary file 6 — Additional file 6: Table S4: Three sheets were included. Distribution of identified phosphoproteins in cellular component (sheet 1), biological process (sheet 2), and molecular function (sheet 3) categories. (XLSX 46 KB) [file 12864_2014_6151_MOESM6_ESM.xlsx]

## Sheet: sheet 1
Level	GO ID	Term	Type	#Seqs	Graph Score	Sequences
1	GO:0005575	cellular_component	cellular_component	370	110.39	lcl|Cotton_D_gene_10015461, lcl|TC233934, lcl|CO127430, lcl|Cotton_D_gene_10008619, lcl|Cotton_D_gene_10039924, lcl|TC268628, lcl|CO095416, lcl|Cotton_D_gene_10000290, lcl|Cotton_D_gene_10002061, lcl|Cotton_D_gene_10003335, lcl|Cotton_D_gene_10004099, lcl|Cotton_D_gene_10006623, lcl|Cotton_D_gene_10006838, lcl|Cotton_D_gene_10007218, lcl|Cotton_D_gene_10009388, lcl|Cotton_D_gene_10009435, lcl|Cot…
2	GO:0005623	cell	cellular_component	370	110.04	lcl|Cotton_D_gene_10015461, lcl|TC233934, lcl|CO127430, lcl|Cotton_D_gene_10008619, lcl|Cotton_D_gene_10039924, lcl|TC268628, lcl|CO118092, lcl|Cotton_D_gene_10000308, lcl|Cotton_D_gene_10005672, lcl|Cotton_D_gene_10015473, lcl|Cotton_D_gene_10018179, lcl|Cotton_D_gene_10018241, lcl|Cotton_D_gene_10018411, lcl|Cotton_D_gene_10019562, lcl|Cotton_D_gene_10032618, lcl|Cotton_D_gene_10033229, lcl|Cot…
2	GO:0043226	organelle	cellular_component	297	82.54	lcl|Cotton_D_gene_10015461, lcl|TC233934, lcl|CO118092, lcl|Cotton_D_gene_10000308, lcl|Cotton_D_gene_10005672, lcl|Cotton_D_gene_10015473, lcl|Cotton_D_gene_10018179, lcl|Cotton_D_gene_10018241, lcl|Cotton_D_gene_10018411, lcl|Cotton_D_gene_10019562, lcl|Cotton_D_gene_10032618, lcl|Cotton_D_gene_10033229, lcl|Cotton_D_gene_10034359, lcl|Cotton_D_gene_10036392, lcl|Cotton_D_gene_10036992, lcl|ES8…
2	GO:0016020	membrane	cellular_component	89	53.4	lcl|CO095416, lcl|CO118092, lcl|CO118151, lcl|CO127430, lcl|CO494183, lcl|Cotton_D_gene_10000308, lcl|Cotton_D_gene_10002808, lcl|Cotton_D_gene_10003250, lcl|Cotton_D_gene_10003374, lcl|Cotton_D_gene_10005672, lcl|Cotton_D_gene_10008197, lcl|Cotton_D_gene_10009321, lcl|Cotton_D_gene_10012113, lcl|Cotton_D_gene_10013723, lcl|Cotton_D_gene_10014148, lcl|Cotton_D_gene_10014330, lcl|Cotton_D_gene_100…
2	GO:0032991	macromolecular complex	cellular_component	64	35.64	lcl|CO095416, lcl|Cotton_D_gene_10000290, lcl|Cotton_D_gene_10002061, lcl|Cotton_D_gene_10003335, lcl|Cotton_D_gene_10004099, lcl|Cotton_D_gene_10006623, lcl|Cotton_D_gene_10006838, lcl|Cotton_D_gene_10007218, lcl|Cotton_D_gene_10008619, lcl|Cotton_D_gene_10009388, lcl|Cotton_D_gene_10009435, lcl|Cotton_D_gene_10010008, lcl|Cotton_D_gene_10010118, lcl|Cotton_D_gene_10010882, lcl|Cotton_D_gene_100…
2	GO:0031974	membrane-enclosed lumen	cellular_component	47	7.65	lcl|BF275918, lcl|Cotton_D_gene_10002061, lcl|Cotton_D_gene_10004099, lcl|Cotton_D_gene_10007218, lcl|Cotton_D_gene_10009388, lcl|Cotton_D_gene_10009435, lcl|Cotton_D_gene_10010118, lcl|Cotton_D_gene_10011057, lcl|Cotton_D_gene_10014027, lcl|Cotton_D_gene_10014148, lcl|Cotton_D_gene_10014401, lcl|Cotton_D_gene_10014458, lcl|Cotton_D_gene_10016659, lcl|Cotton_D_gene_10024452, lcl|Cotton_D_gene_100…
2	GO:0005576	extracellular region	cellular_component	4	4	lcl|Cotton_D_gene_10015473, lcl|Cotton_D_gene_10019998, lcl|Cotton_D_gene_10039924, lcl|TC250290
3	GO:0044464	cell part	cellular_component	367	148.39	lcl|Cotton_D_gene_10015461, lcl|TC233934, lcl|CO127430, lcl|Cotton_D_gene_10008619, lcl|Cotton_D_gene_10039924, lcl|TC268628, lcl|CO118092, lcl|Cotton_D_gene_10000308, lcl|Cotton_D_gene_10005672, lcl|Cotton_D_gene_10015473, lcl|Cotton_D_gene_10018179, lcl|Cotton_D_gene_10018241, lcl|Cotton_D_gene_10018411, lcl|Cotton_D_gene_10019562, lcl|Cotton_D_gene_10032618, lcl|Cotton_D_gene_10033229, lcl|Cot…
3	GO:0043227	membrane-bounded organelle	cellular_component	283	118.66	lcl|Cotton_D_gene_10015461, lcl|TC233934, lcl|CO118092, lcl|Cotton_D_gene_10000308, lcl|Cotton_D_gene_10005672, lcl|Cotton_D_gene_10015473, lcl|Cotton_D_gene_10018179, lcl|Cotton_D_gene_10018241, lcl|Cotton_D_gene_10018411, lcl|Cotton_D_gene_10019562, lcl|Cotton_D_gene_10032618, lcl|Cotton_D_gene_10033229, lcl|Cotton_D_gene_10034359, lcl|Cotton_D_gene_10036392, lcl|Cotton_D_gene_10036992, lcl|ES8…
3	GO:0043228	non-membrane-bounded organelle	cellular_component	57	22.82	lcl|Cotton_D_gene_10000290, lcl|Cotton_D_gene_10008619, lcl|Cotton_D_gene_10010519, lcl|Cotton_D_gene_10014330, lcl|Cotton_D_gene_10021918, lcl|Cotton_D_gene_10031487, lcl|Cotton_D_gene_10039924, lcl|TC268743, lcl|CO094687, lcl|Cotton_D_gene_10002225, lcl|Cotton_D_gene_10005040, lcl|Cotton_D_gene_10005672, lcl|Cotton_D_gene_10005812, lcl|Cotton_D_gene_10009321, lcl|Cotton_D_gene_10012050, lcl|Cot…
3	GO:0044422	organelle part	cellular_component	53	14.04	lcl|BF275918, lcl|Cotton_D_gene_10002061, lcl|Cotton_D_gene_10004099, lcl|Cotton_D_gene_10007218, lcl|Cotton_D_gene_10009388, lcl|Cotton_D_gene_10009435, lcl|Cotton_D_gene_10010118, lcl|Cotton_D_gene_10011057, lcl|Cotton_D_gene_10014027, lcl|Cotton_D_gene_10014148, lcl|Cotton_D_gene_10014401, lcl|Cotton_D_gene_10014458, lcl|Cotton_D_gene_10016659, lcl|Cotton_D_gene_10024452, lcl|Cotton_D_gene_100…
3	GO:0043234	protein complex	cellular_component	51	51	lcl|CO095416, lcl|Cotton_D_gene_10000290, lcl|Cotton_D_gene_10002061, lcl|Cotton_D_gene_10003335, lcl|Cotton_D_gene_10004099, lcl|Cotton_D_gene_10006623, lcl|Cotton_D_gene_10006838, lcl|Cotton_D_gene_10007218, lcl|Cotton_D_gene_10008619, lcl|Cotton_D_gene_10009388, lcl|Cotton_D_gene_10009435, lcl|Cotton_D_gene_10010008, lcl|Cotton_D_gene_10010118, lcl|Cotton_D_gene_10010882, lcl|Cotton_D_gene_100…
3	GO:0031982	vesicle	cellular_component	1	0.36	lcl|Cotton_D_gene_10040448
4	GO:0005622	intracellular	cellular_component	338	105.19	lcl|Cotton_D_gene_10015461, lcl|TC233934, lcl|CO118092, lcl|Cotton_D_gene_10000308, lcl|Cotton_D_gene_10005672, lcl|Cotton_D_gene_10015473, lcl|Cotton_D_gene_10018179, lcl|Cotton_D_gene_10018241, lcl|Cotton_D_gene_10018411, lcl|Cotton_D_gene_10019562, lcl|Cotton_D_gene_10032618, lcl|Cotton_D_gene_10033229, lcl|Cotton_D_gene_10034359, lcl|Cotton_D_gene_10036392, lcl|Cotton_D_gene_10036992, lcl|ES8…
4	GO:0044424	intracellular part	cellular_component	325	125.32	lcl|Cotton_D_gene_10015461, lcl|TC233934, lcl|CO118092, lcl|Cotton_D_gene_10000308, lcl|Cotton_D_gene_10005672, lcl|Cotton_D_gene_10015473, lcl|Cotton_D_gene_10018179, lcl|Cotton_D_gene_10018241, lcl|Cotton_D_gene_10018411, lcl|Cotton_D_gene_10019562, lcl|Cotton_D_gene_10032618, lcl|Cotton_D_gene_10033229, lcl|Cotton_D_gene_10034359, lcl|Cotton_D_gene_10036392, lcl|Cotton_D_gene_10036992, lcl|ES8…
4	GO:0071944	cell periphery	cellular_component	90	55.2	lcl|CO127430, lcl|Cotton_D_gene_10008619, lcl|Cotton_D_gene_10039924, lcl|TC233934, lcl|TC268628, lcl|CO095416, lcl|CO118092, lcl|CO118151, lcl|CO494183, lcl|Cotton_D_gene_10000308, lcl|Cotton_D_gene_10002808, lcl|Cotton_D_gene_10003250, lcl|Cotton_D_gene_10003374, lcl|Cotton_D_gene_10005672, lcl|Cotton_D_gene_10008197, lcl|Cotton_D_gene_10009321, lcl|Cotton_D_gene_10012113, lcl|Cotton_D_gene_100…
4	GO:0005886	plasma membrane	cellular_component	89	89	lcl|CO095416, lcl|CO118092, lcl|CO118151, lcl|CO127430, lcl|CO494183, lcl|Cotton_D_gene_10000308, lcl|Cotton_D_gene_10002808, lcl|Cotton_D_gene_10003250, lcl|Cotton_D_gene_10003374, lcl|Cotton_D_gene_10005672, lcl|Cotton_D_gene_10008197, lcl|Cotton_D_gene_10009321, lcl|Cotton_D_gene_10012113, lcl|Cotton_D_gene_10013723, lcl|Cotton_D_gene_10014148, lcl|Cotton_D_gene_10014330, lcl|Cotton_D_gene_100…
4	GO:0044446	intracellular organelle part	cellular_component	53	23.4	lcl|BF275918, lcl|Cotton_D_gene_10002061, lcl|Cotton_D_gene_10004099, lcl|Cotton_D_gene_10007218, lcl|Cotton_D_gene_10009388, lcl|Cotton_D_gene_10009435, lcl|Cotton_D_gene_10010118, lcl|Cotton_D_gene_10011057, lcl|Cotton_D_gene_10014027, lcl|Cotton_D_gene_10014148, lcl|Cotton_D_gene_10014401, lcl|Cotton_D_gene_10014458, lcl|Cotton_D_gene_10016659, lcl|Cotton_D_gene_10024452, lcl|Cotton_D_gene_100…
4	GO:0043233	organelle lumen	cellular_component	47	12.74	lcl|BF275918, lcl|Cotton_D_gene_10002061, lcl|Cotton_D_gene_10004099, lcl|Cotton_D_gene_10007218, lcl|Cotton_D_gene_10009388, lcl|Cotton_D_gene_10009435, lcl|Cotton_D_gene_10010118, lcl|Cotton_D_gene_10011057, lcl|Cotton_D_gene_10014027, lcl|Cotton_D_gene_10014148, lcl|Cotton_D_gene_10014401, lcl|Cotton_D_gene_10014458, lcl|Cotton_D_gene_10016659, lcl|Cotton_D_gene_10024452, lcl|Cotton_D_gene_100…
4	GO:0031967	organelle envelope	cellular_component	6	3.6	lcl|Cotton_D_gene_10008115, lcl|Cotton_D_gene_10010882, lcl|Cotton_D_gene_10040273, lcl|TC268628, lcl|TC268941, lcl|TC272233
4	GO:0012505	endomembrane system	cellular_component	6	3.6	lcl|Cotton_D_gene_10008115, lcl|Cotton_D_gene_10010882, lcl|Cotton_D_gene_10040273, lcl|TC268628, lcl|TC268941, lcl|TC272233
4	GO:0031975	envelope	cellular_component	6	2.16	lcl|Cotton_D_gene_10008115, lcl|Cotton_D_gene_10010882, lcl|Cotton_D_gene_10040273, lcl|TC268628, lcl|TC268941, lcl|TC272233
4	GO:0030312	external encapsulating structure	cellular_component	5	3	lcl|CO127430, lcl|Cotton_D_gene_10008619, lcl|Cotton_D_gene_10039924, lcl|TC233934, lcl|TC268628
4	GO:0031988	membrane-bounded vesicle	cellular_component	1	0.6	lcl|Cotton_D_gene_10040448
5	GO:0043229	intracellular organelle	cellular_component	293	130.9	lcl|Cotton_D_gene_10015461, lcl|TC233934, lcl|CO118092, lcl|Cotton_D_gene_10000308, lcl|Cotton_D_gene_10005672, lcl|Cotton_D_gene_10015473, lcl|Cotton_D_gene_10018179, lcl|Cotton_D_gene_10018241, lcl|Cotton_D_gene_10018411, lcl|Cotton_D_gene_10019562, lcl|Cotton_D_gene_10032618, lcl|Cotton_D_gene_10033229, lcl|Cotton_D_gene_10034359, lcl|Cotton_D_gene_10036392, lcl|Cotton_D_gene_10036992, lcl|ES8…
5	GO:0005737	cytoplasm	cellular_component	193	117.85	lcl|Cotton_D_gene_10015461, lcl|TC233934, lcl|CO118092, lcl|Cotton_D_gene_10000308, lcl|Cotton_D_gene_10005672, lcl|Cotton_D_gene_10015473, lcl|Cotton_D_gene_10018179, lcl|Cotton_D_gene_10018241, lcl|Cotton_D_gene_10018411, lcl|Cotton_D_gene_10019562, lcl|Cotton_D_gene_10032618, lcl|Cotton_D_gene_10033229, lcl|Cotton_D_gene_10034359, lcl|Cotton_D_gene_10036392, lcl|Cotton_D_gene_10036992, lcl|ES8…
5	GO:0044444	cytoplasmic part	cellular_component	162	133.08	lcl|Cotton_D_gene_10015461, lcl|TC233934, lcl|CO118092, lcl|Cotton_D_gene_10000308, lcl|Cotton_D_gene_10005672, lcl|Cotton_D_gene_10015473, lcl|Cotton_D_gene_10018179, lcl|Cotton_D_gene_10018241, lcl|Cotton_D_gene_10018411, lcl|Cotton_D_gene_10019562, lcl|Cotton_D_gene_10032618, lcl|Cotton_D_gene_10033229, lcl|Cotton_D_gene_10034359, lcl|Cotton_D_gene_10036392, lcl|Cotton_D_gene_10036992, lcl|ES8…
5	GO:0030529	ribonucleoprotein complex	cellular_component	14	8.4	lcl|CO094687, lcl|Cotton_D_gene_10002225, lcl|Cotton_D_gene_10005040, lcl|Cotton_D_gene_10005672, lcl|Cotton_D_gene_10005812, lcl|Cotton_D_gene_10009321, lcl|Cotton_D_gene_10012050, lcl|Cotton_D_gene_10015941, lcl|Cotton_D_gene_10021276, lcl|Cotton_D_gene_10021702, lcl|Cotton_D_gene_10022778, lcl|Cotton_D_gene_10025066, lcl|Cotton_D_gene_10027018, lcl|Cotton_D_gene_10036392
5	GO:0005635	nuclear envelope	cellular_component	6	6	lcl|Cotton_D_gene_10008115, lcl|Cotton_D_gene_10010882, lcl|Cotton_D_gene_10040273, lcl|TC268628, lcl|TC268941, lcl|TC272233
5	GO:0005618	cell wall	cellular_component	5	5	lcl|CO127430, lcl|Cotton_D_gene_10008619, lcl|Cotton_D_gene_10039924, lcl|TC233934, lcl|TC268628
5	GO:0009579	thylakoid	cellular_component	4	4	lcl|Cotton_D_gene_10019024, lcl|Cotton_D_gene_10020988, lcl|Cotton_D_gene_10028598, lcl|ES806345
6	GO:0043231	intracellular membrane-bounded organelle	cellular_component	283	197.76	lcl|Cotton_D_gene_10015461, lcl|TC233934, lcl|CO118092, lcl|Cotton_D_gene_10000308, lcl|Cotton_D_gene_10005672, lcl|Cotton_D_gene_10015473, lcl|Cotton_D_gene_10018179, lcl|Cotton_D_gene_10018241, lcl|Cotton_D_gene_10018411, lcl|Cotton_D_gene_10019562, lcl|Cotton_D_gene_10032618, lcl|Cotton_D_gene_10033229, lcl|Cotton_D_gene_10034359, lcl|Cotton_D_gene_10036392, lcl|Cotton_D_gene_10036992, lcl|ES8…
6	GO:0005829	cytosol	cellular_component	91	91	lcl|CO090630, lcl|Cotton_D_gene_10000290, lcl|Cotton_D_gene_10000308, lcl|Cotton_D_gene_10002490, lcl|Cotton_D_gene_10003374, lcl|Cotton_D_gene_10005130, lcl|Cotton_D_gene_10005672, lcl|Cotton_D_gene_10005812, lcl|Cotton_D_gene_10006158, lcl|Cotton_D_gene_10008115, lcl|Cotton_D_gene_10009818, lcl|Cotton_D_gene_10009857, lcl|Cotton_D_gene_10010692, lcl|Cotton_D_gene_10010882, lcl|Cotton_D_gene_100…
6	GO:0043232	intracellular non-membrane-bounded organelle	cellular_component	57	38.04	lcl|Cotton_D_gene_10000290, lcl|Cotton_D_gene_10008619, lcl|Cotton_D_gene_10010519, lcl|Cotton_D_gene_10014330, lcl|Cotton_D_gene_10021918, lcl|Cotton_D_gene_10031487, lcl|Cotton_D_gene_10039924, lcl|TC268743, lcl|CO094687, lcl|Cotton_D_gene_10002225, lcl|Cotton_D_gene_10005040, lcl|Cotton_D_gene_10005672, lcl|Cotton_D_gene_10005812, lcl|Cotton_D_gene_10009321, lcl|Cotton_D_gene_10012050, lcl|Cot…
6	GO:0044428	nuclear part	cellular_component	53	39	lcl|BF275918, lcl|Cotton_D_gene_10002061, lcl|Cotton_D_gene_10004099, lcl|Cotton_D_gene_10007218, lcl|Cotton_D_gene_10009388, lcl|Cotton_D_gene_10009435, lcl|Cotton_D_gene_10010118, lcl|Cotton_D_gene_10011057, lcl|Cotton_D_gene_10014027, lcl|Cotton_D_gene_10014148, lcl|Cotton_D_gene_10014401, lcl|Cotton_D_gene_10014458, lcl|Cotton_D_gene_10016659, lcl|Cotton_D_gene_10024452, lcl|Cotton_D_gene_100…
6	GO:0009536	plastid	cellular_component	51	51	lcl|AI730380, lcl|CO122687, lcl|CO127430, lcl|Cotton_D_gene_10000281, lcl|Cotton_D_gene_10000291, lcl|Cotton_D_gene_10001820, lcl|Cotton_D_gene_10003819, lcl|Cotton_D_gene_10004801, lcl|Cotton_D_gene_10005672, lcl|Cotton_D_gene_10006158, lcl|Cotton_D_gene_10007218, lcl|Cotton_D_gene_10009321, lcl|Cotton_D_gene_10014027, lcl|Cotton_D_gene_10014148, lcl|Cotton_D_gene_10014330, lcl|Cotton_D_gene_100…
6	GO:0070013	intracellular organelle lumen	cellular_component	47	21.24	lcl|BF275918, lcl|Cotton_D_gene_10002061, lcl|Cotton_D_gene_10004099, lcl|Cotton_D_gene_10007218, lcl|Cotton_D_gene_10009388, lcl|Cotton_D_gene_10009435, lcl|Cotton_D_gene_10010118, lcl|Cotton_D_gene_10011057, lcl|Cotton_D_gene_10014027, lcl|Cotton_D_gene_10014148, lcl|Cotton_D_gene_10014401, lcl|Cotton_D_gene_10014458, lcl|Cotton_D_gene_10016659, lcl|Cotton_D_gene_10024452, lcl|Cotton_D_gene_100…
6	GO:0005654	nucleoplasm	cellular_component	28	28	lcl|BF275918, lcl|Cotton_D_gene_10002061, lcl|Cotton_D_gene_10004099, lcl|Cotton_D_gene_10007218, lcl|Cotton_D_gene_10009388, lcl|Cotton_D_gene_10009435, lcl|Cotton_D_gene_10010118, lcl|Cotton_D_gene_10011057, lcl|Cotton_D_gene_10014027, lcl|Cotton_D_gene_10014148, lcl|Cotton_D_gene_10014401, lcl|Cotton_D_gene_10014458, lcl|Cotton_D_gene_10016659, lcl|Cotton_D_gene_10024452, lcl|Cotton_D_gene_100…
6	GO:0005730	nucleolus	cellular_component	27	27	lcl|BF275918, lcl|Cotton_D_gene_10004964, lcl|Cotton_D_gene_10005644, lcl|Cotton_D_gene_10005672, lcl|Cotton_D_gene_10005812, lcl|Cotton_D_gene_10008619, lcl|Cotton_D_gene_10009321, lcl|Cotton_D_gene_10009818, lcl|Cotton_D_gene_10014027, lcl|Cotton_D_gene_10021276, lcl|Cotton_D_gene_10025298, lcl|Cotton_D_gene_10027878, lcl|Cotton_D_gene_10030956, lcl|Cotton_D_gene_10032253, lcl|Cotton_D_gene_100…
6	GO:0005739	mitochondrion	cellular_component	21	21	lcl|Cotton_D_gene_10000291, lcl|Cotton_D_gene_10006158, lcl|Cotton_D_gene_10014636, lcl|Cotton_D_gene_10018241, lcl|Cotton_D_gene_10019102, lcl|Cotton_D_gene_10022524, lcl|Cotton_D_gene_10034168, lcl|Cotton_D_gene_10034359, lcl|Cotton_D_gene_10036392, lcl|Cotton_D_gene_10036681, lcl|Cotton_D_gene_10039887, lcl|DT462578, lcl|TC234373, lcl|TC235687, lcl|TC241875, lcl|TC245892, lcl|TC258389, lcl|TC2…
6	GO:0005773	vacuole	cellular_component	17	17	lcl|CO118092, lcl|Cotton_D_gene_10000308, lcl|Cotton_D_gene_10005672, lcl|Cotton_D_gene_10015473, lcl|Cotton_D_gene_10018179, lcl|Cotton_D_gene_10018241, lcl|Cotton_D_gene_10018411, lcl|Cotton_D_gene_10019562, lcl|Cotton_D_gene_10032618, lcl|Cotton_D_gene_10033229, lcl|Cotton_D_gene_10034359, lcl|Cotton_D_gene_10036392, lcl|Cotton_D_gene_10036992, lcl|ES846067, lcl|TC234994, lcl|TC237728, lcl|TC2…
6	GO:0005840	ribosome	cellular_component	14	14	lcl|CO094687, lcl|Cotton_D_gene_10002225, lcl|Cotton_D_gene_10005040, lcl|Cotton_D_gene_10005672, lcl|Cotton_D_gene_10005812, lcl|Cotton_D_gene_10009321, lcl|Cotton_D_gene_10012050, lcl|Cotton_D_gene_10015941, lcl|Cotton_D_gene_10021276, lcl|Cotton_D_gene_10021702, lcl|Cotton_D_gene_10022778, lcl|Cotton_D_gene_10025066, lcl|Cotton_D_gene_10027018, lcl|Cotton_D_gene_10036392
6	GO:0005794	Golgi apparatus	cellular_component	12	12	lcl|CO118092, lcl|Cotton_D_gene_10015473, lcl|Cotton_D_gene_10016389, lcl|Cotton_D_gene_10016662, lcl|Cotton_D_gene_10020282, lcl|Cotton_D_gene_10034155, lcl|Cotton_D_gene_10034359, lcl|Cotton_D_gene_10035631, lcl|Cotton_D_gene_10035889, lcl|Cotton_D_gene_10040448, lcl|DR455010, lcl|TC237728
6	GO:0005783	endoplasmic reticulum	cellular_component	12	12	lcl|AI054732, lcl|Cotton_D_gene_10000308, lcl|Cotton_D_gene_10016389, lcl|Cotton_D_gene_10018241, lcl|Cotton_D_gene_10018388, lcl|Cotton_D_gene_10032341, lcl|Cotton_D_gene_10032618, lcl|Cotton_D_gene_10033229, lcl|Cotton_D_gene_10034359, lcl|EV485570, lcl|TC233934, lcl|TC268628
6	GO:0000228	nuclear chromosome	cellular_component	4	4	lcl|Cotton_D_gene_10006623, lcl|Cotton_D_gene_10014401, lcl|Cotton_D_gene_10024685, lcl|TC235736
6	GO:0005768	endosome	cellular_component	2	2	lcl|Cotton_D_gene_10016662, lcl|Cotton_D_gene_10020282
6	GO:0042579	microbody	cellular_component	2	1.2	lcl|Cotton_D_gene_10015461, lcl|TC233934
6	GO:0031410	cytoplasmic vesicle	cellular_component	1	0.6	lcl|Cotton_D_gene_10040448
7	GO:0005634	nucleus	cellular_component	234	212.4	lcl|BF275918, lcl|Cotton_D_gene_10002061, lcl|Cotton_D_gene_10004099, lcl|Cotton_D_gene_10007218, lcl|Cotton_D_gene_10009388, lcl|Cotton_D_gene_10009435, lcl|Cotton_D_gene_10010118, lcl|Cotton_D_gene_10011057, lcl|Cotton_D_gene_10014027, lcl|Cotton_D_gene_10014148, lcl|Cotton_D_gene_10014401, lcl|Cotton_D_gene_10014458, lcl|Cotton_D_gene_10016659, lcl|Cotton_D_gene_10024452, lcl|Cotton_D_gene_100…
7	GO:0031981	nuclear lumen	cellular_component	47	35.4	lcl|BF275918, lcl|Cotton_D_gene_10002061, lcl|Cotton_D_gene_10004099, lcl|Cotton_D_gene_10007218, lcl|Cotton_D_gene_10009388, lcl|Cotton_D_gene_10009435, lcl|Cotton_D_gene_10010118, lcl|Cotton_D_gene_10011057, lcl|Cotton_D_gene_10014027, lcl|Cotton_D_gene_10014148, lcl|Cotton_D_gene_10014401, lcl|Cotton_D_gene_10014458, lcl|Cotton_D_gene_10016659, lcl|Cotton_D_gene_10024452, lcl|Cotton_D_gene_100…
7	GO:0005694	chromosome	cellular_component	16	14.4	lcl|Cotton_D_gene_10003335, lcl|Cotton_D_gene_10003819, lcl|Cotton_D_gene_10004964, lcl|Cotton_D_gene_10006838, lcl|Cotton_D_gene_10007218, lcl|Cotton_D_gene_10011030, lcl|Cotton_D_gene_10021254, lcl|Cotton_D_gene_10022524, lcl|Cotton_D_gene_10025168, lcl|Cotton_D_gene_10035211, lcl|Cotton_D_gene_10036730, lcl|TC236389, lcl|Cotton_D_gene_10006623, lcl|Cotton_D_gene_10014401, lcl|Cotton_D_gene_100…
7	GO:0005856	cytoskeleton	cellular_component	8	8	lcl|Cotton_D_gene_10000290, lcl|Cotton_D_gene_10008619, lcl|Cotton_D_gene_10010519, lcl|Cotton_D_gene_10014330, lcl|Cotton_D_gene_10021918, lcl|Cotton_D_gene_10031487, lcl|Cotton_D_gene_10039924, lcl|TC268743
7	GO:0016023	cytoplasmic membrane-bounded vesicle	cellular_component	1	1	lcl|Cotton_D_gene_10040448
8	GO:0005777	peroxisome	cellular_component	2	2	lcl|Cotton_D_gene_10015461, lcl|TC233934

## Sheet: sheet 2
Level	GO ID	Term	Type	#Seqs	Graph Score	Sequences
1	GO:0008150	biological_process	biological_process	351	482.58	lcl|Cotton_D_gene_10003234, lcl|Cotton_D_gene_10016662, lcl|Cotton_D_gene_10021680, lcl|TC233934, lcl|TC255375, lcl|TC258389, lcl|Cotton_D_gene_10000290, lcl|Cotton_D_gene_10009824, lcl|Cotton_D_gene_10010118, lcl|Cotton_D_gene_10010882, lcl|Cotton_D_gene_10012113, lcl|Cotton_D_gene_10015151, lcl|Cotton_D_gene_10016389, lcl|Cotton_D_gene_10018179, lcl|Cotton_D_gene_10018241, lcl|Cotton_D_gene_100…
2	GO:0008152	metabolic process	biological_process	250	181.94	lcl|CO095058, lcl|Cotton_D_gene_10005342, lcl|Cotton_D_gene_10007707, lcl|Cotton_D_gene_10022780, lcl|ES818024, lcl|ES843521, lcl|TC232805, lcl|TC247824, lcl|TC252577, lcl|TC256683, lcl|TC262121, lcl|CO094687, lcl|Cotton_D_gene_10002225, lcl|Cotton_D_gene_10005040, lcl|Cotton_D_gene_10005672, lcl|Cotton_D_gene_10005812, lcl|Cotton_D_gene_10009321, lcl|Cotton_D_gene_10010042, lcl|Cotton_D_gene_100…
2	GO:0009987	cellular process	biological_process	244	109.66	lcl|CO094687, lcl|Cotton_D_gene_10002225, lcl|Cotton_D_gene_10005040, lcl|Cotton_D_gene_10005672, lcl|Cotton_D_gene_10005812, lcl|Cotton_D_gene_10009321, lcl|Cotton_D_gene_10010042, lcl|Cotton_D_gene_10012050, lcl|Cotton_D_gene_10015941, lcl|Cotton_D_gene_10018633, lcl|Cotton_D_gene_10021276, lcl|Cotton_D_gene_10021702, lcl|Cotton_D_gene_10022778, lcl|Cotton_D_gene_10025066, lcl|Cotton_D_gene_100…
2	GO:0044699	single-organism process	biological_process	178	137.82	lcl|Cotton_D_gene_10003234, lcl|Cotton_D_gene_10016662, lcl|Cotton_D_gene_10021680, lcl|TC233934, lcl|TC255375, lcl|TC258389, lcl|Cotton_D_gene_10000290, lcl|Cotton_D_gene_10003335, lcl|Cotton_D_gene_10003819, lcl|Cotton_D_gene_10005672, lcl|Cotton_D_gene_10005718, lcl|Cotton_D_gene_10010118, lcl|Cotton_D_gene_10015325, lcl|Cotton_D_gene_10024685, lcl|Cotton_D_gene_10025850, lcl|Cotton_D_gene_100…
2	GO:0065007	biological regulation	biological_process	168	93.42	lcl|CO094687, lcl|CO096048, lcl|CO127430, lcl|Cotton_D_gene_10006838, lcl|Cotton_D_gene_10009363, lcl|Cotton_D_gene_10010008, lcl|Cotton_D_gene_10010042, lcl|Cotton_D_gene_10011030, lcl|Cotton_D_gene_10014027, lcl|Cotton_D_gene_10014330, lcl|Cotton_D_gene_10014401, lcl|Cotton_D_gene_10014749, lcl|Cotton_D_gene_10016659, lcl|Cotton_D_gene_10018344, lcl|Cotton_D_gene_10021254, lcl|Cotton_D_gene_100…
2	GO:0050896	response to stimulus	biological_process	124	147.24	lcl|Cotton_D_gene_10003335, lcl|Cotton_D_gene_10006838, lcl|Cotton_D_gene_10009824, lcl|Cotton_D_gene_10009857, lcl|Cotton_D_gene_10010118, lcl|Cotton_D_gene_10010972, lcl|Cotton_D_gene_10012050, lcl|Cotton_D_gene_10015325, lcl|Cotton_D_gene_10016662, lcl|Cotton_D_gene_10018179, lcl|Cotton_D_gene_10018241, lcl|Cotton_D_gene_10018411, lcl|Cotton_D_gene_10019562, lcl|Cotton_D_gene_10020282, lcl|Cot…
2	GO:0032502	developmental process	biological_process	102	98.52	lcl|CO086204, lcl|CO094687, lcl|CO095058, lcl|CO096048, lcl|CO127430, lcl|Cotton_D_gene_10000290, lcl|Cotton_D_gene_10003234, lcl|Cotton_D_gene_10003256, lcl|Cotton_D_gene_10003335, lcl|Cotton_D_gene_10005130, lcl|Cotton_D_gene_10005672, lcl|Cotton_D_gene_10006076, lcl|Cotton_D_gene_10007276, lcl|Cotton_D_gene_10008619, lcl|Cotton_D_gene_10009857, lcl|Cotton_D_gene_10010118, lcl|Cotton_D_gene_100…
2	GO:0032501	multicellular organismal process	biological_process	98	38.74	lcl|CO086204, lcl|CO094687, lcl|CO095058, lcl|CO096048, lcl|CO127430, lcl|Cotton_D_gene_10000290, lcl|Cotton_D_gene_10003234, lcl|Cotton_D_gene_10003256, lcl|Cotton_D_gene_10003335, lcl|Cotton_D_gene_10005130, lcl|Cotton_D_gene_10005672, lcl|Cotton_D_gene_10006076, lcl|Cotton_D_gene_10007276, lcl|Cotton_D_gene_10008619, lcl|Cotton_D_gene_10009857, lcl|Cotton_D_gene_10010118, lcl|Cotton_D_gene_100…
2	GO:0071840	cellular component organization or biogenesis	biological_process	97	48.29	lcl|Cotton_D_gene_10000290, lcl|Cotton_D_gene_10003256, lcl|Cotton_D_gene_10008619, lcl|Cotton_D_gene_10010519, lcl|Cotton_D_gene_10011030, lcl|Cotton_D_gene_10019977, lcl|Cotton_D_gene_10021043, lcl|Cotton_D_gene_10021254, lcl|Cotton_D_gene_10029979, lcl|Cotton_D_gene_10030510, lcl|Cotton_D_gene_10031487, lcl|Cotton_D_gene_10035631, lcl|DW231680, lcl|TC235736, lcl|TC244369, lcl|TC252160, lcl|TC2…
2	GO:0000003	reproduction	biological_process	61	61	lcl|CO094687, lcl|CO127430, lcl|Cotton_D_gene_10003234, lcl|Cotton_D_gene_10005130, lcl|Cotton_D_gene_10006076, lcl|Cotton_D_gene_10008619, lcl|Cotton_D_gene_10009857, lcl|Cotton_D_gene_10010118, lcl|Cotton_D_gene_10010918, lcl|Cotton_D_gene_10010972, lcl|Cotton_D_gene_10011030, lcl|Cotton_D_gene_10011057, lcl|Cotton_D_gene_10014302, lcl|Cotton_D_gene_10014401, lcl|Cotton_D_gene_10014458, lcl|Cot…
2	GO:0023052	signaling	biological_process	59	21.96	lcl|Cotton_D_gene_10011030, lcl|Cotton_D_gene_10014401, lcl|Cotton_D_gene_10021254, lcl|Cotton_D_gene_10035631, lcl|DW231680, lcl|TC235736, lcl|TC252160, lcl|CK640461, lcl|CO127430, lcl|Cotton_D_gene_10000308, lcl|Cotton_D_gene_10003335, lcl|Cotton_D_gene_10005786, lcl|Cotton_D_gene_10007218, lcl|Cotton_D_gene_10009824, lcl|Cotton_D_gene_10009857, lcl|Cotton_D_gene_10010118, lcl|Cotton_D_gene_100…
2	GO:0051179	localization	biological_process	52	16.4	lcl|Cotton_D_gene_10003234, lcl|Cotton_D_gene_10016662, lcl|Cotton_D_gene_10021680, lcl|TC233934, lcl|TC255375, lcl|TC258389, lcl|Cotton_D_gene_10000290, lcl|Cotton_D_gene_10009824, lcl|Cotton_D_gene_10010118, lcl|Cotton_D_gene_10010882, lcl|Cotton_D_gene_10012113, lcl|Cotton_D_gene_10015151, lcl|Cotton_D_gene_10016389, lcl|Cotton_D_gene_10018179, lcl|Cotton_D_gene_10018241, lcl|Cotton_D_gene_100…
2	GO:0040007	growth	biological_process	15	12.4	lcl|CO086204, lcl|Cotton_D_gene_10003335, lcl|Cotton_D_gene_10013723, lcl|Cotton_D_gene_10016662, lcl|Cotton_D_gene_10020282, lcl|Cotton_D_gene_10025200, lcl|TC234994, lcl|Cotton_D_gene_10016659, lcl|Cotton_D_gene_10019977, lcl|Cotton_D_gene_10021389, lcl|Cotton_D_gene_10035631, lcl|Cotton_D_gene_10036283, lcl|DR455010, lcl|TC244369, lcl|TC272233
2	GO:0051704	multi-organism process	biological_process	13	5.04	lcl|Cotton_D_gene_10007276, lcl|Cotton_D_gene_10011030, lcl|Cotton_D_gene_10014401, lcl|Cotton_D_gene_10021254, lcl|Cotton_D_gene_10025066, lcl|DW231680, lcl|ES805123, lcl|ES822229, lcl|TC235736, lcl|TC247099, lcl|TC252160, lcl|Cotton_D_gene_10015473, lcl|TC231665
3	GO:0044238	primary metabolic process	biological_process	222	131.6	lcl|CO095058, lcl|Cotton_D_gene_10005342, lcl|Cotton_D_gene_10007707, lcl|Cotton_D_gene_10022780, lcl|ES818024, lcl|ES843521, lcl|TC232805, lcl|TC247824, lcl|TC252577, lcl|TC256683, lcl|TC262121, lcl|CO094687, lcl|Cotton_D_gene_10002225, lcl|Cotton_D_gene_10005040, lcl|Cotton_D_gene_10005672, lcl|Cotton_D_gene_10005812, lcl|Cotton_D_gene_10009321, lcl|Cotton_D_gene_10010042, lcl|Cotton_D_gene_100…
3	GO:0071704	organic substance metabolic process	biological_process	213	91.61	lcl|CO094687, lcl|Cotton_D_gene_10002225, lcl|Cotton_D_gene_10005040, lcl|Cotton_D_gene_10005672, lcl|Cotton_D_gene_10005812, lcl|Cotton_D_gene_10009321, lcl|Cotton_D_gene_10010042, lcl|Cotton_D_gene_10012050, lcl|Cotton_D_gene_10015941, lcl|Cotton_D_gene_10018633, lcl|Cotton_D_gene_10021276, lcl|Cotton_D_gene_10021702, lcl|Cotton_D_gene_10022778, lcl|Cotton_D_gene_10025066, lcl|Cotton_D_gene_100…
3	GO:0044237	cellular metabolic process	biological_process	186	62.56	lcl|CO094687, lcl|Cotton_D_gene_10002225, lcl|Cotton_D_gene_10005040, lcl|Cotton_D_gene_10005672, lcl|Cotton_D_gene_10005812, lcl|Cotton_D_gene_10009321, lcl|Cotton_D_gene_10010042, lcl|Cotton_D_gene_10012050, lcl|Cotton_D_gene_10015941, lcl|Cotton_D_gene_10018633, lcl|Cotton_D_gene_10021276, lcl|Cotton_D_gene_10021702, lcl|Cotton_D_gene_10022778, lcl|Cotton_D_gene_10025066, lcl|Cotton_D_gene_100…
3	GO:0050789	regulation of biological process	biological_process	168	154.98	lcl|CO094687, lcl|CO096048, lcl|CO127430, lcl|Cotton_D_gene_10006838, lcl|Cotton_D_gene_10009363, lcl|Cotton_D_gene_10010008, lcl|Cotton_D_gene_10010042, lcl|Cotton_D_gene_10011030, lcl|Cotton_D_gene_10014027, lcl|Cotton_D_gene_10014330, lcl|Cotton_D_gene_10014401, lcl|Cotton_D_gene_10014749, lcl|Cotton_D_gene_10016659, lcl|Cotton_D_gene_10018344, lcl|Cotton_D_gene_10021254, lcl|Cotton_D_gene_100…
3	GO:0044763	single-organism cellular process	biological_process	138	118.4	lcl|TC239666, lcl|TC245096, lcl|TC255375, lcl|TC263942, lcl|Cotton_D_gene_10000290, lcl|Cotton_D_gene_10003256, lcl|Cotton_D_gene_10008619, lcl|Cotton_D_gene_10010519, lcl|Cotton_D_gene_10011030, lcl|Cotton_D_gene_10019977, lcl|Cotton_D_gene_10021043, lcl|Cotton_D_gene_10021254, lcl|Cotton_D_gene_10029979, lcl|Cotton_D_gene_10030510, lcl|Cotton_D_gene_10031487, lcl|Cotton_D_gene_10035631, lcl|DW2…
3	GO:0006807	nitrogen compound metabolic process	biological_process	111	35.76	lcl|Cotton_D_gene_10001212, lcl|Cotton_D_gene_10003335, lcl|Cotton_D_gene_10006623, lcl|Cotton_D_gene_10006838, lcl|Cotton_D_gene_10009321, lcl|Cotton_D_gene_10009363, lcl|Cotton_D_gene_10011030, lcl|Cotton_D_gene_10014401, lcl|Cotton_D_gene_10016659, lcl|Cotton_D_gene_10017502, lcl|Cotton_D_gene_10019454, lcl|Cotton_D_gene_10020658, lcl|Cotton_D_gene_10021254, lcl|Cotton_D_gene_10024685, lcl|Cot…
3	GO:0007275	multicellular organismal development	biological_process	98	107.6	lcl|CO086204, lcl|CO094687, lcl|CO095058, lcl|CO096048, lcl|CO127430, lcl|Cotton_D_gene_10000290, lcl|Cotton_D_gene_10003234, lcl|Cotton_D_gene_10003256, lcl|Cotton_D_gene_10003335, lcl|Cotton_D_gene_10005130, lcl|Cotton_D_gene_10005672, lcl|Cotton_D_gene_10006076, lcl|Cotton_D_gene_10007276, lcl|Cotton_D_gene_10008619, lcl|Cotton_D_gene_10009857, lcl|Cotton_D_gene_10010118, lcl|Cotton_D_gene_100…
3	GO:0044707	single-multicellular organism process	biological_process	98	64.56	lcl|CO086204, lcl|CO094687, lcl|CO095058, lcl|CO096048, lcl|CO127430, lcl|Cotton_D_gene_10000290, lcl|Cotton_D_gene_10003234, lcl|Cotton_D_gene_10003256, lcl|Cotton_D_gene_10003335, lcl|Cotton_D_gene_10005130, lcl|Cotton_D_gene_10005672, lcl|Cotton_D_gene_10006076, lcl|Cotton_D_gene_10007276, lcl|Cotton_D_gene_10008619, lcl|Cotton_D_gene_10009857, lcl|Cotton_D_gene_10010118, lcl|Cotton_D_gene_100…
3	GO:0016043	cellular component organization	biological_process	97	80.48	lcl|Cotton_D_gene_10000290, lcl|Cotton_D_gene_10003256, lcl|Cotton_D_gene_10008619, lcl|Cotton_D_gene_10010519, lcl|Cotton_D_gene_10011030, lcl|Cotton_D_gene_10019977, lcl|Cotton_D_gene_10021043, lcl|Cotton_D_gene_10021254, lcl|Cotton_D_gene_10029979, lcl|Cotton_D_gene_10030510, lcl|Cotton_D_gene_10031487, lcl|Cotton_D_gene_10035631, lcl|DW231680, lcl|TC235736, lcl|TC244369, lcl|TC252160, lcl|TC2…
3	GO:0009058	biosynthetic process	biological_process	82	61.83	lcl|CO094687, lcl|Cotton_D_gene_10002225, lcl|Cotton_D_gene_10005040, lcl|Cotton_D_gene_10005672, lcl|Cotton_D_gene_10005812, lcl|Cotton_D_gene_10009321, lcl|Cotton_D_gene_10010042, lcl|Cotton_D_gene_10012050, lcl|Cotton_D_gene_10015941, lcl|Cotton_D_gene_10018633, lcl|Cotton_D_gene_10021276, lcl|Cotton_D_gene_10021702, lcl|Cotton_D_gene_10022778, lcl|Cotton_D_gene_10025066, lcl|Cotton_D_gene_100…
3	GO:0006950	response to stress	biological_process	71	71	lcl|CO094687, lcl|Cotton_D_gene_10000291, lcl|Cotton_D_gene_10000308, lcl|Cotton_D_gene_10001212, lcl|Cotton_D_gene_10003335, lcl|Cotton_D_gene_10004099, lcl|Cotton_D_gene_10006076, lcl|Cotton_D_gene_10006838, lcl|Cotton_D_gene_10007218, lcl|Cotton_D_gene_10007276, lcl|Cotton_D_gene_10009321, lcl|Cotton_D_gene_10009824, lcl|Cotton_D_gene_10011030, lcl|Cotton_D_gene_10011057, lcl|Cotton_D_gene_100…
3	GO:0044700	single organism signaling	biological_process	59	36.6	lcl|Cotton_D_gene_10011030, lcl|Cotton_D_gene_10014401, lcl|Cotton_D_gene_10021254, lcl|Cotton_D_gene_10035631, lcl|DW231680, lcl|TC235736, lcl|TC252160, lcl|CK640461, lcl|CO127430, lcl|Cotton_D_gene_10000308, lcl|Cotton_D_gene_10003335, lcl|Cotton_D_gene_10005786, lcl|Cotton_D_gene_10007218, lcl|Cotton_D_gene_10009824, lcl|Cotton_D_gene_10009857, lcl|Cotton_D_gene_10010118, lcl|Cotton_D_gene_100…
3	GO:0009628	response to abiotic stimulus	biological_process	57	57	lcl|Cotton_D_gene_10000291, lcl|Cotton_D_gene_10001544, lcl|Cotton_D_gene_10003234, lcl|Cotton_D_gene_10003374, lcl|Cotton_D_gene_10006076, lcl|Cotton_D_gene_10008619, lcl|Cotton_D_gene_10009321, lcl|Cotton_D_gene_10010118, lcl|Cotton_D_gene_10010918, lcl|Cotton_D_gene_10011030, lcl|Cotton_D_gene_10014148, lcl|Cotton_D_gene_10014458, lcl|Cotton_D_gene_10015444, lcl|Cotton_D_gene_10017715, lcl|Cot…
3	GO:0051716	cellular response to stimulus	biological_process	54	32.4	lcl|CK640461, lcl|CO127430, lcl|Cotton_D_gene_10000308, lcl|Cotton_D_gene_10003335, lcl|Cotton_D_gene_10005786, lcl|Cotton_D_gene_10007218, lcl|Cotton_D_gene_10009824, lcl|Cotton_D_gene_10009857, lcl|Cotton_D_gene_10010118, lcl|Cotton_D_gene_10010170, lcl|Cotton_D_gene_10010972, lcl|Cotton_D_gene_10011030, lcl|Cotton_D_gene_10012050, lcl|Cotton_D_gene_10013723, lcl|Cotton_D_gene_10015325, lcl|Cot…
3	GO:0051234	establishment of localization	biological_process	52	27.34	lcl|Cotton_D_gene_10003234, lcl|Cotton_D_gene_10016662, lcl|Cotton_D_gene_10021680, lcl|TC233934, lcl|TC255375, lcl|TC258389, lcl|Cotton_D_gene_10000290, lcl|Cotton_D_gene_10009824, lcl|Cotton_D_gene_10010118, lcl|Cotton_D_gene_10010882, lcl|Cotton_D_gene_10012113, lcl|Cotton_D_gene_10015151, lcl|Cotton_D_gene_10016389, lcl|Cotton_D_gene_10018179, lcl|Cotton_D_gene_10018241, lcl|Cotton_D_gene_100…
3	GO:0048856	anatomical structure development	biological_process	48	34.2	lcl|CO127430, lcl|Cotton_D_gene_10003256, lcl|Cotton_D_gene_10003335, lcl|Cotton_D_gene_10005672, lcl|Cotton_D_gene_10006076, lcl|Cotton_D_gene_10010972, lcl|Cotton_D_gene_10011030, lcl|Cotton_D_gene_10013723, lcl|Cotton_D_gene_10014401, lcl|Cotton_D_gene_10014458, lcl|Cotton_D_gene_10016659, lcl|Cotton_D_gene_10019977, lcl|Cotton_D_gene_10021043, lcl|Cotton_D_gene_10021254, lcl|Cotton_D_gene_100…
3	GO:0009719	response to endogenous stimulus	biological_process	41	41	lcl|Cotton_D_gene_10003335, lcl|Cotton_D_gene_10006838, lcl|Cotton_D_gene_10009824, lcl|Cotton_D_gene_10009857, lcl|Cotton_D_gene_10010118, lcl|Cotton_D_gene_10010972, lcl|Cotton_D_gene_10012050, lcl|Cotton_D_gene_10015325, lcl|Cotton_D_gene_10016662, lcl|Cotton_D_gene_10018179, lcl|Cotton_D_gene_10018241, lcl|Cotton_D_gene_10018411, lcl|Cotton_D_gene_10019562, lcl|Cotton_D_gene_10020282, lcl|Cot…
3	GO:0009056	catabolic process	biological_process	38	38	lcl|CO095416, lcl|Cotton_D_gene_10000290, lcl|Cotton_D_gene_10001544, lcl|Cotton_D_gene_10011057, lcl|Cotton_D_gene_10016662, lcl|Cotton_D_gene_10017502, lcl|Cotton_D_gene_10017715, lcl|Cotton_D_gene_10020282, lcl|Cotton_D_gene_10021680, lcl|Cotton_D_gene_10021918, lcl|Cotton_D_gene_10024452, lcl|Cotton_D_gene_10024685, lcl|Cotton_D_gene_10028598, lcl|Cotton_D_gene_10030814, lcl|Cotton_D_gene_100…
3	GO:0033036	macromolecule localization	biological_process	30	6.48	lcl|Cotton_D_gene_10000291, lcl|Cotton_D_gene_10000308, lcl|Cotton_D_gene_10003234, lcl|Cotton_D_gene_10005786, lcl|Cotton_D_gene_10008447, lcl|Cotton_D_gene_10009824, lcl|Cotton_D_gene_10012113, lcl|Cotton_D_gene_10015151, lcl|Cotton_D_gene_10018633, lcl|Cotton_D_gene_10019484, lcl|Cotton_D_gene_10030814, lcl|Cotton_D_gene_10031565, lcl|Cotton_D_gene_10032618, lcl|Cotton_D_gene_10036283, lcl|Cot…
3	GO:0009607	response to biotic stimulus	biological_process	27	27	lcl|Cotton_D_gene_10000308, lcl|Cotton_D_gene_10007218, lcl|Cotton_D_gene_10007276, lcl|Cotton_D_gene_10009824, lcl|Cotton_D_gene_10011030, lcl|Cotton_D_gene_10014401, lcl|Cotton_D_gene_10021254, lcl|Cotton_D_gene_10025066, lcl|Cotton_D_gene_10025200, lcl|Cotton_D_gene_10032341, lcl|Cotton_D_gene_10032411, lcl|Cotton_D_gene_10032618, lcl|Cotton_D_gene_10036283, lcl|Cotton_D_gene_10039035, lcl|DW2…
3	GO:0048869	cellular developmental process	biological_process	26	15.6	lcl|CO086204, lcl|Cotton_D_gene_10003256, lcl|Cotton_D_gene_10003819, lcl|Cotton_D_gene_10005130, lcl|Cotton_D_gene_10010118, lcl|Cotton_D_gene_10012279, lcl|Cotton_D_gene_10014458, lcl|Cotton_D_gene_10016659, lcl|Cotton_D_gene_10019484, lcl|Cotton_D_gene_10019977, lcl|Cotton_D_gene_10021043, lcl|Cotton_D_gene_10024685, lcl|Cotton_D_gene_10030510, lcl|Cotton_D_gene_10035631, lcl|Cotton_D_gene_100…
3	GO:0008283	cell proliferation	biological_process	22	22	lcl|Cotton_D_gene_10000290, lcl|Cotton_D_gene_10003335, lcl|Cotton_D_gene_10003819, lcl|Cotton_D_gene_10005672, lcl|Cotton_D_gene_10005718, lcl|Cotton_D_gene_10010118, lcl|Cotton_D_gene_10015325, lcl|Cotton_D_gene_10024685, lcl|Cotton_D_gene_10025850, lcl|Cotton_D_gene_10029979, lcl|Cotton_D_gene_10036392, lcl|DW225237, lcl|DW476220, lcl|DW497462, lcl|TC230403, lcl|TC235736, lcl|TC236389, lcl|TC2…
3	GO:0044710	single-organism metabolic process	biological_process	18	12	lcl|Cotton_D_gene_10010118, lcl|Cotton_D_gene_10031144, lcl|ES821054, lcl|ES845787, lcl|TC268628, lcl|Cotton_D_gene_10016662, lcl|Cotton_D_gene_10020282, lcl|Cotton_D_gene_10025484, lcl|Cotton_D_gene_10030814, lcl|Cotton_D_gene_10031565, lcl|Cotton_D_gene_10036283, lcl|Cotton_D_gene_10040693, lcl|DW496409, lcl|ES798402, lcl|TC233934, lcl|TC250290, lcl|TC255375, lcl|TC273543
3	GO:0044767	single-organism developmental process	biological_process	16	9.6	lcl|Cotton_D_gene_10009857, lcl|Cotton_D_gene_10010972, lcl|Cotton_D_gene_10011030, lcl|Cotton_D_gene_10011057, lcl|Cotton_D_gene_10021254, lcl|Cotton_D_gene_10030510, lcl|Cotton_D_gene_10036681, lcl|Cotton_D_gene_10039183, lcl|DW231680, lcl|ES822229, lcl|EX164332, lcl|EX165487, lcl|TC247791, lcl|TC252160, lcl|TC252577, lcl|TC257199
3	GO:0009605	response to external stimulus	biological_process	16	16	lcl|Cotton_D_gene_10001544, lcl|Cotton_D_gene_10003374, lcl|Cotton_D_gene_10008619, lcl|Cotton_D_gene_10010118, lcl|Cotton_D_gene_10011030, lcl|Cotton_D_gene_10017715, lcl|Cotton_D_gene_10018241, lcl|Cotton_D_gene_10021254, lcl|Cotton_D_gene_10025200, lcl|ES805123, lcl|ES821054, lcl|TC230403, lcl|TC237491, lcl|TC238078, lcl|TC250290, lcl|TC255375
3	GO:0044419	interspecies interaction between organisms	biological_process	13	7.68	lcl|Cotton_D_gene_10007276, lcl|Cotton_D_gene_10011030, lcl|Cotton_D_gene_10014401, lcl|Cotton_D_gene_10021254, lcl|Cotton_D_gene_10025066, lcl|DW231680, lcl|ES805123, lcl|ES822229, lcl|TC235736, lcl|TC247099, lcl|TC252160, lcl|Cotton_D_gene_10015473, lcl|TC231665
3	GO:0016049	cell growth	biological_process	9	9	lcl|Cotton_D_gene_10016659, lcl|Cotton_D_gene_10019977, lcl|Cotton_D_gene_10021389, lcl|Cotton_D_gene_10025200, lcl|Cotton_D_gene_10035631, lcl|Cotton_D_gene_10036283, lcl|DR455010, lcl|TC244369, lcl|TC272233
3	GO:0016265	death	biological_process	4	2.4	lcl|TC239666, lcl|TC245096, lcl|TC255375, lcl|TC263942
3	GO:0044764	multi-organism cellular process	biological_process	3	1.8	lcl|Cotton_D_gene_10015473, lcl|Cotton_D_gene_10025066, lcl|TC231665
3	GO:0065008	regulation of biological quality	biological_process	2	0.72	lcl|Cotton_D_gene_10036283, lcl|DR459616
3	GO:0007610	behavior	biological_process	1	1	lcl|Cotton_D_gene_10025200
4	GO:0043170	macromolecule metabolic process	biological_process	147	53.09	lcl|CO094687, lcl|Cotton_D_gene_10002225, lcl|Cotton_D_gene_10005040, lcl|Cotton_D_gene_10005672, lcl|Cotton_D_gene_10005812, lcl|Cotton_D_gene_10009321, lcl|Cotton_D_gene_10010042, lcl|Cotton_D_gene_10012050, lcl|Cotton_D_gene_10015941, lcl|Cotton_D_gene_10018633, lcl|Cotton_D_gene_10021276, lcl|Cotton_D_gene_10021702, lcl|Cotton_D_gene_10022778, lcl|Cotton_D_gene_10025066, lcl|Cotton_D_gene_100…
4	GO:0044260	cellular macromolecule metabolic process	biological_process	130	62.88	lcl|CO094687, lcl|Cotton_D_gene_10002225, lcl|Cotton_D_gene_10005040, lcl|Cotton_D_gene_10005672, lcl|Cotton_D_gene_10005812, lcl|Cotton_D_gene_10009321, lcl|Cotton_D_gene_10010042, lcl|Cotton_D_gene_10012050, lcl|Cotton_D_gene_10015941, lcl|Cotton_D_gene_10018633, lcl|Cotton_D_gene_10021276, lcl|Cotton_D_gene_10021702, lcl|Cotton_D_gene_10022778, lcl|Cotton_D_gene_10025066, lcl|Cotton_D_gene_100…
4	GO:0019538	protein metabolic process	biological_process	121	53.68	lcl|CO094687, lcl|Cotton_D_gene_10002225, lcl|Cotton_D_gene_10005040, lcl|Cotton_D_gene_10005672, lcl|Cotton_D_gene_10005812, lcl|Cotton_D_gene_10009321, lcl|Cotton_D_gene_10010042, lcl|Cotton_D_gene_10012050, lcl|Cotton_D_gene_10015941, lcl|Cotton_D_gene_10018633, lcl|Cotton_D_gene_10021276, lcl|Cotton_D_gene_10021702, lcl|Cotton_D_gene_10022778, lcl|Cotton_D_gene_10025066, lcl|Cotton_D_gene_100…
4	GO:0046483	heterocycle metabolic process	biological_process	111	59.59	lcl|Cotton_D_gene_10001212, lcl|Cotton_D_gene_10003335, lcl|Cotton_D_gene_10006623, lcl|Cotton_D_gene_10006838, lcl|Cotton_D_gene_10009321, lcl|Cotton_D_gene_10009363, lcl|Cotton_D_gene_10011030, lcl|Cotton_D_gene_10014401, lcl|Cotton_D_gene_10016659, lcl|Cotton_D_gene_10017502, lcl|Cotton_D_gene_10019454, lcl|Cotton_D_gene_10020658, lcl|Cotton_D_gene_10021254, lcl|Cotton_D_gene_10024685, lcl|Cot…
4	GO:0034641	cellular nitrogen compound metabolic process	biological_process	111	59.59	lcl|Cotton_D_gene_10001212, lcl|Cotton_D_gene_10003335, lcl|Cotton_D_gene_10006623, lcl|Cotton_D_gene_10006838, lcl|Cotton_D_gene_10009321, lcl|Cotton_D_gene_10009363, lcl|Cotton_D_gene_10011030, lcl|Cotton_D_gene_10014401, lcl|Cotton_D_gene_10016659, lcl|Cotton_D_gene_10017502, lcl|Cotton_D_gene_10019454, lcl|Cotton_D_gene_10020658, lcl|Cotton_D_gene_10021254, lcl|Cotton_D_gene_10024685, lcl|Cot…
4	GO:1901360	organic cyclic compound metabolic process	biological_process	111	59.59	lcl|Cotton_D_gene_10001212, lcl|Cotton_D_gene_10003335, lcl|Cotton_D_gene_10006623, lcl|Cotton_D_gene_10006838, lcl|Cotton_D_gene_10009321, lcl|Cotton_D_gene_10009363, lcl|Cotton_D_gene_10011030, lcl|Cotton_D_gene_10014401, lcl|Cotton_D_gene_10016659, lcl|Cotton_D_gene_10017502, lcl|Cotton_D_gene_10019454, lcl|Cotton_D_gene_10020658, lcl|Cotton_D_gene_10021254, lcl|Cotton_D_gene_10024685, lcl|Cot…
4	GO:0006139	nucleobase-containing compound metabolic process	biological_process	111	99.32	lcl|Cotton_D_gene_10001212, lcl|Cotton_D_gene_10003335, lcl|Cotton_D_gene_10006623, lcl|Cotton_D_gene_10006838, lcl|Cotton_D_gene_10009321, lcl|Cotton_D_gene_10009363, lcl|Cotton_D_gene_10011030, lcl|Cotton_D_gene_10014401, lcl|Cotton_D_gene_10016659, lcl|Cotton_D_gene_10017502, lcl|Cotton_D_gene_10019454, lcl|Cotton_D_gene_10020658, lcl|Cotton_D_gene_10021254, lcl|Cotton_D_gene_10024685, lcl|Cot…
4	GO:0006725	cellular aromatic compound metabolic process	biological_process	111	59.59	lcl|Cotton_D_gene_10001212, lcl|Cotton_D_gene_10003335, lcl|Cotton_D_gene_10006623, lcl|Cotton_D_gene_10006838, lcl|Cotton_D_gene_10009321, lcl|Cotton_D_gene_10009363, lcl|Cotton_D_gene_10011030, lcl|Cotton_D_gene_10014401, lcl|Cotton_D_gene_10016659, lcl|Cotton_D_gene_10017502, lcl|Cotton_D_gene_10019454, lcl|Cotton_D_gene_10020658, lcl|Cotton_D_gene_10021254, lcl|Cotton_D_gene_10024685, lcl|Cot…
4	GO:0006996	organelle organization	biological_process	81	80.8	lcl|Cotton_D_gene_10000290, lcl|Cotton_D_gene_10003256, lcl|Cotton_D_gene_10008619, lcl|Cotton_D_gene_10010519, lcl|Cotton_D_gene_10011030, lcl|Cotton_D_gene_10019977, lcl|Cotton_D_gene_10021043, lcl|Cotton_D_gene_10021254, lcl|Cotton_D_gene_10029979, lcl|Cotton_D_gene_10030510, lcl|Cotton_D_gene_10031487, lcl|Cotton_D_gene_10035631, lcl|DW231680, lcl|TC235736, lcl|TC244369, lcl|TC252160, lcl|TC2…
4	GO:0007154	cell communication	biological_process	62	40.6	lcl|Cotton_D_gene_10011030, lcl|Cotton_D_gene_10014401, lcl|Cotton_D_gene_10021254, lcl|Cotton_D_gene_10035631, lcl|DW231680, lcl|TC235736, lcl|TC252160, lcl|CK640461, lcl|CO127430, lcl|Cotton_D_gene_10000308, lcl|Cotton_D_gene_10003335, lcl|Cotton_D_gene_10005786, lcl|Cotton_D_gene_10007218, lcl|Cotton_D_gene_10009824, lcl|Cotton_D_gene_10009857, lcl|Cotton_D_gene_10010118, lcl|Cotton_D_gene_100…
4	GO:0050794	regulation of cellular process	biological_process	54	32.4	lcl|CK640461, lcl|CO127430, lcl|Cotton_D_gene_10000308, lcl|Cotton_D_gene_10003335, lcl|Cotton_D_gene_10005786, lcl|Cotton_D_gene_10007218, lcl|Cotton_D_gene_10009824, lcl|Cotton_D_gene_10009857, lcl|Cotton_D_gene_10010118, lcl|Cotton_D_gene_10010170, lcl|Cotton_D_gene_10010972, lcl|Cotton_D_gene_10011030, lcl|Cotton_D_gene_10012050, lcl|Cotton_D_gene_10013723, lcl|Cotton_D_gene_10015325, lcl|Cot…
4	GO:0006810	transport	biological_process	52	45.56	lcl|Cotton_D_gene_10003234, lcl|Cotton_D_gene_10016662, lcl|Cotton_D_gene_10021680, lcl|TC233934, lcl|TC255375, lcl|TC258389, lcl|Cotton_D_gene_10000290, lcl|Cotton_D_gene_10009824, lcl|Cotton_D_gene_10010118, lcl|Cotton_D_gene_10010882, lcl|Cotton_D_gene_10012113, lcl|Cotton_D_gene_10015151, lcl|Cotton_D_gene_10016389, lcl|Cotton_D_gene_10018179, lcl|Cotton_D_gene_10018241, lcl|Cotton_D_gene_100…
4	GO:0007049	cell cycle	biological_process	42	42	lcl|Cotton_D_gene_10001212, lcl|Cotton_D_gene_10003335, lcl|Cotton_D_gene_10004099, lcl|Cotton_D_gene_10006158, lcl|Cotton_D_gene_10006623, lcl|Cotton_D_gene_10006838, lcl|Cotton_D_gene_10007218, lcl|Cotton_D_gene_10008619, lcl|Cotton_D_gene_10011030, lcl|Cotton_D_gene_10014027, lcl|Cotton_D_gene_10014330, lcl|Cotton_D_gene_10016659, lcl|Cotton_D_gene_10021043, lcl|Cotton_D_gene_10021254, lcl|Cot…
4	GO:0009653	anatomical structure morphogenesis	biological_process	41	41	lcl|CO127430, lcl|Cotton_D_gene_10003256, lcl|Cotton_D_gene_10003335, lcl|Cotton_D_gene_10005672, lcl|Cotton_D_gene_10006076, lcl|Cotton_D_gene_10010972, lcl|Cotton_D_gene_10011030, lcl|Cotton_D_gene_10013723, lcl|Cotton_D_gene_10014401, lcl|Cotton_D_gene_10014458, lcl|Cotton_D_gene_10016659, lcl|Cotton_D_gene_10019977, lcl|Cotton_D_gene_10021043, lcl|Cotton_D_gene_10021254, lcl|Cotton_D_gene_100…
4	GO:0019222	regulation of metabolic process	biological_process	35	7.56	lcl|CO094687, lcl|CO096048, lcl|CO127430, lcl|Cotton_D_gene_10006838, lcl|Cotton_D_gene_10009363, lcl|Cotton_D_gene_10010008, lcl|Cotton_D_gene_10010042, lcl|Cotton_D_gene_10011030, lcl|Cotton_D_gene_10014027, lcl|Cotton_D_gene_10014330, lcl|Cotton_D_gene_10014401, lcl|Cotton_D_gene_10014749, lcl|Cotton_D_gene_10016659, lcl|Cotton_D_gene_10018344, lcl|Cotton_D_gene_10021254, lcl|Cotton_D_gene_100…
4	GO:0005975	carbohydrate metabolic process	biological_process	33	33	lcl|Cotton_D_gene_10000290, lcl|Cotton_D_gene_10005718, lcl|Cotton_D_gene_10006623, lcl|Cotton_D_gene_10009824, lcl|Cotton_D_gene_10014636, lcl|Cotton_D_gene_10018388, lcl|Cotton_D_gene_10024452, lcl|Cotton_D_gene_10028598, lcl|Cotton_D_gene_10031144, lcl|Cotton_D_gene_10032228, lcl|Cotton_D_gene_10033485, lcl|Cotton_D_gene_10034359, lcl|Cotton_D_gene_10035211, lcl|Cotton_D_gene_10036040, lcl|Cot…
4	GO:0008104	protein localization	biological_process	30	10.8	lcl|Cotton_D_gene_10000291, lcl|Cotton_D_gene_10000308, lcl|Cotton_D_gene_10003234, lcl|Cotton_D_gene_10005786, lcl|Cotton_D_gene_10008447, lcl|Cotton_D_gene_10009824, lcl|Cotton_D_gene_10012113, lcl|Cotton_D_gene_10015151, lcl|Cotton_D_gene_10018633, lcl|Cotton_D_gene_10019484, lcl|Cotton_D_gene_10030814, lcl|Cotton_D_gene_10031565, lcl|Cotton_D_gene_10032618, lcl|Cotton_D_gene_10036283, lcl|Cot…
4	GO:0044249	cellular biosynthetic process	biological_process	27	9.72	lcl|CO094687, lcl|Cotton_D_gene_10002225, lcl|Cotton_D_gene_10005040, lcl|Cotton_D_gene_10005672, lcl|Cotton_D_gene_10005812, lcl|Cotton_D_gene_10009321, lcl|Cotton_D_gene_10010042, lcl|Cotton_D_gene_10012050, lcl|Cotton_D_gene_10015941, lcl|Cotton_D_gene_10018633, lcl|Cotton_D_gene_10021276, lcl|Cotton_D_gene_10021702, lcl|Cotton_D_gene_10022778, lcl|Cotton_D_gene_10025066, lcl|Cotton_D_gene_100…
4	GO:1901576	organic substance biosynthetic process	biological_process	27	5.83	lcl|CO094687, lcl|Cotton_D_gene_10002225, lcl|Cotton_D_gene_10005040, lcl|Cotton_D_gene_10005672, lcl|Cotton_D_gene_10005812, lcl|Cotton_D_gene_10009321, lcl|Cotton_D_gene_10010042, lcl|Cotton_D_gene_10012050, lcl|Cotton_D_gene_10015941, lcl|Cotton_D_gene_10018633, lcl|Cotton_D_gene_10021276, lcl|Cotton_D_gene_10021702, lcl|Cotton_D_gene_10022778, lcl|Cotton_D_gene_10025066, lcl|Cotton_D_gene_100…
4	GO:0030154	cell differentiation	biological_process	26	26	lcl|CO086204, lcl|Cotton_D_gene_10003256, lcl|Cotton_D_gene_10003819, lcl|Cotton_D_gene_10005130, lcl|Cotton_D_gene_10010118, lcl|Cotton_D_gene_10012279, lcl|Cotton_D_gene_10014458, lcl|Cotton_D_gene_10016659, lcl|Cotton_D_gene_10019484, lcl|Cotton_D_gene_10019977, lcl|Cotton_D_gene_10021043, lcl|Cotton_D_gene_10024685, lcl|Cotton_D_gene_10030510, lcl|Cotton_D_gene_10035631, lcl|Cotton_D_gene_100…
4	GO:0009790	embryo development	biological_process	16	16	lcl|Cotton_D_gene_10009857, lcl|Cotton_D_gene_10010972, lcl|Cotton_D_gene_10011030, lcl|Cotton_D_gene_10011057, lcl|Cotton_D_gene_10021254, lcl|Cotton_D_gene_10030510, lcl|Cotton_D_gene_10036681, lcl|Cotton_D_gene_10039183, lcl|DW231680, lcl|ES822229, lcl|EX164332, lcl|EX165487, lcl|TC247791, lcl|TC252160, lcl|TC252577, lcl|TC257199
4	GO:0006629	lipid metabolic process	biological_process	15	15	lcl|Cotton_D_gene_10016662, lcl|Cotton_D_gene_10020282, lcl|Cotton_D_gene_10025484, lcl|Cotton_D_gene_10030814, lcl|Cotton_D_gene_10031565, lcl|Cotton_D_gene_10036283, lcl|Cotton_D_gene_10040693, lcl|DW496409, lcl|ES798402, lcl|ES845787, lcl|TC233934, lcl|TC250290, lcl|TC255375, lcl|TC268628, lcl|TC273543
4	GO:0044403	symbiosis, encompassing mutualism through parasitism	biological_process	13	12.8	lcl|Cotton_D_gene_10007276, lcl|Cotton_D_gene_10011030, lcl|Cotton_D_gene_10014401, lcl|Cotton_D_gene_10021254, lcl|Cotton_D_gene_10025066, lcl|DW231680, lcl|ES805123, lcl|ES822229, lcl|TC235736, lcl|TC247099, lcl|TC252160, lcl|Cotton_D_gene_10015473, lcl|TC231665
4	GO:0007267	cell-cell signaling	biological_process	7	7	lcl|Cotton_D_gene_10011030, lcl|Cotton_D_gene_10014401, lcl|Cotton_D_gene_10021254, lcl|Cotton_D_gene_10035631, lcl|DW231680, lcl|TC235736, lcl|TC252160
4	GO:0019748	secondary metabolic process	biological_process	5	5	lcl|Cotton_D_gene_10010118, lcl|Cotton_D_gene_10031144, lcl|ES821054, lcl|ES845787, lcl|TC268628
4	GO:0008219	cell death	biological_process	4	4	lcl|TC239666, lcl|TC245096, lcl|TC255375, lcl|TC263942
4	GO:0006091	generation of precursor metabolites and energy	biological_process	4	4	lcl|Cotton_D_gene_10016662, lcl|Cotton_D_gene_10035211, lcl|Cotton_D_gene_10036029, lcl|TC250290
4	GO:0016032	viral process	biological_process	3	3	lcl|Cotton_D_gene_10015473, lcl|Cotton_D_gene_10025066, lcl|TC231665
4	GO:0019725	cellular homeostasis	biological_process	2	2	lcl|Cotton_D_gene_10036283, lcl|DR459616
4	GO:0042592	homeostatic process	biological_process	2	1.2	lcl|Cotton_D_gene_10036283, lcl|DR459616
5	GO:0044267	cellular protein metabolic process	biological_process	112	67.8	lcl|CO094687, lcl|Cotton_D_gene_10002225, lcl|Cotton_D_gene_10005040, lcl|Cotton_D_gene_10005672, lcl|Cotton_D_gene_10005812, lcl|Cotton_D_gene_10009321, lcl|Cotton_D_gene_10010042, lcl|Cotton_D_gene_10012050, lcl|Cotton_D_gene_10015941, lcl|Cotton_D_gene_10018633, lcl|Cotton_D_gene_10021276, lcl|Cotton_D_gene_10021702, lcl|Cotton_D_gene_10022778, lcl|Cotton_D_gene_10025066, lcl|Cotton_D_gene_100…
5	GO:0043412	macromolecule modification	biological_process	86	30.96	lcl|AI054732, lcl|CO096048, lcl|CO127430, lcl|Cotton_D_gene_10000308, lcl|Cotton_D_gene_10001212, lcl|Cotton_D_gene_10001876, lcl|Cotton_D_gene_10002808, lcl|Cotton_D_gene_10003335, lcl|Cotton_D_gene_10003732, lcl|Cotton_D_gene_10005130, lcl|Cotton_D_gene_10006838, lcl|Cotton_D_gene_10008619, lcl|Cotton_D_gene_10009824, lcl|Cotton_D_gene_10010118, lcl|Cotton_D_gene_10010171, lcl|Cotton_D_gene_100…
5	GO:0036211	protein modification process	biological_process	86	51.6	lcl|AI054732, lcl|CO096048, lcl|CO127430, lcl|Cotton_D_gene_10000308, lcl|Cotton_D_gene_10001212, lcl|Cotton_D_gene_10001876, lcl|Cotton_D_gene_10002808, lcl|Cotton_D_gene_10003335, lcl|Cotton_D_gene_10003732, lcl|Cotton_D_gene_10005130, lcl|Cotton_D_gene_10006838, lcl|Cotton_D_gene_10008619, lcl|Cotton_D_gene_10009824, lcl|Cotton_D_gene_10010118, lcl|Cotton_D_gene_10010171, lcl|Cotton_D_gene_100…
5	GO:0010467	gene expression	biological_process	56	28.8	lcl|CO094687, lcl|Cotton_D_gene_10002225, lcl|Cotton_D_gene_10005040, lcl|Cotton_D_gene_10005672, lcl|Cotton_D_gene_10005812, lcl|Cotton_D_gene_10009321, lcl|Cotton_D_gene_10010042, lcl|Cotton_D_gene_10012050, lcl|Cotton_D_gene_10015941, lcl|Cotton_D_gene_10018633, lcl|Cotton_D_gene_10021276, lcl|Cotton_D_gene_10021702, lcl|Cotton_D_gene_10022778, lcl|Cotton_D_gene_10025066, lcl|Cotton_D_gene_100…
5	GO:0007165	signal transduction	biological_process	54	54	lcl|CK640461, lcl|CO127430, lcl|Cotton_D_gene_10000308, lcl|Cotton_D_gene_10003335, lcl|Cotton_D_gene_10005786, lcl|Cotton_D_gene_10007218, lcl|Cotton_D_gene_10009824, lcl|Cotton_D_gene_10009857, lcl|Cotton_D_gene_10010118, lcl|Cotton_D_gene_10010170, lcl|Cotton_D_gene_10010972, lcl|Cotton_D_gene_10011030, lcl|Cotton_D_gene_10012050, lcl|Cotton_D_gene_10013723, lcl|Cotton_D_gene_10015325, lcl|Cot…
5	GO:0090304	nucleic acid metabolic process	biological_process	37	22.2	lcl|Cotton_D_gene_10001212, lcl|Cotton_D_gene_10003335, lcl|Cotton_D_gene_10006623, lcl|Cotton_D_gene_10006838, lcl|Cotton_D_gene_10009321, lcl|Cotton_D_gene_10009363, lcl|Cotton_D_gene_10011030, lcl|Cotton_D_gene_10014401, lcl|Cotton_D_gene_10016659, lcl|Cotton_D_gene_10017502, lcl|Cotton_D_gene_10019454, lcl|Cotton_D_gene_10020658, lcl|Cotton_D_gene_10021254, lcl|Cotton_D_gene_10024685, lcl|Cot…
5	GO:0060255	regulation of macromolecule metabolic process	biological_process	35	12.6	lcl|CO094687, lcl|CO096048, lcl|CO127430, lcl|Cotton_D_gene_10006838, lcl|Cotton_D_gene_10009363, lcl|Cotton_D_gene_10010008, lcl|Cotton_D_gene_10010042, lcl|Cotton_D_gene_10011030, lcl|Cotton_D_gene_10014027, lcl|Cotton_D_gene_10014330, lcl|Cotton_D_gene_10014401, lcl|Cotton_D_gene_10014749, lcl|Cotton_D_gene_10016659, lcl|Cotton_D_gene_10018344, lcl|Cotton_D_gene_10021254, lcl|Cotton_D_gene_100…
5	GO:0071702	organic substance transport	biological_process	30	18	lcl|Cotton_D_gene_10000291, lcl|Cotton_D_gene_10000308, lcl|Cotton_D_gene_10003234, lcl|Cotton_D_gene_10005786, lcl|Cotton_D_gene_10008447, lcl|Cotton_D_gene_10009824, lcl|Cotton_D_gene_10012113, lcl|Cotton_D_gene_10015151, lcl|Cotton_D_gene_10018633, lcl|Cotton_D_gene_10019484, lcl|Cotton_D_gene_10030814, lcl|Cotton_D_gene_10031565, lcl|Cotton_D_gene_10032618, lcl|Cotton_D_gene_10036283, lcl|Cot…
5	GO:0045184	establishment of protein localization	biological_process	30	18	lcl|Cotton_D_gene_10000291, lcl|Cotton_D_gene_10000308, lcl|Cotton_D_gene_10003234, lcl|Cotton_D_gene_10005786, lcl|Cotton_D_gene_10008447, lcl|Cotton_D_gene_10009824, lcl|Cotton_D_gene_10012113, lcl|Cotton_D_gene_10015151, lcl|Cotton_D_gene_10018633, lcl|Cotton_D_gene_10019484, lcl|Cotton_D_gene_10030814, lcl|Cotton_D_gene_10031565, lcl|Cotton_D_gene_10032618, lcl|Cotton_D_gene_10036283, lcl|Cot…
5	GO:0034645	cellular macromolecule biosynthetic process	biological_process	27	16.2	lcl|CO094687, lcl|Cotton_D_gene_10002225, lcl|Cotton_D_gene_10005040, lcl|Cotton_D_gene_10005672, lcl|Cotton_D_gene_10005812, lcl|Cotton_D_gene_10009321, lcl|Cotton_D_gene_10010042, lcl|Cotton_D_gene_10012050, lcl|Cotton_D_gene_10015941, lcl|Cotton_D_gene_10018633, lcl|Cotton_D_gene_10021276, lcl|Cotton_D_gene_10021702, lcl|Cotton_D_gene_10022778, lcl|Cotton_D_gene_10025066, lcl|Cotton_D_gene_100…
5	GO:0009059	macromolecule biosynthetic process	biological_process	27	9.72	lcl|CO094687, lcl|Cotton_D_gene_10002225, lcl|Cotton_D_gene_10005040, lcl|Cotton_D_gene_10005672, lcl|Cotton_D_gene_10005812, lcl|Cotton_D_gene_10009321, lcl|Cotton_D_gene_10010042, lcl|Cotton_D_gene_10012050, lcl|Cotton_D_gene_10015941, lcl|Cotton_D_gene_10018633, lcl|Cotton_D_gene_10021276, lcl|Cotton_D_gene_10021702, lcl|Cotton_D_gene_10022778, lcl|Cotton_D_gene_10025066, lcl|Cotton_D_gene_100…
5	GO:0007010	cytoskeleton organization	biological_process	18	18	lcl|Cotton_D_gene_10000290, lcl|Cotton_D_gene_10003256, lcl|Cotton_D_gene_10008619, lcl|Cotton_D_gene_10010519, lcl|Cotton_D_gene_10011030, lcl|Cotton_D_gene_10019977, lcl|Cotton_D_gene_10021043, lcl|Cotton_D_gene_10021254, lcl|Cotton_D_gene_10029979, lcl|Cotton_D_gene_10030510, lcl|Cotton_D_gene_10031487, lcl|Cotton_D_gene_10035631, lcl|DW231680, lcl|TC235736, lcl|TC244369, lcl|TC252160, lcl|TC2…
5	GO:0044765	single-organism transport	biological_process	7	4.6	lcl|Cotton_D_gene_10003234, lcl|Cotton_D_gene_10016662, lcl|Cotton_D_gene_10021680, lcl|TC233934, lcl|TC255375, lcl|TC258389, lcl|TC257229
5	GO:0007005	mitochondrion organization	biological_process	5	5	lcl|Cotton_D_gene_10000291, lcl|Cotton_D_gene_10008447, lcl|Cotton_D_gene_10018633, lcl|Cotton_D_gene_10019484, lcl|ES794679
6	GO:0006464	cellular protein modification process	biological_process	86	86	lcl|AI054732, lcl|CO096048, lcl|CO127430, lcl|Cotton_D_gene_10000308, lcl|Cotton_D_gene_10001212, lcl|Cotton_D_gene_10001876, lcl|Cotton_D_gene_10002808, lcl|Cotton_D_gene_10003335, lcl|Cotton_D_gene_10003732, lcl|Cotton_D_gene_10005130, lcl|Cotton_D_gene_10006838, lcl|Cotton_D_gene_10008619, lcl|Cotton_D_gene_10009824, lcl|Cotton_D_gene_10010118, lcl|Cotton_D_gene_10010171, lcl|Cotton_D_gene_100…
6	GO:0006259	DNA metabolic process	biological_process	37	37	lcl|Cotton_D_gene_10001212, lcl|Cotton_D_gene_10003335, lcl|Cotton_D_gene_10006623, lcl|Cotton_D_gene_10006838, lcl|Cotton_D_gene_10009321, lcl|Cotton_D_gene_10009363, lcl|Cotton_D_gene_10011030, lcl|Cotton_D_gene_10014401, lcl|Cotton_D_gene_10016659, lcl|Cotton_D_gene_10017502, lcl|Cotton_D_gene_10019454, lcl|Cotton_D_gene_10020658, lcl|Cotton_D_gene_10021254, lcl|Cotton_D_gene_10024685, lcl|Cot…
6	GO:0010468	regulation of gene expression	biological_process	35	21	lcl|CO094687, lcl|CO096048, lcl|CO127430, lcl|Cotton_D_gene_10006838, lcl|Cotton_D_gene_10009363, lcl|Cotton_D_gene_10010008, lcl|Cotton_D_gene_10010042, lcl|Cotton_D_gene_10011030, lcl|Cotton_D_gene_10014027, lcl|Cotton_D_gene_10014330, lcl|Cotton_D_gene_10014401, lcl|Cotton_D_gene_10014749, lcl|Cotton_D_gene_10016659, lcl|Cotton_D_gene_10018344, lcl|Cotton_D_gene_10021254, lcl|Cotton_D_gene_100…
6	GO:0015031	protein transport	biological_process	30	30	lcl|Cotton_D_gene_10000291, lcl|Cotton_D_gene_10000308, lcl|Cotton_D_gene_10003234, lcl|Cotton_D_gene_10005786, lcl|Cotton_D_gene_10008447, lcl|Cotton_D_gene_10009824, lcl|Cotton_D_gene_10012113, lcl|Cotton_D_gene_10015151, lcl|Cotton_D_gene_10018633, lcl|Cotton_D_gene_10019484, lcl|Cotton_D_gene_10030814, lcl|Cotton_D_gene_10031565, lcl|Cotton_D_gene_10032618, lcl|Cotton_D_gene_10036283, lcl|Cot…
6	GO:0006412	translation	biological_process	27	27	lcl|CO094687, lcl|Cotton_D_gene_10002225, lcl|Cotton_D_gene_10005040, lcl|Cotton_D_gene_10005672, lcl|Cotton_D_gene_10005812, lcl|Cotton_D_gene_10009321, lcl|Cotton_D_gene_10010042, lcl|Cotton_D_gene_10012050, lcl|Cotton_D_gene_10015941, lcl|Cotton_D_gene_10018633, lcl|Cotton_D_gene_10021276, lcl|Cotton_D_gene_10021702, lcl|Cotton_D_gene_10022778, lcl|Cotton_D_gene_10025066, lcl|Cotton_D_gene_100…
6	GO:0006811	ion transport	biological_process	6	6	lcl|Cotton_D_gene_10003234, lcl|Cotton_D_gene_10016662, lcl|Cotton_D_gene_10021680, lcl|TC233934, lcl|TC255375, lcl|TC258389
7	GO:0040029	regulation of gene expression, epigenetic	biological_process	35	35	lcl|CO094687, lcl|CO096048, lcl|CO127430, lcl|Cotton_D_gene_10006838, lcl|Cotton_D_gene_10009363, lcl|Cotton_D_gene_10010008, lcl|Cotton_D_gene_10010042, lcl|Cotton_D_gene_10011030, lcl|Cotton_D_gene_10014027, lcl|Cotton_D_gene_10014330, lcl|Cotton_D_gene_10014401, lcl|Cotton_D_gene_10014749, lcl|Cotton_D_gene_10016659, lcl|Cotton_D_gene_10018344, lcl|Cotton_D_gene_10021254, lcl|Cotton_D_gene_100…

## Sheet: sheet 3
Level	GO ID	Term	Type	#Seqs	Graph Score	Sequences
1	GO:0003674	molecular_function	molecular_function	383	248.28	lcl|Cotton_D_gene_10000290, lcl|Cotton_D_gene_10008619, lcl|Cotton_D_gene_10014330, lcl|TC268743, lcl|CO490941, lcl|Cotton_D_gene_10004099, lcl|Cotton_D_gene_10008447, lcl|Cotton_D_gene_10019454, lcl|Cotton_D_gene_10024685, lcl|DW231680, lcl|ES822229, lcl|TC252160, lcl|TC268628, lcl|CO090630, lcl|CO127430, lcl|Cotton_D_gene_10001820, lcl|Cotton_D_gene_10002808, lcl|Cotton_D_gene_10010171, lcl|Cot…
2	GO:0005488	binding	molecular_function	338	268.02	lcl|Cotton_D_gene_10000290, lcl|Cotton_D_gene_10008619, lcl|Cotton_D_gene_10014330, lcl|TC268743, lcl|CO086204, lcl|CO090630, lcl|CO094687, lcl|CO118092, lcl|CO118151, lcl|Cotton_D_gene_10000291, lcl|Cotton_D_gene_10000308, lcl|Cotton_D_gene_10001876, lcl|Cotton_D_gene_10002061, lcl|Cotton_D_gene_10002225, lcl|Cotton_D_gene_10002959, lcl|Cotton_D_gene_10003058, lcl|Cotton_D_gene_10003335, lcl|Cot…
2	GO:0003824	catalytic activity	molecular_function	136	84.77	lcl|CO490941, lcl|Cotton_D_gene_10004099, lcl|Cotton_D_gene_10008447, lcl|Cotton_D_gene_10019454, lcl|Cotton_D_gene_10024685, lcl|DW231680, lcl|ES822229, lcl|TC252160, lcl|TC268628, lcl|CO090630, lcl|CO127430, lcl|Cotton_D_gene_10001820, lcl|Cotton_D_gene_10002808, lcl|Cotton_D_gene_10010171, lcl|Cotton_D_gene_10013723, lcl|Cotton_D_gene_10016662, lcl|Cotton_D_gene_10020282, lcl|Cotton_D_gene_100…
2	GO:0001071	nucleic acid binding transcription factor activity	molecular_function	31	18.6	lcl|Cotton_D_gene_10002061, lcl|Cotton_D_gene_10006076, lcl|Cotton_D_gene_10007218, lcl|Cotton_D_gene_10010118, lcl|Cotton_D_gene_10014027, lcl|Cotton_D_gene_10014401, lcl|Cotton_D_gene_10024452, lcl|Cotton_D_gene_10025298, lcl|Cotton_D_gene_10028381, lcl|Cotton_D_gene_10030956, lcl|Cotton_D_gene_10031510, lcl|Cotton_D_gene_10032253, lcl|Cotton_D_gene_10034673, lcl|Cotton_D_gene_10035211, lcl|Cot…
2	GO:0005198	structural molecule activity	molecular_function	16	16	lcl|AI054732, lcl|Cotton_D_gene_10000308, lcl|Cotton_D_gene_10005040, lcl|Cotton_D_gene_10005672, lcl|Cotton_D_gene_10005812, lcl|Cotton_D_gene_10009321, lcl|Cotton_D_gene_10015941, lcl|Cotton_D_gene_10021276, lcl|Cotton_D_gene_10021918, lcl|Cotton_D_gene_10032618, lcl|Cotton_D_gene_10033229, lcl|Cotton_D_gene_10035211, lcl|Cotton_D_gene_10036392, lcl|Cotton_D_gene_10036730, lcl|Cotton_D_gene_100…
2	GO:0030234	enzyme regulator activity	molecular_function	13	13	lcl|CO095416, lcl|Cotton_D_gene_10000291, lcl|Cotton_D_gene_10009857, lcl|Cotton_D_gene_10010170, lcl|Cotton_D_gene_10017432, lcl|Cotton_D_gene_10019024, lcl|Cotton_D_gene_10019595, lcl|Cotton_D_gene_10027460, lcl|ES806345, lcl|EX164332, lcl|TC244422, lcl|TC245425, lcl|TC257199
2	GO:0005215	transporter activity	molecular_function	8	8	lcl|Cotton_D_gene_10012113, lcl|Cotton_D_gene_10018179, lcl|Cotton_D_gene_10018411, lcl|Cotton_D_gene_10019562, lcl|Cotton_D_gene_10021680, lcl|Cotton_D_gene_10036029, lcl|DR455010, lcl|TC237728
2	GO:0060089	molecular transducer activity	molecular_function	4	2.4	lcl|Cotton_D_gene_10030510, lcl|Cotton_D_gene_10034195, lcl|TC234994, lcl|TC267511
2	GO:0009055	electron carrier activity	molecular_function	2	2	lcl|Cotton_D_gene_10036283, lcl|TC258487
2	GO:0045182	translation regulator activity	molecular_function	1	1	lcl|Cotton_D_gene_10031565
3	GO:1901363	heterocyclic compound binding	molecular_function	218	103.46	lcl|BF275918, lcl|CO086771, lcl|CO127430, lcl|Cotton_D_gene_10000291, lcl|Cotton_D_gene_10001212, lcl|Cotton_D_gene_10001820, lcl|Cotton_D_gene_10002775, lcl|Cotton_D_gene_10002808, lcl|Cotton_D_gene_10002959, lcl|Cotton_D_gene_10005786, lcl|Cotton_D_gene_10006330, lcl|Cotton_D_gene_10006602, lcl|Cotton_D_gene_10006838, lcl|Cotton_D_gene_10009818, lcl|Cotton_D_gene_10010008, lcl|Cotton_D_gene_100…
3	GO:0097159	organic cyclic compound binding	molecular_function	218	103.46	lcl|BF275918, lcl|CO086771, lcl|CO127430, lcl|Cotton_D_gene_10000291, lcl|Cotton_D_gene_10001212, lcl|Cotton_D_gene_10001820, lcl|Cotton_D_gene_10002775, lcl|Cotton_D_gene_10002808, lcl|Cotton_D_gene_10002959, lcl|Cotton_D_gene_10005786, lcl|Cotton_D_gene_10006330, lcl|Cotton_D_gene_10006602, lcl|Cotton_D_gene_10006838, lcl|Cotton_D_gene_10009818, lcl|Cotton_D_gene_10010008, lcl|Cotton_D_gene_100…
3	GO:0005515	protein binding	molecular_function	143	141.12	lcl|Cotton_D_gene_10000290, lcl|Cotton_D_gene_10008619, lcl|Cotton_D_gene_10014330, lcl|TC268743, lcl|CO086204, lcl|CO090630, lcl|CO094687, lcl|CO118092, lcl|CO118151, lcl|Cotton_D_gene_10000291, lcl|Cotton_D_gene_10000308, lcl|Cotton_D_gene_10001876, lcl|Cotton_D_gene_10002061, lcl|Cotton_D_gene_10002225, lcl|Cotton_D_gene_10002959, lcl|Cotton_D_gene_10003058, lcl|Cotton_D_gene_10003335, lcl|Cot…
3	GO:0036094	small molecule binding	molecular_function	95	57	lcl|BF275918, lcl|CO086771, lcl|CO127430, lcl|Cotton_D_gene_10000291, lcl|Cotton_D_gene_10001212, lcl|Cotton_D_gene_10001820, lcl|Cotton_D_gene_10002775, lcl|Cotton_D_gene_10002808, lcl|Cotton_D_gene_10002959, lcl|Cotton_D_gene_10005786, lcl|Cotton_D_gene_10006330, lcl|Cotton_D_gene_10006602, lcl|Cotton_D_gene_10006838, lcl|Cotton_D_gene_10009818, lcl|Cotton_D_gene_10010008, lcl|Cotton_D_gene_100…
3	GO:0016740	transferase activity	molecular_function	59	31.85	lcl|CO090630, lcl|CO127430, lcl|Cotton_D_gene_10001820, lcl|Cotton_D_gene_10002808, lcl|Cotton_D_gene_10010171, lcl|Cotton_D_gene_10013723, lcl|Cotton_D_gene_10016662, lcl|Cotton_D_gene_10020282, lcl|Cotton_D_gene_10022524, lcl|Cotton_D_gene_10022705, lcl|Cotton_D_gene_10027460, lcl|Cotton_D_gene_10028280, lcl|Cotton_D_gene_10029434, lcl|Cotton_D_gene_10030510, lcl|Cotton_D_gene_10031144, lcl|Cot…
3	GO:0016787	hydrolase activity	molecular_function	52	42.78	lcl|CO490941, lcl|Cotton_D_gene_10004099, lcl|Cotton_D_gene_10008447, lcl|Cotton_D_gene_10019454, lcl|Cotton_D_gene_10024685, lcl|DW231680, lcl|ES822229, lcl|TC252160, lcl|TC268628, lcl|Cotton_D_gene_10002959, lcl|Cotton_D_gene_10003374, lcl|Cotton_D_gene_10006330, lcl|Cotton_D_gene_10006838, lcl|Cotton_D_gene_10009818, lcl|Cotton_D_gene_10011030, lcl|Cotton_D_gene_10012279, lcl|Cotton_D_gene_100…
3	GO:0003700	sequence-specific DNA binding transcription factor activity	molecular_function	31	31	lcl|Cotton_D_gene_10002061, lcl|Cotton_D_gene_10006076, lcl|Cotton_D_gene_10007218, lcl|Cotton_D_gene_10010118, lcl|Cotton_D_gene_10014027, lcl|Cotton_D_gene_10014401, lcl|Cotton_D_gene_10024452, lcl|Cotton_D_gene_10025298, lcl|Cotton_D_gene_10028381, lcl|Cotton_D_gene_10030956, lcl|Cotton_D_gene_10031510, lcl|Cotton_D_gene_10032253, lcl|Cotton_D_gene_10034673, lcl|Cotton_D_gene_10035211, lcl|Cot…
3	GO:0003682	chromatin binding	molecular_function	10	10	lcl|Cotton_D_gene_10007218, lcl|Cotton_D_gene_10011030, lcl|Cotton_D_gene_10013699, lcl|Cotton_D_gene_10021254, lcl|Cotton_D_gene_10025168, lcl|Cotton_D_gene_10035211, lcl|Cotton_D_gene_10036730, lcl|ES802356, lcl|TC238313, lcl|TC248074
3	GO:0008289	lipid binding	molecular_function	5	5	lcl|CO118092, lcl|Cotton_D_gene_10019024, lcl|Cotton_D_gene_10025484, lcl|ES806345, lcl|TC233934
3	GO:0004871	signal transducer activity	molecular_function	4	4	lcl|Cotton_D_gene_10030510, lcl|Cotton_D_gene_10034195, lcl|TC234994, lcl|TC267511
3	GO:0043167	ion binding	molecular_function	3	0.65	lcl|TC233934, lcl|Cotton_D_gene_10028753, lcl|Cotton_D_gene_10030364
3	GO:0030246	carbohydrate binding	molecular_function	2	2	lcl|Cotton_D_gene_10037115, lcl|TC241816
4	GO:0003676	nucleic acid binding	molecular_function	170	115.44	lcl|CO086771, lcl|Cotton_D_gene_10000968, lcl|Cotton_D_gene_10003250, lcl|Cotton_D_gene_10003374, lcl|Cotton_D_gene_10004099, lcl|Cotton_D_gene_10005163, lcl|Cotton_D_gene_10005672, lcl|Cotton_D_gene_10006025, lcl|Cotton_D_gene_10008447, lcl|Cotton_D_gene_10009818, lcl|Cotton_D_gene_10013573, lcl|Cotton_D_gene_10014749, lcl|Cotton_D_gene_10016351, lcl|Cotton_D_gene_10017498, lcl|Cotton_D_gene_100…
4	GO:1901265	nucleoside phosphate binding	molecular_function	95	57	lcl|BF275918, lcl|CO086771, lcl|CO127430, lcl|Cotton_D_gene_10000291, lcl|Cotton_D_gene_10001212, lcl|Cotton_D_gene_10001820, lcl|Cotton_D_gene_10002775, lcl|Cotton_D_gene_10002808, lcl|Cotton_D_gene_10002959, lcl|Cotton_D_gene_10005786, lcl|Cotton_D_gene_10006330, lcl|Cotton_D_gene_10006602, lcl|Cotton_D_gene_10006838, lcl|Cotton_D_gene_10009818, lcl|Cotton_D_gene_10010008, lcl|Cotton_D_gene_100…
4	GO:0000166	nucleotide binding	molecular_function	95	95	lcl|BF275918, lcl|CO086771, lcl|CO127430, lcl|Cotton_D_gene_10000291, lcl|Cotton_D_gene_10001212, lcl|Cotton_D_gene_10001820, lcl|Cotton_D_gene_10002775, lcl|Cotton_D_gene_10002808, lcl|Cotton_D_gene_10002959, lcl|Cotton_D_gene_10005786, lcl|Cotton_D_gene_10006330, lcl|Cotton_D_gene_10006602, lcl|Cotton_D_gene_10006838, lcl|Cotton_D_gene_10009818, lcl|Cotton_D_gene_10010008, lcl|Cotton_D_gene_100…
4	GO:0016772	transferase activity, transferring phosphorus-containing groups	molecular_function	35	13.08	lcl|CO090630, lcl|CO127430, lcl|Cotton_D_gene_10001820, lcl|Cotton_D_gene_10002808, lcl|Cotton_D_gene_10010171, lcl|Cotton_D_gene_10013723, lcl|Cotton_D_gene_10016662, lcl|Cotton_D_gene_10020282, lcl|Cotton_D_gene_10022524, lcl|Cotton_D_gene_10022705, lcl|Cotton_D_gene_10027460, lcl|Cotton_D_gene_10028280, lcl|Cotton_D_gene_10029434, lcl|Cotton_D_gene_10030510, lcl|Cotton_D_gene_10031144, lcl|Cot…
4	GO:0016788	hydrolase activity, acting on ester bonds	molecular_function	11	5.83	lcl|CO490941, lcl|Cotton_D_gene_10004099, lcl|Cotton_D_gene_10008447, lcl|Cotton_D_gene_10019454, lcl|Cotton_D_gene_10024685, lcl|DW231680, lcl|ES822229, lcl|TC252160, lcl|TC268628, lcl|Cotton_D_gene_10031144, lcl|TC269607
4	GO:0008092	cytoskeletal protein binding	molecular_function	6	5.2	lcl|Cotton_D_gene_10000290, lcl|Cotton_D_gene_10008619, lcl|Cotton_D_gene_10014330, lcl|TC268743, lcl|Cotton_D_gene_10010519, lcl|Cotton_D_gene_10025484
4	GO:0043169	cation binding	molecular_function	3	1.08	lcl|TC233934, lcl|Cotton_D_gene_10028753, lcl|Cotton_D_gene_10030364
4	GO:0008233	peptidase activity	molecular_function	2	2	lcl|Cotton_D_gene_10028598, lcl|DW504272
4	GO:0016817	hydrolase activity, acting on acid anhydrides	molecular_function	1	0.13	lcl|Cotton_D_gene_10014330
5	GO:0003677	DNA binding	molecular_function	85	85	lcl|CO072781, lcl|CO490941, lcl|Cotton_D_gene_10001544, lcl|Cotton_D_gene_10001771, lcl|Cotton_D_gene_10002061, lcl|Cotton_D_gene_10003819, lcl|Cotton_D_gene_10004801, lcl|Cotton_D_gene_10004964, lcl|Cotton_D_gene_10006076, lcl|Cotton_D_gene_10006838, lcl|Cotton_D_gene_10007218, lcl|Cotton_D_gene_10008211, lcl|Cotton_D_gene_10008791, lcl|Cotton_D_gene_10009363, lcl|Cotton_D_gene_10009388, lcl|Cot…
5	GO:0003723	RNA binding	molecular_function	51	47.4	lcl|CO086771, lcl|Cotton_D_gene_10000968, lcl|Cotton_D_gene_10003250, lcl|Cotton_D_gene_10003374, lcl|Cotton_D_gene_10004099, lcl|Cotton_D_gene_10005163, lcl|Cotton_D_gene_10005672, lcl|Cotton_D_gene_10006025, lcl|Cotton_D_gene_10008447, lcl|Cotton_D_gene_10009818, lcl|Cotton_D_gene_10013573, lcl|Cotton_D_gene_10014749, lcl|Cotton_D_gene_10016351, lcl|Cotton_D_gene_10017498, lcl|Cotton_D_gene_100…
5	GO:0016301	kinase activity	molecular_function	35	21.8	lcl|CO090630, lcl|CO127430, lcl|Cotton_D_gene_10001820, lcl|Cotton_D_gene_10002808, lcl|Cotton_D_gene_10010171, lcl|Cotton_D_gene_10013723, lcl|Cotton_D_gene_10016662, lcl|Cotton_D_gene_10020282, lcl|Cotton_D_gene_10022524, lcl|Cotton_D_gene_10022705, lcl|Cotton_D_gene_10027460, lcl|Cotton_D_gene_10028280, lcl|Cotton_D_gene_10029434, lcl|Cotton_D_gene_10030510, lcl|Cotton_D_gene_10031144, lcl|Cot…
5	GO:0016773	phosphotransferase activity, alcohol group as acceptor	molecular_function	33	19.8	lcl|CO090630, lcl|CO127430, lcl|Cotton_D_gene_10001820, lcl|Cotton_D_gene_10002808, lcl|Cotton_D_gene_10010171, lcl|Cotton_D_gene_10013723, lcl|Cotton_D_gene_10016662, lcl|Cotton_D_gene_10020282, lcl|Cotton_D_gene_10022524, lcl|Cotton_D_gene_10022705, lcl|Cotton_D_gene_10027460, lcl|Cotton_D_gene_10028280, lcl|Cotton_D_gene_10029434, lcl|Cotton_D_gene_10030510, lcl|Cotton_D_gene_10031144, lcl|Cot…
5	GO:0004518	nuclease activity	molecular_function	9	9	lcl|CO490941, lcl|Cotton_D_gene_10004099, lcl|Cotton_D_gene_10008447, lcl|Cotton_D_gene_10019454, lcl|Cotton_D_gene_10024685, lcl|DW231680, lcl|ES822229, lcl|TC252160, lcl|TC268628
5	GO:0046872	metal ion binding	molecular_function	3	1.8	lcl|TC233934, lcl|Cotton_D_gene_10028753, lcl|Cotton_D_gene_10030364
5	GO:0042578	phosphoric ester hydrolase activity	molecular_function	2	0.72	lcl|Cotton_D_gene_10031144, lcl|TC269607
5	GO:0003779	actin binding	molecular_function	2	2	lcl|Cotton_D_gene_10010519, lcl|Cotton_D_gene_10025484
5	GO:0016818	hydrolase activity, acting on acid anhydrides, in phosphorus-containing anhydrides	molecular_function	1	0.22	lcl|Cotton_D_gene_10014330
6	GO:0004672	protein kinase activity	molecular_function	33	33	lcl|CO090630, lcl|CO127430, lcl|Cotton_D_gene_10001820, lcl|Cotton_D_gene_10002808, lcl|Cotton_D_gene_10010171, lcl|Cotton_D_gene_10013723, lcl|Cotton_D_gene_10016662, lcl|Cotton_D_gene_10020282, lcl|Cotton_D_gene_10022524, lcl|Cotton_D_gene_10022705, lcl|Cotton_D_gene_10027460, lcl|Cotton_D_gene_10028280, lcl|Cotton_D_gene_10029434, lcl|Cotton_D_gene_10030510, lcl|Cotton_D_gene_10031144, lcl|Cot…
6	GO:0008135	translation factor activity, nucleic acid binding	molecular_function	19	19	lcl|CO094687, lcl|Cotton_D_gene_10002225, lcl|Cotton_D_gene_10012050, lcl|Cotton_D_gene_10018633, lcl|Cotton_D_gene_10021702, lcl|Cotton_D_gene_10022778, lcl|Cotton_D_gene_10025066, lcl|Cotton_D_gene_10030962, lcl|Cotton_D_gene_10032008, lcl|Cotton_D_gene_10033145, lcl|Cotton_D_gene_10034624, lcl|DW008928, lcl|DW231680, lcl|ES822229, lcl|ES851176, lcl|TC235736, lcl|TC240235, lcl|TC243660, lcl|TC2…
6	GO:0016791	phosphatase activity	molecular_function	2	1.2	lcl|Cotton_D_gene_10031144, lcl|TC269607
6	GO:0005509	calcium ion binding	molecular_function	2	2	lcl|Cotton_D_gene_10028753, lcl|Cotton_D_gene_10030364
6	GO:0032791	lead ion binding	molecular_function	1	1	lcl|TC233934
6	GO:0016462	pyrophosphatase activity	molecular_function	1	0.36	lcl|Cotton_D_gene_10014330
7	GO:0004721	phosphoprotein phosphatase activity	molecular_function	2	2	lcl|Cotton_D_gene_10031144, lcl|TC269607
7	GO:0017111	nucleoside-triphosphatase activity	molecular_function	1	0.6	lcl|Cotton_D_gene_10014330
8	GO:0003774	motor activity	molecular_function	1	1	lcl|Cotton_D_gene_10014330
