# Supplementary material for: Quantitative phosphoproteomic profiling of fiber differentiation and initiation in a fiberless mutant of cotton
Source: BMC Genomics. 2014 Jun 12;15(1):466. doi: 10.1186/1471-2164-15-466 (PMC4070576; doi:10.1186/1471-2164-15-466)
Supplement: Supplementary file 7 — Additional file 7: Table S5: Novel phosphoproteins (sheet 1) and phosphoproteins with homologs in other species in P3DB (sheet 2). (XLSX 9 MB) [file 12864_2014_6151_MOESM7_ESM.xlsx]

## Sheet: sheet 1
Seq id	Seq describe
AI054732	vesicle-associated protein 1-3-like
CO079890	---NA---
CO096048	e3 ubiquitin-protein ligase hos1-like
CO101479	zinc finger-like protein
Cotton_D_gene_10001212	cell cycle checkpoint protein rad17-like
Cotton_D_gene_10003335	e3 sumo-protein ligase mms21-like
Cotton_D_gene_10003629	histone-lysine n-methyltransferase nsd3-like isoform x1
Cotton_D_gene_10009388	dna binding
Cotton_D_gene_10011057	transcriptional corepressor seuss-like
Cotton_D_gene_10013012	smr (small related) domain-containing protein
Cotton_D_gene_10013986	chaperone protein
Cotton_D_gene_10017502	atp binding
Cotton_D_gene_10019858	zinc finger family protein
Cotton_D_gene_10024634	ring fyve phd zinc finger superfamily protein
Cotton_D_gene_10025430	dihydroneopterin aldolase
Cotton_D_gene_10028381	dna polymerase epsilon
Cotton_D_gene_10030814	protein iws1 homolog a-like
Cotton_D_gene_10032411	pre-mrna-splicing factor spf27 homolog
Cotton_D_gene_10033214	---NA---
Cotton_D_gene_10034155	heat shock factor-binding protein 1-like
Cotton_D_gene_10036029	pentatricopeptide repeat-containing protein at4g38150-like
Cotton_D_gene_10037070	nuclear nucleic acid-binding protein c1d-like
Cotton_D_gene_10039035	protein tify 10a
DR455662	peptidyl-prolyl cis-trans isomerase cyp19-2 isoform 1
DR457045	copper ion binding
DR459616	tpr repeat-containing thioredoxin ttl1-like
DR462147	Uncharacterized protein isoform 4
DR463236	phosphoglycerate mutase family protein
DW238146	probable s-acyltransferase at4g24630-like
DW489460	rgpr- isoform 1
DW500584	fk506 binding protein isoform 2
ES792341	microtubule-associated protein
ES792783	regulator of vps4 activity in the mvb pathway-like protein isoform 1
ES803388	amp deaminase-like
ES827865	nucleic acid binding isoform partial
ES833317	dead box rna helicase family protein isoform 2
ES834717	Uncharacterized protein TCM_021236
ES836670	glabra2 expression modulator
ES838389	Uncharacterized protein isoform 2
ES841574	single-strand nucleic acid-binding protein
ES842038	hgwp repeat containing
ES846067	nudix hydrolase 3-like
EV494469	glycine-rich isoform 1
TC236833	homeobox protein
TC239207	androgen induced inhibitor of proliferation pds5 isoform 1
TC239698	dna (cytosine-5)-methyltransferase cmt3-like
TC240396	Uncharacterized protein isoform 2
TC242635	b3 domain-containing protein os01g0234100-like
TC242872	Uncharacterized protein TCM_001345
TC244523	serine threonine protein isoform 5
TC245972	dna repair protein homolog
TC248338	cysteine proteinases superfamily
TC248672	nucleic acid binding isoform 2
TC248852	nucleic acid binding
TC250130	enhancer of polycomb homolog 2-like
TC253457	---NA---
TC256077	acyl- n-acyltransferase with ring fyve phd-type zinc finger protein
TC257229	salt overly sensitive 1b isoform 1
TC260463	nuclear speckle splicing regulatory protein 1-like
TC260959	Uncharacterized protein isoform 4
TC263488	uridine diphosphate glucose dehydrogenase
TC264649	zinc finger c-x8-c-x5-c-x3-h type family isoform 1
TC268364	atp binding
TC268381	u11 u12 small nuclear ribonucleoprotein 48 kda isoform 1
TC268743	low quality protein: 65-kda microtubule-associated protein 1-like
TC268941	nucleoporin nup53-like
TC269910	probable inactive leucine-rich repeat receptor-like protein kinase at3g03770-like
TC270456	sc35-like splicing factor 33
TC270520	cell cycle checkpoint protein rad17-like
TC270867	homeobox protein
TC270922	zinc finger ccch domain-containing protein 4-like
TC273699	cytochrome p450 like_tbp
TC274154	---NA---
TC274847	endonuclease or glycosyl isoform 1
TC276591	b3 domain-containing protein os07g0563300-like
TC279364	ctc-interacting domain isoform 1

## Sheet: sheet 2
Seq ID	Seq in P3DB	Similarity	E-value	Hit-score
Cotton_D_gene_10000290	P3DB-Protein-ID-11065	79.17	0	894
Cotton_D_gene_10001544	P3DB-Protein-ID-10285	65.52	0	714.9
Cotton_D_gene_10001876	P3DB-Protein-ID-13295	72.07	0	5138.2
Cotton_D_gene_10002775	P3DB-Protein-ID-15715	56.47	0	667.5
Cotton_D_gene_10002808	P3DB-Protein-ID-13813	62.34	0	796.6
Cotton_D_gene_10002959	P3DB-Protein-ID-3840	70.92	0	1686
Cotton_D_gene_10003250	P3DB-Protein-ID-16202	74.35	0	1567
Cotton_D_gene_10003256	P3DB-Protein-ID-3686	62.55	0	832.8
Cotton_D_gene_10003374	P3DB-Protein-ID-10960	71.92	0	2367.8
Cotton_D_gene_10004099	P3DB-Protein-ID-839	67.29	0	865.1
Cotton_D_gene_10004713	P3DB-Protein-ID-8144	54.84	0	770
Cotton_D_gene_10005130	P3DB-Protein-ID-11102	56.06	0	689.1
Cotton_D_gene_10005342	P3DB-Protein-ID-10911	57.1	0	656
Cotton_D_gene_10006025	P3DB-Protein-ID-15566	74.21	0	768.1
Cotton_D_gene_10006076	P3DB-Protein-ID-2516	55.9	0	1806.2
Cotton_D_gene_10006158	P3DB-Protein-ID-859	59.05	0	1808.5
Cotton_D_gene_10006330	P3DB-Protein-ID-3840	69.69	0	1648.3
Cotton_D_gene_10006623	P3DB-Protein-ID-2510	54.93	0	1385.2
Cotton_D_gene_10006663	P3DB-Protein-ID-11222	49.76	0	920.2
Cotton_D_gene_10006831	P3DB-Protein-ID-10789	40.54	0	697.6
Cotton_D_gene_10006838	P3DB-Protein-ID-1476	65.63	0	1262.7
Cotton_D_gene_10007218	P3DB-Protein-ID-10974	75.29	0	1403.7
Cotton_D_gene_10008115	P3DB-Protein-ID-10949	53.01	0	1129.4
Cotton_D_gene_10008197	P3DB-Protein-ID-10066	67.33	0	818.9
Cotton_D_gene_10008211	P3DB-Protein-ID-10881	57.54	0	648.7
Cotton_D_gene_10008257	P3DB-Protein-ID-11226	66.47	0	1100.1
Cotton_D_gene_10008791	P3DB-Protein-ID-7816	50.57	0	800.8
Cotton_D_gene_10009119	P3DB-Protein-ID-13113	45.72	0	785.8
Cotton_D_gene_10009363	P3DB-Protein-ID-11593	50.82	0	891.3
Cotton_D_gene_10009435	P3DB-Protein-ID-314	42.65	0	1164.4
Cotton_D_gene_10009818	P3DB-Protein-ID-10413	68.3	0	713.8
Cotton_D_gene_10009824	P3DB-Protein-ID-10052	69.69	0	649.8
Cotton_D_gene_10010042	P3DB-Protein-ID-11818	51.42	0	1449.9
Cotton_D_gene_10010170	P3DB-Protein-ID-16461	53.2	0	704.1
Cotton_D_gene_10010171	P3DB-Protein-ID-2108	67.66	0	966.1
Cotton_D_gene_10010519	P3DB-Protein-ID-14246	35.18	0	726.9
Cotton_D_gene_10010692	P3DB-Protein-ID-10044	56.99	0	741.1
Cotton_D_gene_10010918	P3DB-Protein-ID-4756	62.28	0	739.2
Cotton_D_gene_10010972	P3DB-Protein-ID-14601	86.56	0	2002.6
Cotton_D_gene_10011029	P3DB-Protein-ID-13113	44.14	0	746.1
Cotton_D_gene_10011030	P3DB-Protein-ID-15083	43.26	0	2263.4
Cotton_D_gene_10012050	P3DB-Protein-ID-16070	86.69	0	1206
Cotton_D_gene_10012113	P3DB-Protein-ID-791	86.81	0	1548.1
Cotton_D_gene_10012251	P3DB-Protein-ID-170	55.01	0	992.6
Cotton_D_gene_10013699	P3DB-Protein-ID-2350	53.49	0	1361.3
Cotton_D_gene_10013723	P3DB-Protein-ID-1314	74.7	0	1022.3
Cotton_D_gene_10014027	P3DB-Protein-ID-1252	66.53	0	922.5
Cotton_D_gene_10014302	P3DB-Protein-ID-9695	42.45	0	948.3
Cotton_D_gene_10014330	P3DB-Protein-ID-1222	75.35	0	1841.2
Cotton_D_gene_10014401	P3DB-Protein-ID-15009	82.84	0	1093.6
Cotton_D_gene_10014636	P3DB-Protein-ID-1514	75.54	0	765
Cotton_D_gene_10015151	P3DB-Protein-ID-2707	60.09	0	1439.1
Cotton_D_gene_10015325	P3DB-Protein-ID-13466	70.66	0	2055.4
Cotton_D_gene_10015444	P3DB-Protein-ID-13529	80.76	0	955.7
Cotton_D_gene_10015545	P3DB-Protein-ID-9695	35.21	0	642.9
Cotton_D_gene_10016351	P3DB-Protein-ID-12609	50.19	0	875.2
Cotton_D_gene_10016659	P3DB-Protein-ID-3389	71.83	0	1446
Cotton_D_gene_10016662	P3DB-Protein-ID-1059	74.8	0	2600.9
Cotton_D_gene_10016877	P3DB-Protein-ID-11443	57.04	0	696.8
Cotton_D_gene_10016950	P3DB-Protein-ID-10237	59.25	0	634.4
Cotton_D_gene_10017498	P3DB-Protein-ID-3137	56.86	0	789.3
Cotton_D_gene_10017715	P3DB-Protein-ID-10285	65.81	0	739.2
Cotton_D_gene_10017798	P3DB-Protein-ID-10060	42.18	0	841.3
Cotton_D_gene_10018344	P3DB-Protein-ID-14078	46.88	0	1237.6
Cotton_D_gene_10018388	P3DB-Protein-ID-16159	83.54	0	997.7
Cotton_D_gene_10018629	P3DB-Protein-ID-11244	43.6	0	776.9
Cotton_D_gene_10019024	P3DB-Protein-ID-14662	79.69	0	1288.9
Cotton_D_gene_10019368	P3DB-Protein-ID-10934	58.78	0	709.9
Cotton_D_gene_10019595	P3DB-Protein-ID-2759	69.35	0	1085.1
Cotton_D_gene_10019818	P3DB-Protein-ID-14643	65.5	0	1071.6
Cotton_D_gene_10019977	P3DB-Protein-ID-1204	71.35	0	1503.8
Cotton_D_gene_10019998	P3DB-Protein-ID-2065	49.12	0	696.8
Cotton_D_gene_10020282	P3DB-Protein-ID-1059	75.24	0	2616.6
Cotton_D_gene_10020658	P3DB-Protein-ID-13048	60.22	0	1288.1
Cotton_D_gene_10021043	P3DB-Protein-ID-10837	63.13	0	1066.2
Cotton_D_gene_10021218	P3DB-Protein-ID-15911	55.34	0	1291.2
Cotton_D_gene_10021254	P3DB-Protein-ID-15085	48.74	0	2151.7
Cotton_D_gene_10021389	P3DB-Protein-ID-13951	49.35	0	1428.3
Cotton_D_gene_10021472	P3DB-Protein-ID-10296	71.18	0	1530.4
Cotton_D_gene_10021680	P3DB-Protein-ID-10931	94.67	0	1804.3
Cotton_D_gene_10021702	P3DB-Protein-ID-15230	91.51	0	798.5
Cotton_D_gene_10021918	P3DB-Protein-ID-13428	97.33	0	894.8
Cotton_D_gene_10022114	P3DB-Protein-ID-15907	81.25	0	1041.2
Cotton_D_gene_10022524	P3DB-Protein-ID-16336	62.31	0	965.7
Cotton_D_gene_10022705	P3DB-Protein-ID-4761	63.37	0	1434.5
Cotton_D_gene_10022778	P3DB-Protein-ID-16070	85.84	0	1197.6
Cotton_D_gene_10022780	P3DB-Protein-ID-13951	44.2	0	982.6
Cotton_D_gene_10023092	P3DB-Protein-ID-14978	45.16	0	735.7
Cotton_D_gene_10024371	P3DB-Protein-ID-14263	55.96	0	695.7
Cotton_D_gene_10024452	P3DB-Protein-ID-14062	67.43	0	960.7
Cotton_D_gene_10024799	P3DB-Protein-ID-15338	67.31	0	698.4
Cotton_D_gene_10025066	P3DB-Protein-ID-11445	72.33	0	1113.6
Cotton_D_gene_10025168	P3DB-Protein-ID-14282	73.74	0	2535.8
Cotton_D_gene_10025200	P3DB-Protein-ID-11435	65.27	0	1119.8
Cotton_D_gene_10025266	P3DB-Protein-ID-10515	50.42	0	713.4
Cotton_D_gene_10025298	P3DB-Protein-ID-1252	68.35	0	983.8
Cotton_D_gene_10025484	P3DB-Protein-ID-16276	78.23	0	3065
Cotton_D_gene_10025494	P3DB-Protein-ID-1249	47.79	0	901.7
Cotton_D_gene_10025816	P3DB-Protein-ID-10805	65.02	0	1153.3
Cotton_D_gene_10025850	P3DB-Protein-ID-11004	74.65	0	982.6
Cotton_D_gene_10026126	P3DB-Protein-ID-10526	73.39	0	1021.1
Cotton_D_gene_10026734	P3DB-Protein-ID-10121	50.69	0	1184.5
Cotton_D_gene_10027460	P3DB-Protein-ID-16098	57.56	0	729.2
Cotton_D_gene_10027926	P3DB-Protein-ID-10530	62.27	0	1637.5
Cotton_D_gene_10028280	P3DB-Protein-ID-15950	60.43	0	1284.6
Cotton_D_gene_10028753	P3DB-Protein-ID-10874	57.03	0	1109.4
Cotton_D_gene_10028918	P3DB-Protein-ID-10116	68.41	0	1080.1
Cotton_D_gene_10029187	P3DB-Protein-ID-16385	55.92	0	1686.4
Cotton_D_gene_10029434	P3DB-Protein-ID-10662	70.46	0	921.4
Cotton_D_gene_10029979	P3DB-Protein-ID-10544	68.86	0	857.4
Cotton_D_gene_10030364	P3DB-Protein-ID-439	49.15	0	1021.5
Cotton_D_gene_10030510	P3DB-Protein-ID-2747	73.83	0	1323.5
Cotton_D_gene_10030544	P3DB-Protein-ID-11818	53.4	0	1527.3
Cotton_D_gene_10030956	P3DB-Protein-ID-1252	69.18	0	1008.4
Cotton_D_gene_10030962	P3DB-Protein-ID-3208	77.19	0	1451.4
Cotton_D_gene_10031112	P3DB-Protein-ID-15361	64.44	0	820.1
Cotton_D_gene_10031144	P3DB-Protein-ID-13268	73.38	0	1534.2
Cotton_D_gene_10031453	P3DB-Protein-ID-13048	66.33	0	1457.2
Cotton_D_gene_10031565	P3DB-Protein-ID-1628	54.98	0	966.8
Cotton_D_gene_10031800	P3DB-Protein-ID-11233	50.56	0	1073.9
Cotton_D_gene_10032228	P3DB-Protein-ID-10190	64.63	0	981.9
Cotton_D_gene_10032253	P3DB-Protein-ID-1252	66.98	0	964.1
Cotton_D_gene_10033131	P3DB-Protein-ID-10156	68.95	0	977.6
Cotton_D_gene_10033145	P3DB-Protein-ID-6861	90.85	0	803.9
Cotton_D_gene_10033485	P3DB-Protein-ID-10950	55.13	0	990.3
Cotton_D_gene_10033629	P3DB-Protein-ID-15588	58.6	0	924.1
Cotton_D_gene_10034195	P3DB-Protein-ID-10412	91.21	0	731.9
Cotton_D_gene_10034283	P3DB-Protein-ID-16202	75.19	0	1580.1
Cotton_D_gene_10034624	P3DB-Protein-ID-6861	94.05	0	820.1
Cotton_D_gene_10034658	P3DB-Protein-ID-13240	64.02	0	1493
Cotton_D_gene_10034677	P3DB-Protein-ID-14329	42.02	0	793.1
Cotton_D_gene_10035363	P3DB-Protein-ID-13372	60.81	0	1285.4
Cotton_D_gene_10035631	P3DB-Protein-ID-3548	70.38	0	870.5
Cotton_D_gene_10035684	P3DB-Protein-ID-1732	56.62	0	869
Cotton_D_gene_10036040	P3DB-Protein-ID-10797	90.25	0	1040
Cotton_D_gene_10036408	P3DB-Protein-ID-15595	69.87	0	701.8
Cotton_D_gene_10036545	P3DB-Protein-ID-10172	52.56	0	647.5
Cotton_D_gene_10036546	P3DB-Protein-ID-10172	50.61	0	639
Cotton_D_gene_10036681	P3DB-Protein-ID-15182	60.71	0	1691.8
Cotton_D_gene_10036992	P3DB-Protein-ID-15199	63.07	0	719.2
Cotton_D_gene_10037082	P3DB-Protein-ID-11392	52.73	0	772.7
Cotton_D_gene_10037083	P3DB-Protein-ID-11392	51.55	0	795.4
Cotton_D_gene_10037115	P3DB-Protein-ID-15714	63.35	0	1032.3
Cotton_D_gene_10037299	P3DB-Protein-ID-10430	81.83	0	937.2
Cotton_D_gene_10037984	P3DB-Protein-ID-10636	43.09	0	1065.8
Cotton_D_gene_10038203	P3DB-Protein-ID-2294	87.07	0	2203.7
Cotton_D_gene_10038290	P3DB-Protein-ID-10662	72.42	0	963.8
Cotton_D_gene_10039183	P3DB-Protein-ID-1230	57.9	0	757.3
Cotton_D_gene_10039924	P3DB-Protein-ID-12944	94.88	0	880.9
Cotton_D_gene_10040448	P3DB-Protein-ID-14773	74.28	0	1274.6
Cotton_D_gene_10040693	P3DB-Protein-ID-1628	55.67	0	978.8
Cotton_D_gene_10040894	P3DB-Protein-ID-7585	74.96	0	845.9
TC233133	P3DB-Protein-ID-10797	75.96	0	813.9
TC233537	P3DB-Protein-ID-15588	63.78	0	684.9
TC234994	P3DB-Protein-ID-15596	81.91	0	645.6
TC236394	P3DB-Protein-ID-15913	61.9	0	670.2
TC237728	P3DB-Protein-ID-16307	83.18	0	1050
TC258453	P3DB-Protein-ID-14158	57.44	0	705.7
TC269607	P3DB-Protein-ID-11480	95.68	0	644.4
Cotton_D_gene_10009857	P3DB-Protein-ID-15925	74.25	3e-179	624.4
Cotton_D_gene_10018192	P3DB-Protein-ID-16131	75.24	7e-178	619.8
Cotton_D_gene_10027867	P3DB-Protein-ID-10483	57.47	1e-176	615.9
Cotton_D_gene_10029899	P3DB-Protein-ID-10362	49.08	1e-175	613.6
Cotton_D_gene_10034007	P3DB-Protein-ID-10606	45.57	1e-174	610.1
TC246389	P3DB-Protein-ID-14446	60.52	1e-173	606.3
Cotton_D_gene_10009100	P3DB-Protein-ID-10606	45.17	6e-172	601.3
Cotton_D_gene_10032008	P3DB-Protein-ID-15677	70.73	8e-172	599.7
TC263713	P3DB-Protein-ID-15595	67.93	3e-171	598.2
TC275345	P3DB-Protein-ID-10739	73.3	4e-171	597.4
Cotton_D_gene_10002225	P3DB-Protein-ID-15677	70.47	3e-170	594.3
TC259672	P3DB-Protein-ID-11687	64.58	4e-169	591.3
Cotton_D_gene_10025526	P3DB-Protein-ID-1517	49	2e-166	582.8
Cotton_D_gene_10035042	P3DB-Protein-ID-9660	40.25	6e-165	578.2
Cotton_D_gene_10032685	P3DB-Protein-ID-15913	56.68	7e-165	577
Cotton_D_gene_10005718	P3DB-Protein-ID-2179	71.53	2e-164	575.1
Cotton_D_gene_10015818	P3DB-Protein-ID-15972	69.91	6e-164	573.5
Cotton_D_gene_10006602	P3DB-Protein-ID-14836	59.92	7e-164	573.5
Cotton_D_gene_10036276	P3DB-Protein-ID-13472	45.57	9e-163	570.5
Cotton_D_gene_10034383	P3DB-Protein-ID-14226	46.31	1e-159	560.1
Cotton_D_gene_10009321	P3DB-Protein-ID-13566	89.06	5e-159	556.6
Cotton_D_gene_10001771	P3DB-Protein-ID-171	70.98	2e-158	554.7
Cotton_D_gene_10016643	P3DB-Protein-ID-10927	55.04	4e-158	554.7
Cotton_D_gene_10039887	P3DB-Protein-ID-10197	76.19	1e-157	552.4
Cotton_D_gene_10037378	P3DB-Protein-ID-16041	34.57	2e-157	553.5
Cotton_D_gene_10019102	P3DB-Protein-ID-2323	60.31	4e-156	548.1
Cotton_D_gene_10029529	P3DB-Protein-ID-3086	54.91	8e-156	547
Cotton_D_gene_10040273	P3DB-Protein-ID-3884	45.68	8e-154	540.8
Cotton_D_gene_10022837	P3DB-Protein-ID-11020	56.27	5e-152	534.3
Cotton_D_gene_10024685	P3DB-Protein-ID-5143	46.29	5e-151	531.2
DT462601	P3DB-Protein-ID-1408	91.03	1e-150	528.9
TC271127	P3DB-Protein-ID-10378	52.21	3e-150	528.9
Cotton_D_gene_10018179	P3DB-Protein-ID-16341	92.47	8e-149	522.3
Cotton_D_gene_10018087	P3DB-Protein-ID-3086	53.71	5e-148	521.2
Cotton_D_gene_10036392	P3DB-Protein-ID-10566	83.56	3e-147	517.3
TC240761	P3DB-Protein-ID-15361	68.85	1e-145	512.3
Cotton_D_gene_10005672	P3DB-Protein-ID-10566	82.89	2e-144	507.7
Cotton_D_gene_10026593	P3DB-Protein-ID-13423	40.87	2e-144	511.5
TC266037	P3DB-Protein-ID-2179	71.08	2e-144	508.4
Cotton_D_gene_10018411	P3DB-Protein-ID-16341	89.25	4e-144	506.9
Cotton_D_gene_10028436	P3DB-Protein-ID-14547	46.18	5e-144	508.1
TC241157	P3DB-Protein-ID-10382	67.8	7e-142	500.4
Cotton_D_gene_10027577	P3DB-Protein-ID-10552	75.23	8e-142	499.6
TC257199	P3DB-Protein-ID-15925	78.59	1e-141	499.6
Cotton_D_gene_10008619	P3DB-Protein-ID-10157	78.12	2e-141	498.4
Cotton_D_gene_10021899	P3DB-Protein-ID-14412	51.71	3e-140	495
Cotton_D_gene_10029114	P3DB-Protein-ID-10911	48.25	3e-139	492.3
Cotton_D_gene_10019562	P3DB-Protein-ID-10337	86.83	8e-139	489.2
Cotton_D_gene_10023415	P3DB-Protein-ID-14607	56.84	1e-138	490
Cotton_D_gene_10005163	P3DB-Protein-ID-14685	31.72	3e-137	486.9
Cotton_D_gene_10038508	P3DB-Protein-ID-13113	39.87	9e-136	481.5
TC250244	P3DB-Protein-ID-485	84.87	4e-135	478.4
Cotton_D_gene_10014749	P3DB-Protein-ID-10896	87.35	1e-134	475.3
Cotton_D_gene_10031450	P3DB-Protein-ID-13684	69.72	9e-134	472.6
Cotton_D_gene_10003058	P3DB-Protein-ID-10911	49.12	5e-133	471.5
Cotton_D_gene_10008447	P3DB-Protein-ID-11996	80.42	3e-132	467.6
TC230403	P3DB-Protein-ID-10743	72.99	8e-132	467.6
Cotton_D_gene_10006166	P3DB-Protein-ID-9081	58.74	3e-131	464.9
Cotton_D_gene_10010882	P3DB-Protein-ID-10373	56.53	9e-131	463.4
Cotton_D_gene_10012858	P3DB-Protein-ID-3126	60.95	3e-130	461.1
Cotton_D_gene_10022340	P3DB-Protein-ID-10165	72.84	8e-130	459.5
Cotton_D_gene_10013573	P3DB-Protein-ID-15296	78.08	2e-129	458
Cotton_D_gene_10031487	P3DB-Protein-ID-14457	44.94	4e-129	459.9
CO127430	P3DB-Protein-ID-10592	81.47	9e-128	452.6
Cotton_D_gene_10005786	P3DB-Protein-ID-10297	58.56	2e-126	448.7
Cotton_D_gene_10026282	P3DB-Protein-ID-10204	53.46	3e-126	448.4
Cotton_D_gene_10012279	P3DB-Protein-ID-14480	78.02	6e-126	448.4
TC233259	P3DB-Protein-ID-2636	63.43	9e-126	446.8
TC243818	P3DB-Protein-ID-14991	49.75	9e-126	447.2
Cotton_D_gene_10010180	P3DB-Protein-ID-11235	60.47	2e-125	445.3
Cotton_D_gene_10006134	P3DB-Protein-ID-10417	74.43	3e-124	441
TC280282	P3DB-Protein-ID-10738	62.76	7e-124	440.7
TC262841	P3DB-Protein-ID-3126	58.75	2e-123	438.7
Cotton_D_gene_10007707	P3DB-Protein-ID-10603	58.92	4e-123	438
Cotton_D_gene_10018241	P3DB-Protein-ID-13936	54.01	5e-122	434.1
Cotton_D_gene_10015473	P3DB-Protein-ID-10706	75	2e-120	427.9
TC240380	P3DB-Protein-ID-11215	82.95	4e-120	427.6
Cotton_D_gene_10007276	P3DB-Protein-ID-10603	58.75	4e-119	424.5
Cotton_D_gene_10014458	P3DB-Protein-ID-4969	34.1	3e-118	424.5
ES813407	P3DB-Protein-ID-10320	80.47	3e-118	421.8
Cotton_D_gene_10015461	P3DB-Protein-ID-10363	62.13	4e-118	421
Cotton_D_gene_10030715	P3DB-Protein-ID-10382	65.98	2e-117	418.3
Cotton_D_gene_10034359	P3DB-Protein-ID-3685	44.44	2e-117	421
TC231665	P3DB-Protein-ID-10549	84	2e-116	414.8
Cotton_D_gene_10035510	P3DB-Protein-ID-10031	45.75	3e-115	412.1
TC237491	P3DB-Protein-ID-10801	80.53	4e-115	410.6
ES805123	P3DB-Protein-ID-96	74.63	1e-114	409.5
CO122687	P3DB-Protein-ID-1340	79.13	2e-113	405.2
Cotton_D_gene_10037228	P3DB-Protein-ID-10041	55.56	8e-113	403.3
CO095416	P3DB-Protein-ID-16487	78.87	4e-112	400.6
Cotton_D_gene_10032341	P3DB-Protein-ID-853	50.44	1e-111	399.4
TC234955	P3DB-Protein-ID-16291	56.23	2e-109	392.5
Cotton_D_gene_10000308	P3DB-Protein-ID-10712	79.25	5e-109	389.8
Cotton_D_gene_10000281	P3DB-Protein-ID-1974	59.35	2e-108	389
Cotton_D_gene_10003234	P3DB-Protein-ID-989	63.39	2e-108	388.3
Cotton_D_gene_10033229	P3DB-Protein-ID-10616	79.17	3e-108	387.1
TC234373	P3DB-Protein-ID-10507	66.03	3e-108	388.7
ES798227	P3DB-Protein-ID-4525	62.39	1e-106	383.3
TC267878	P3DB-Protein-ID-10199	53.81	2e-106	382.9
Cotton_D_gene_10019721	P3DB-Protein-ID-2239	65.61	3e-106	381.3
TC233928	P3DB-Protein-ID-1533	56.22	6e-106	380.6
TC245152	P3DB-Protein-ID-16175	62.65	9e-106	380.2
Cotton_D_gene_10016797	P3DB-Protein-ID-5863	29.55	6e-105	379
Cotton_D_gene_10031804	P3DB-Protein-ID-3618	45.74	8e-104	374.8
Cotton_D_gene_10030522	P3DB-Protein-ID-15220	76.17	1e-102	368.6
TC265747	P3DB-Protein-ID-16157	76.83	7e-102	367.1
TC237673	P3DB-Protein-ID-14037	71.79	9e-102	366.3
Cotton_D_gene_10032618	P3DB-Protein-ID-10712	74.59	3e-101	364
ES847919	P3DB-Protein-ID-15934	68.97	8e-101	363.2
TC266119	P3DB-Protein-ID-15757	66.56	2e-100	362.5
CO086771	P3DB-Protein-ID-16045	73	3e-100	360.9
Cotton_D_gene_10037099	P3DB-Protein-ID-454	63.98	4e-100	361.3
TC266586	P3DB-Protein-ID-10238	77.83	4e-100	360.5
TC239730	P3DB-Protein-ID-15802	77.53	7e-100	360.1
EX165487	P3DB-Protein-ID-1694	79.84	1e-99	359.4
DT460934	P3DB-Protein-ID-10204	70.99	9.8e-99	355.9
ES828552	P3DB-Protein-ID-1941	69.63	2.2e-98	355.5
CO086204	P3DB-Protein-ID-13438	87.37	3.6e-98	354
ES798402	P3DB-Protein-ID-16280	74.26	1.6e-97	352.8
TC235736	P3DB-Protein-ID-13116	85.94	7.2e-97	349.7
TC244369	P3DB-Protein-ID-15463	48.8	1.1e-96	350.5
TC278337	P3DB-Protein-ID-15913	78.22	3e-96	348.2
Cotton_D_gene_10039511	P3DB-Protein-ID-10134	45.99	3.9e-96	348.2
ES806345	P3DB-Protein-ID-14662	71.32	3.1e-95	345.1
TC252408	P3DB-Protein-ID-12780	63.7	4e-95	344.7
Cotton_D_gene_10016769	P3DB-Protein-ID-14073	31.71	2.4e-94	343.6
TC234929	P3DB-Protein-ID-10507	65.48	2.7e-94	342.4
Cotton_D_gene_10000291	P3DB-Protein-ID-13491	68.86	8e-94	340.1
Cotton_D_gene_10040911	P3DB-Protein-ID-4076	46.38	9.2e-94	340.5
TC243890	P3DB-Protein-ID-10597	62.02	3.3e-92	334.7
TC240235	P3DB-Protein-ID-15986	80.75	4.6e-92	333.6
TC261738	P3DB-Protein-ID-10507	63.7	1.1e-90	330.1
Cotton_D_gene_10027621	P3DB-Protein-ID-1636	65.78	1.6e-90	328.6
Cotton_D_gene_10005644	P3DB-Protein-ID-10572	52.92	4.4e-90	327.4
TC241816	P3DB-Protein-ID-12659	63.71	4.6e-90	327.8
TC249480	P3DB-Protein-ID-10572	52.92	9.2e-90	327
Cotton_D_gene_10012778	P3DB-Protein-ID-12757	37.85	1.8e-89	326.6
TC230467	P3DB-Protein-ID-3432	52.76	1.3e-88	323.6
TC253141	P3DB-Protein-ID-12764	36.8	1.6e-88	323.6
CO494183	P3DB-Protein-ID-11215	82.81	1.4e-87	318.2
TC238078	P3DB-Protein-ID-183	68.02	3.1e-87	318.5
Cotton_D_gene_10020958	P3DB-Protein-ID-10645	64.14	4.7e-87	317
Cotton_D_gene_10026211	P3DB-Protein-ID-3920	44.7	4.7e-87	318.2
ES819647	P3DB-Protein-ID-13714	75.71	1.8e-85	311.6
Cotton_D_gene_10000968	P3DB-Protein-ID-11558	56.67	5.6e-85	310.5
ES809717	P3DB-Protein-ID-92	50.73	1.3e-83	306.6
Cotton_D_gene_10002013	P3DB-Protein-ID-10445	64.23	1.4e-83	305.4
TC249804	P3DB-Protein-ID-16028	80.98	5.8e-83	304.7
TC249507	P3DB-Protein-ID-4611	55.31	9.3e-83	303.5
TC239666	P3DB-Protein-ID-11154	62.45	1.1e-82	302.8
DW476220	P3DB-Protein-ID-14000	68.44	7.3e-82	299.7
Cotton_D_gene_10027878	P3DB-Protein-ID-14203	33.61	4.7e-81	299.3
Cotton_D_gene_10033740	P3DB-Protein-ID-1893	64.57	4.8e-81	297
Cotton_D_gene_10014667	P3DB-Protein-ID-1413	37.01	7.8e-81	299.3
TC241694	P3DB-Protein-ID-15913	65.04	8e-81	296.2
TC233934	P3DB-Protein-ID-16140	55.14	1.2e-80	296.6
TC272849	P3DB-Protein-ID-10096	47.89	3.6e-80	295
DW489946	P3DB-Protein-ID-11447	79.89	6.5e-80	293.1
TC252880	P3DB-Protein-ID-1477	47.52	1.3e-79	293.1
EX170040	P3DB-Protein-ID-13464	61.15	4.8e-76	280.8
Cotton_D_gene_10027018	P3DB-Protein-ID-11405	71.75	6e-76	280
ES822229	P3DB-Protein-ID-4413	88.96	2.1e-75	279.3
Cotton_D_gene_10033070	P3DB-Protein-ID-14544	55.7	3e-75	278.1
DR455010	P3DB-Protein-ID-15295	67.26	3.7e-75	277.3
Cotton_D_gene_10018796	P3DB-Protein-ID-15003	49.53	4.3e-75	277.7
TC255136	P3DB-Protein-ID-10588	52.12	4.7e-75	277.7
Cotton_D_gene_10004964	P3DB-Protein-ID-3049	94.59	3.8e-74	272.7
TC270682	P3DB-Protein-ID-11471	49.21	8.5e-74	273.5
Cotton_D_gene_10022687	P3DB-Protein-ID-4543	69.81	9.6e-74	272.3
TC243842	P3DB-Protein-ID-10181	68.6	2e-72	268.9
Cotton_D_gene_10001820	P3DB-Protein-ID-10286	68.5	1.3e-71	265
CO105954	P3DB-Protein-ID-13257	71.11	3.1e-71	264.2
ES837039	P3DB-Protein-ID-14195	63.83	7.2e-71	263.1
ES849635	P3DB-Protein-ID-15103	60.16	9.5e-71	263.1
TC247217	P3DB-Protein-ID-15859	57.78	1.3e-70	262.7
Cotton_D_gene_10034077	P3DB-Protein-ID-9919	75	1.7e-70	261.2
TC247099	P3DB-Protein-ID-10603	55.73	1.7e-70	262.3
ES807588	P3DB-Protein-ID-11392	49.22	8.6e-70	260.8
CO095058	P3DB-Protein-ID-14022	50.19	1.3e-69	259.2
EV486045	P3DB-Protein-ID-5078	71.43	1.6e-68	255.4
TC274853	P3DB-Protein-ID-3858	67.16	2.1e-68	255.4
TC235687	P3DB-Protein-ID-859	41.41	2.3e-68	256.1
TC244552	P3DB-Protein-ID-13658	60.74	1.2e-67	252.7
EX167090	P3DB-Protein-ID-10086	64.19	2.2e-67	251.9
TC254490	P3DB-Protein-ID-11226	49.19	7.9e-67	250.8
ES851176	P3DB-Protein-ID-16070	84.56	8.4e-67	249.6
TC241251	P3DB-Protein-ID-10124	68.68	9.7e-67	249.6
TC279700	P3DB-Protein-ID-10482	53.96	2.3e-66	249.6
TC247283	P3DB-Protein-ID-8788	48.58	5.4e-66	248.1
BF275918	P3DB-Protein-ID-11339	86.76	6.1e-66	245.7
ES821054	P3DB-Protein-ID-2076	74.59	8.2e-66	246.5
TC244347	P3DB-Protein-ID-5506	43.15	8.8e-66	247.3
Cotton_D_gene_10019621	P3DB-Protein-ID-15708	85.03	1.1e-65	244.6
TC260550	P3DB-Protein-ID-10134	52.26	1.2e-65	246.9
TC245425	P3DB-Protein-ID-16487	81.29	1.6e-65	245.4
Cotton_D_gene_10002061	P3DB-Protein-ID-10814	73.3	2e-65	244.2
TC255418	P3DB-Protein-ID-7466	72.39	3.4e-65	244.6
TC232805	P3DB-Protein-ID-11102	40.25	4.5e-65	245
Cotton_D_gene_10007850	P3DB-Protein-ID-13945	59.56	4.6e-65	243.4
TC256110	P3DB-Protein-ID-10606	47.73	5e-65	244.6
TC262121	P3DB-Protein-ID-2417	48.61	5.9e-65	243.8
TC248074	P3DB-Protein-ID-14446	58.3	1.6e-64	243
TC258487	P3DB-Protein-ID-9923	71.43	1.6e-64	241.5
TC245758	P3DB-Protein-ID-11273	47.51	6.1e-64	241.1
TC236491	P3DB-Protein-ID-10583	62.26	9.3e-64	240
Cotton_D_gene_10019484	P3DB-Protein-ID-10826	55.23	1.1e-63	239.6
Cotton_D_gene_10008548	P3DB-Protein-ID-5073	45.91	2.1e-63	238.4
TC241698	P3DB-Protein-ID-11046	61.84	7.5e-63	236.5
Cotton_D_gene_10008731	P3DB-Protein-ID-3885	44.22	8.3e-63	238.8
Cotton_D_gene_10034673	P3DB-Protein-ID-10239	64.36	1.1e-62	235.7
CO094687	P3DB-Protein-ID-1988	75.5	1.2e-62	235.7
TC242352	P3DB-Protein-ID-14025	47.06	2.2e-62	236.1
EV488685	P3DB-Protein-ID-12780	56.61	2.4e-62	234.6
Cotton_D_gene_10010118	P3DB-Protein-ID-1824	75	2.6e-62	233.8
TC243660	P3DB-Protein-ID-16092	80.54	3.8e-62	234.2
TC260327	P3DB-Protein-ID-490	40.86	1.2e-61	233.8
Cotton_D_gene_10025754	P3DB-Protein-ID-10933	30.88	2e-61	233.4
CO118092	P3DB-Protein-ID-4584	52.61	2.2e-61	231.9
Cotton_D_gene_10032493	P3DB-Protein-ID-10903	49.33	3.7e-61	230.7
Cotton_D_gene_10002490	P3DB-Protein-ID-10929	68.48	1.3e-60	228
TC241875	P3DB-Protein-ID-15400	70.7	2.2e-60	228.4
ES800363	P3DB-Protein-ID-14694	53.95	3.3e-60	228
Cotton_D_gene_10040386	P3DB-Protein-ID-1928	41.58	3.4e-60	228.4
TC244340	P3DB-Protein-ID-10448	42.51	5.2e-60	228
TC255187	P3DB-Protein-ID-2574	49.46	2.5e-59	225.7
TC233572	P3DB-Protein-ID-133	53.53	3.5e-59	226.1
CO072708	P3DB-Protein-ID-15468	50.58	1.7e-58	222.2
Cotton_D_gene_10035211	P3DB-Protein-ID-1826	76.76	2.1e-58	220.3
CO090630	P3DB-Protein-ID-11046	50.9	3.8e-58	221.1
TC232936	P3DB-Protein-ID-8720	44.72	4.7e-58	221.5
Cotton_D_gene_10004801	P3DB-Protein-ID-9163	36.84	6.2e-58	222.6
Cotton_D_gene_10016389	P3DB-Protein-ID-16269	62.43	1.7e-57	218
TC252577	P3DB-Protein-ID-11195	56.49	1.7e-57	218.8
TC248700	P3DB-Protein-ID-2643	63.24	2.4e-57	219.2
TC267511	P3DB-Protein-ID-8788	58.06	4.6e-57	218
ES835699	P3DB-Protein-ID-15994	44.29	4.8e-57	217.6
Cotton_D_gene_10033307	P3DB-Protein-ID-5522	55.31	7.5e-57	216.5
Cotton_D_gene_10036283	P3DB-Protein-ID-16412	72.39	8.4e-57	216.9
TC233190	P3DB-Protein-ID-11561	48.45	1.2e-56	216.9
TC248294	P3DB-Protein-ID-13600	52.02	2e-56	215.3
ES824064	P3DB-Protein-ID-9179	41.62	3.9e-56	215.3
ES837250	P3DB-Protein-ID-10934	44.81	1.6e-55	212.2
TC278201	P3DB-Protein-ID-4220	33.33	2.1e-55	213.4
TC244538	P3DB-Protein-ID-5101	55.5	8.4e-55	210.3
Cotton_D_gene_10018633	P3DB-Protein-ID-6839	60.23	1e-54	208.8
EX164332	P3DB-Protein-ID-10754	76.43	1.2e-54	208.8
Cotton_D_gene_10028598	P3DB-Protein-ID-13649	51.87	1.4e-54	209.5
Cotton_D_gene_10036730	P3DB-Protein-ID-2223	72.11	2e-54	207.2
TC248019	P3DB-Protein-ID-14436	52.78	5.2e-54	207.6
ES824147	P3DB-Protein-ID-15103	59.26	7.7e-54	206.8
Cotton_D_gene_10010960	P3DB-Protein-ID-10816	46.44	8e-54	206.8
Cotton_D_gene_10015773	P3DB-Protein-ID-10847	52.34	1.9e-53	205.3
ES791813	P3DB-Protein-ID-13484	54.11	2.8e-53	204.9
ES802356	P3DB-Protein-ID-10113	56.72	1.1e-52	202.6
DW231680	P3DB-Protein-ID-4413	88.5	1.2e-52	201.8
TC240176	P3DB-Protein-ID-14972	64.42	1.6e-52	202.6
TC235485	P3DB-Protein-ID-1929	56.1	2.1e-52	202.2
ES845787	P3DB-Protein-ID-3137	77.04	3.2e-52	201.8
Cotton_D_gene_10006082	P3DB-Protein-ID-14742	41.23	4.1e-52	203
TC247010	P3DB-Protein-ID-16014	43.69	4.4e-52	201.8
TC278957	P3DB-Protein-ID-13968	45.1	4.5e-52	201.8
TC234864	P3DB-Protein-ID-9431	62.83	6.7e-52	200.7
TC276295	P3DB-Protein-ID-11395	56.15	7.7e-52	199.9
TC239117	P3DB-Protein-ID-10988	41.72	1.1e-51	199.9
TC272458	P3DB-Protein-ID-11392	47.74	1.3e-51	200.7
DR455128	P3DB-Protein-ID-1907	59.28	1.7e-51	198.7
TC245922	P3DB-Protein-ID-11401	39.46	2.6e-51	199.1
Cotton_D_gene_10005040	P3DB-Protein-ID-16397	87.61	8.7e-51	194.1
Cotton_D_gene_10003732	P3DB-Protein-ID-3384	93.75	1.2e-50	195.3
TC246464	P3DB-Protein-ID-2540	54.98	1.3e-50	196.4
Cotton_D_gene_10003819	P3DB-Protein-ID-10219	57.84	1.6e-50	194.9
TC270559	P3DB-Protein-ID-1514	71.13	1.9e-50	194.1
TC247791	P3DB-Protein-ID-11195	65	2.2e-50	195.3
EV485570	P3DB-Protein-ID-16371	54.11	2.6e-50	194.9
ES814215	P3DB-Protein-ID-15007	39.8	1.2e-49	193.7
TC244422	P3DB-Protein-ID-10183	58.89	1.3e-49	193.7
DT457021	P3DB-Protein-ID-7835	82.18	1.5e-49	191.8
TC255375	P3DB-Protein-ID-9771	59.88	2e-49	191.8
TC236389	P3DB-Protein-ID-10219	57.3	2.2e-49	192.2
TC268628	P3DB-Protein-ID-10306	60.27	4.4e-49	190.7
Cotton_D_gene_10036383	P3DB-Protein-ID-12487	64.94	2.2e-48	188
TC229918	P3DB-Protein-ID-12764	46.84	3.3e-48	188.7
CO118151	P3DB-Protein-ID-271	50.22	4.7e-48	187.6
TC265663	P3DB-Protein-ID-11238	74.38	8.7e-48	186.4
TC239269	P3DB-Protein-ID-15618	84.76	1.2e-47	186
TC272233	P3DB-Protein-ID-10634	40.89	3.9e-47	185.3
TC263841	P3DB-Protein-ID-16072	69.7	5.5e-46	180.6
TC238313	P3DB-Protein-ID-14144	53.65	5.9e-46	180.6
CO112792	P3DB-Protein-ID-13968	53.81	1.1e-45	179.5
ES809037	P3DB-Protein-ID-14607	57.44	1.3e-45	180.3
CO072781	P3DB-Protein-ID-14606	82.52	2.2e-45	178.3
TC231818	P3DB-Protein-ID-16205	38.14	3.8e-45	178.3
TC263751	P3DB-Protein-ID-2274	53.44	4.4e-45	177.6
TC269441	P3DB-Protein-ID-10236	66.18	9e-45	176.4
TC273259	P3DB-Protein-ID-3614	75.7	1.1e-44	174.1
ES842996	P3DB-Protein-ID-11020	42.38	1.5e-44	176.8
ES809898	P3DB-Protein-ID-13982	41.4	3e-44	175.6
DT054274	P3DB-Protein-ID-2239	74.34	3.8e-44	172.2
TC243435	P3DB-Protein-ID-10837	58.12	5.8e-44	173.7
DW225237	P3DB-Protein-ID-3053	71.54	6.3e-44	173.3
DR459134	P3DB-Protein-ID-4793	59.26	1.8e-43	171.4
TC245892	P3DB-Protein-ID-10243	65.57	2e-43	171.8
Cotton_D_gene_10018832	P3DB-Protein-ID-3725	45.85	2.5e-43	171.4
ES843521	P3DB-Protein-ID-11102	41.03	3.2e-43	171.8
ES793163	P3DB-Protein-ID-8788	37.29	1e-42	170.6
Cotton_D_gene_10020546	P3DB-Protein-ID-12587	80.37	1.6e-42	166.8
TC244018	P3DB-Protein-ID-1664	36.75	3.1e-42	169.1
DW227777	P3DB-Protein-ID-3126	59.87	4.6e-42	166.8
DW508978	P3DB-Protein-ID-1264	63.77	5.5e-42	166.8
CK640461	P3DB-Protein-ID-1779	57.32	5.9e-42	166.8
TC266177	P3DB-Protein-ID-2032	51.18	7.7e-42	167.2
BQ406491	P3DB-Protein-ID-8720	45.02	1.6e-41	165.2
TC256683	P3DB-Protein-ID-15960	59.59	1.8e-41	165.6
TC263942	P3DB-Protein-ID-15859	51.56	2.1e-41	165.2
Cotton_D_gene_10015941	P3DB-Protein-ID-9798	71.3	3.8e-41	162.2
TC239337	P3DB-Protein-ID-11561	39.44	4e-41	164.9
DT464906	P3DB-Protein-ID-12559	54.6	8.6e-41	163.3
TC245293	P3DB-Protein-ID-9572	53.9	1.6e-40	162.5
TC237503	P3DB-Protein-ID-16441	49.39	2e-40	162.2
TC245096	P3DB-Protein-ID-13696	52.38	2.7e-40	162.2
TC277471	P3DB-Protein-ID-10417	51.98	3.4e-40	161.4
TC236736	P3DB-Protein-ID-15165	69.03	3.8e-40	162.2
DW238060	P3DB-Protein-ID-15910	71.17	6.8e-40	160.2
TC247824	P3DB-Protein-ID-14481	44.93	1.7e-39	158.7
TC274107	P3DB-Protein-ID-16238	71.77	2.9e-39	158.7
TC230548	P3DB-Protein-ID-11561	45.57	8.6e-39	157.1
DT462578	P3DB-Protein-ID-859	40.51	1e-38	156.4
Cotton_D_gene_10014148	P3DB-Protein-ID-13717	23.85	1.7e-38	158.7
TC256156	P3DB-Protein-ID-4101	39.63	4.4e-38	154.5
Cotton_D_gene_10015565	P3DB-Protein-ID-676	24.79	3.4e-37	153.7
Cotton_D_gene_10031510	P3DB-Protein-ID-9204	54.2	6.3e-37	149.4
Cotton_D_gene_10033728	P3DB-Protein-ID-11432	68.22	1e-36	147.9
DW476901	P3DB-Protein-ID-4375	50	1.9e-35	145.6
Cotton_D_gene_10033930	P3DB-Protein-ID-3814	46.26	2e-35	145.2
TC258389	P3DB-Protein-ID-14883	55.35	1.4e-34	143.7
TC261257	P3DB-Protein-ID-4844	37.23	1.4e-34	143.3
Cotton_D_gene_10035889	P3DB-Protein-ID-10998	76.4	1.5e-34	140.2
Cotton_D_gene_10034168	P3DB-Protein-ID-16484	79.52	1.9e-34	139.8
TC231371	P3DB-Protein-ID-14839	35.5	4.6e-34	141.7
TC256642	P3DB-Protein-ID-651	46.24	6.7e-34	140.6
ES794679	P3DB-Protein-ID-10082	90.41	1.6e-33	138.7
CO490941	P3DB-Protein-ID-13826	67.37	2.6e-33	137.5
DW497462	P3DB-Protein-ID-13141	49.06	4.7e-33	137.5
TC272788	P3DB-Protein-ID-10889	67.74	8.2e-33	137.1
DW496409	P3DB-Protein-ID-16296	87.67	1e-32	135.6
DW504272	P3DB-Protein-ID-12158	53.66	1.4e-32	134.8
Cotton_D_gene_10011571	P3DB-Protein-ID-15791	32.63	1.6e-32	136.7
EX168041	P3DB-Protein-ID-16150	48.55	1.7e-32	136
TC273541	P3DB-Protein-ID-5978	89.33	2.3e-32	134.8
Cotton_D_gene_10017432	P3DB-Protein-ID-10183	53.42	4.2e-32	132.9
TC273543	P3DB-Protein-ID-7843	25.78	2.3e-31	134
TC239891	P3DB-Protein-ID-13042	70.1	2.9e-31	132.5
TC266696	P3DB-Protein-ID-16353	50.62	6.1e-31	130.2
Cotton_D_gene_10021276	P3DB-Protein-ID-13532	96.72	7.5e-31	127.9
Cotton_D_gene_10006621	P3DB-Protein-ID-2433	32.85	9.2e-31	129.8
TC250290	P3DB-Protein-ID-10369	86.3	1.5e-30	129.4
TC266585	P3DB-Protein-ID-13127	55.24	4.3e-30	127.1
Cotton_D_gene_10005812	P3DB-Protein-ID-13532	95.08	6.4e-30	124.8
DW008928	P3DB-Protein-ID-16094	82.86	8e-30	124.8
Cotton_D_gene_10037423	P3DB-Protein-ID-5207	33.47	9.3e-30	126.7
ES801382	P3DB-Protein-ID-4578	50	1.2e-29	126.3
Cotton_D_gene_10032858	P3DB-Protein-ID-826	75.9	3e-29	122.9
ES818571	P3DB-Protein-ID-10816	40.27	4e-29	125.6
TC254731	P3DB-Protein-ID-3836	45.4	1.1e-28	123.6
Cotton_D_gene_10008592	P3DB-Protein-ID-865	26.56	1.5e-28	124.8
TC229963	P3DB-Protein-ID-10949	36.36	1.9e-28	123.2
Cotton_D_gene_10010008	P3DB-Protein-ID-7984	35.74	5.3e-28	120.6
Cotton_D_gene_10019454	P3DB-Protein-ID-9425	26.02	8.1e-28	123.6
TC277164	P3DB-Protein-ID-10141	50	2.9e-27	118.2
TC243616	P3DB-Protein-ID-14544	40.21	1.1e-26	116.3
TC252160	P3DB-Protein-ID-4413	79.73	2.9e-26	114.8
Cotton_D_gene_10039248	P3DB-Protein-ID-5777	41.03	1.2e-25	114.4
TC278619	P3DB-Protein-ID-10421	48.92	1.4e-23	106.7
DR453809	P3DB-Protein-ID-10332	41.06	2.9e-23	104.8
Cotton_D_gene_10007860	P3DB-Protein-ID-15879	40.12	9.7e-23	102.1
AI730380	P3DB-Protein-ID-2433	33.33	1.2e-22	102.4
TC232212	P3DB-Protein-ID-10837	36.15	2.7e-22	102.8
TC269089	P3DB-Protein-ID-8667	45.65	8.6e-22	100.5
DT463968	P3DB-Protein-ID-2499	50.88	1.6e-21	99.37
Cotton_D_gene_10035838	P3DB-Protein-ID-10335	60.71	1.9e-21	96.67
TC261782	P3DB-Protein-ID-10711	57.32	2.2e-21	98.21
ES818024	P3DB-Protein-ID-3740	34.38	3.5e-21	98.98
Cotton_D_gene_10020988	P3DB-Protein-ID-1853	45.54	4.2e-21	95.52
DR452563	P3DB-Protein-ID-14544	41.33	4.9e-21	97.44
