# Supplementary material for: Quantitative phosphoproteomic profiling of fiber differentiation and initiation in a fiberless mutant of cotton
Source: BMC Genomics. 2014 Jun 12;15(1):466. doi: 10.1186/1471-2164-15-466 (PMC4070576; doi:10.1186/1471-2164-15-466)
Supplement: Supplementary file 8 — Additional file 8: Table S6: Number of transcription factors among the identified phosphoproteins. (XLSX 17 KB) [file 12864_2014_6151_MOESM8_ESM.xlsx]

## Sheet: Sheet1
seq in PTFD	seq id	TF family	similarity	e-value	hit-score
Zma001436|Zea_mays|MYB|AC203535.4_FGT001	lcl|Cotton_D_gene_10007218	MYB	75.89	0	1253.4
Zma004207|Zea_mays|HB-other|GRMZM2G159357_T01	lcl|Cotton_D_gene_10006076	HB-other	50.4	0	1076.2
Zma057742|Zea_mays|C3H|GRMZM2G180979_T01	lcl|Cotton_D_gene_10026126	C3H	60.03	0	770
Aly001306|Arabidopsis_lyrata|MYB_related|fgenesh1_pm.C_scaffold_1000066	lcl|Cotton_D_gene_10035631	MYB_related	70.48	0	859.4
Aly001371|Arabidopsis_lyrata|bHLH|scaffold_103634.1	lcl|Cotton_D_gene_10024371	bHLH	57.85	0	644.8
Aly006048|Arabidopsis_lyrata|C2H2|scaffold_501791.1	lcl|Cotton_D_gene_10021389	C2H2	49.51	0	1117.4
Aly006048|Arabidopsis_lyrata|C2H2|scaffold_501791.1	lcl|Cotton_D_gene_10022780	C2H2	40.98	0	799.3
Ath024969|Arabidopsis_thaliana|C3H|AT2G16485.1;NM_127202	lcl|Cotton_D_gene_10018344	C3H	40.28	0	1114
Cpa001781|Carica_papaya|C2H2|evm.TU.supercontig_2.82	lcl|TC271127	C2H2	61.81	0	665.6
Cpa007818|Carica_papaya|C2H2|evm.TU.supercontig_161.1	lcl|Cotton_D_gene_10001771	C2H2	83.42	0	664.5
Csg003733|Cucumis_sativus|C3H|Cucsa.277370.1	lcl|Cotton_D_gene_10029899	C3H	48.28	0	637.9
Ghi009963|Gossypium_hirsutum|bZIP|PUT-165a-Gossypium_hirsutum-217101078	lcl|Cotton_D_gene_10040386	bZIP	90.4	0	669.1
Ghi000600|Gossypium_hirsutum|C2H2|PUT-165a-Gossypium_hirsutum-49393;gnl|UG|Ghi#S28695447;gnl|UG|Ghi#S42286204	lcl|Cotton_D_gene_10023415	C2H2	68.99	0	671
Ghi009992|Gossypium_hirsutum|C3H|PUT-165a-Gossypium_hirsutum-363101077	lcl|Cotton_D_gene_10012858	C3H	94.15	0	748.8
Ghi009992|Gossypium_hirsutum|C3H|PUT-165a-Gossypium_hirsutum-363101077	lcl|TC262841	C3H	95.57	0	740
Ghi010974|Gossypium_hirsutum|C2H2|PUT-165a-Gossypium_hirsutum-76000	lcl|TC280282	C2H2	98.06	0	629
Osi030699|Oryza_sativa_subsp._indica|C3H|BGIOSGA023462-TA	lcl|Cotton_D_gene_10004099	C3H	67.7	0	749.2
Pth043163|Populus_trichocarpa|bHLH|POPTR_0009s08880.1	lcl|Cotton_D_gene_10025494	bHLH	56.44	0	1010
Ghi012060|Gossypium_hirsutum|C2H2|PUT-165a-Gossypium_hirsutum-72036	lcl|Cotton_D_gene_10022340	C2H2	99.36	2e-175	606.7
Ghi011612|Gossypium_hirsutum|BES1|PUT-165a-Gossypium_hirsutum-28639	lcl|Cotton_D_gene_10031450	BES1	94.21	2e-174	603.2
Rco015140|Ricinus_communis|Trihelix|29872.m000548;XM_002528150	lcl|Cotton_D_gene_10011571	Trihelix	72.7	4e-169	585.9
Nta000199|Nicotiana_tabacum|WRKY|PUT-173a-Nicotiana_tabacum-98455;gnl|UG|Nta#S33577616;gnl|UG|Nta#S33577742;PUT-173a-Nicotiana_tabacum-49962	lcl|Cotton_D_gene_10034195	WRKY	75.83	1e-166	579.3
Ghi014254|Gossypium_hirsutum|C2H2|PUT-165a-Gossypium_hirsutum-79355	lcl|ES813407	C2H2	100	7e-164	567.8
Tca004273|Theobroma_cacao|C3H|PUT-169a-Theobroma_cacao-13213	lcl|Cotton_D_gene_10000968	C3H	90.97	2e-162	563.5
Ghi000771|Gossypium_hirsutum|bZIP|PUT-165a-Gossypium_hirsutum-82033;gnl|UG|Ghi#S42291520;PUT-165a-Gossypium_hirsutum-82034	lcl|TC267878	bZIP	72.79	4e-157	546.2
Ghi001142|Gossypium_hirsutum|C2H2|PUT-165a-Gossypium_hirsutum-50276;PUT-165a-Gossypium_hirsutum-50274;gnl|UG|Ghi#S42319680	lcl|TC232936	C2H2	89.46	3e-144	502.7
Ghi015347|Gossypium_hirsutum|bZIP|PUT-165a-Gossypium_hirsutum-77946	lcl|TC247217	bZIP	100	3e-142	495.7
Ghi001142|Gossypium_hirsutum|C2H2|PUT-165a-Gossypium_hirsutum-50276;PUT-165a-Gossypium_hirsutum-50274;gnl|UG|Ghi#S42319680	lcl|TC233190	C2H2	84.35	2e-131	459.9
Ghi001120|Gossypium_hirsutum|C2H2|PUT-165a-Gossypium_hirsutum-94361;PUT-165a-Gossypium_hirsutum-94360;gnl|UG|Ghi#S42328146	lcl|TC239337	C2H2	86.42	7e-129	451.8
Ppe008758|Prunus_persica|MYB_related|ppa005047m	lcl|Cotton_D_gene_10040911	MYB_related	55.13	5e-127	446.4
Ghi001142|Gossypium_hirsutum|C2H2|PUT-165a-Gossypium_hirsutum-50276;PUT-165a-Gossypium_hirsutum-50274;gnl|UG|Ghi#S42319680	lcl|TC230548	C2H2	98.22	2e-125	440.3
Pth035233|Populus_trichocarpa|C3H|POPTR_0011s05550.1	lcl|Cotton_D_gene_10006082	C3H	41.03	1e-122	432.2
Ghi013005|Gossypium_hirsutum|bHLH|PUT-165a-Gossypium_hirsutum-18614	lcl|ES837039	bHLH	96.77	1e-116	411
Ghi004273|Gossypium_hirsutum|Trihelix|PUT-165a-Gossypium_hirsutum-26264;gnl|UG|Ghi#S42293238	lcl|DW476901	Trihelix	99.49	5e-115	398.3
Ghi001056|Gossypium_hirsutum|Trihelix|PUT-165a-Gossypium_hirsutum-324101080;gnl|UG|Ghi#S42292204;PUT-165a-Gossypium_hirsutum-8542	lcl|ES802356	Trihelix	98.97	4e-113	399.4
Ppe022541|Prunus_persica|bZIP|ppa003452m	lcl|TC279700	bZIP	60.71	2e-112	285
Ghi004229|Gossypium_hirsutum|BES1|PUT-165a-Gossypium_hirsutum-79198;gnl|UG|Ghi#S28690664	lcl|TC274853	BES1	95.77	3e-107	380.2
Ghi000771|Gossypium_hirsutum|bZIP|PUT-165a-Gossypium_hirsutum-82033;gnl|UG|Ghi#S42291520;PUT-165a-Gossypium_hirsutum-82034	lcl|TC245096	bZIP	92.2	2e-102	364.8
Csi001819|Citrus_sinensis|C2H2|PUT-167a-Citrus_sinensis-26563;PUT-167a-Citrus_sinensis-26562	lcl|CO086204	C2H2	89.3	3e-101	359.8
Vvi035860|Vitis_vinifera|C2H2|GSVIVT00030062001;XM_002274459	lcl|Cotton_D_gene_10019858	C2H2	44.2	2e-100	358.6
Stu009804|Solanum_tuberosum|BES1|gnl|UG|Stu#S18118128	lcl|Cotton_D_gene_10024452	BES1	64.31	5.8e-98	349
Tca001164|Theobroma_cacao|C2H2|PUT-169a-Theobroma_cacao-1458654;gnl|UG|Tcc#S51583086	lcl|BQ406491	C2H2	83.65	1.6e-95	340.9
Vvi017812|Vitis_vinifera|E2F/DP|XM_002272437	lcl|DW476220	E2F/DP	75.95	3.1e-94	337.4
Ghi005950|Gossypium_hirsutum|MYB_related|PUT-165a-Gossypium_hirsutum-32124;gnl|UG|Ghi#S42308849	lcl|TC238313	MYB_related	98.8	1.4e-92	330.9
Ghi002385|Gossypium_hirsutum|bZIP|PUT-165a-Gossypium_hirsutum-64122;gnl|UG|Ghi#S42288649	lcl|DW489946	bZIP	87.71	2.7e-92	330.9
Ghi000771|Gossypium_hirsutum|bZIP|PUT-165a-Gossypium_hirsutum-82033;gnl|UG|Ghi#S42291520;PUT-165a-Gossypium_hirsutum-82034	lcl|TC263942	bZIP	81.48	4.3e-90	322.4
Ghi015720|Gossypium_hirsutum|HB-other|gnl|UG|Ghi#S42282419	lcl|TC244018	HB-other	75.86	1.9e-88	317
Ppe019464|Prunus_persica|C3H|ppa001923m	lcl|TC244340	C3H	53.09	3.7e-87	314.7
Vvi004072|Vitis_vinifera|GRAS|XM_002267520	lcl|TC241816	GRAS	59.27	3.5e-86	312.4
Rco023068|Ricinus_communis|HB-PHD|28152.m000873;XM_002527421	lcl|TC236833	HB-PHD	58.53	6.6e-86	285.8
Pvi005892|Panicum_virgatum|C3H|PUT-169a-Panicum_virgatum-39743;gnl|UG|Pvr#S49364297	lcl|Cotton_D_gene_10015444	C3H	66.82	5.3e-83	299.7
Vvi021666|Vitis_vinifera|MYB|XM_002266195	lcl|TC245758	MYB	50.42	2.7e-82	298.5
Tae001736|Triticum_aestivum|C3H|gnl|UG|Ta#S52544496	lcl|Cotton_D_gene_10028436	C3H	31.93	1.4e-80	292.7
Pth018417|Populus_trichocarpa|B3|POPTR_0005s18090.1	lcl|TC242635	B3	66.97	4.3e-80	290.4
Ghi019763|Gossypium_hirsutum|ERF|PUT-165a-Gossypium_hirsutum-41569	lcl|TC254731	ERF	100	1.3e-79	286.6
Osi004078|Oryza_sativa_subsp._indica|C3H|BGIOSGA023011-TA	lcl|Cotton_D_gene_10025066	C3H	44.31	3.1e-79	288.1
Pth007279|Populus_trichocarpa|HB-other|POPTR_0001s28350.2	lcl|ES800363	HB-other	60.26	1.4e-78	271.9
Lja002311|Lotus_japonicus|S1Fa-like|chr1.LjT01D01.120.nd	lcl|CO127430	S1Fa-like	54.42	5.7e-76	276.9
Pth008951|Populus_trichocarpa|C2H2|POPTR_0014s14320.1	lcl|Cotton_D_gene_10015565	C2H2	42.47	4.3e-74	271.9
Nta000199|Nicotiana_tabacum|WRKY|PUT-173a-Nicotiana_tabacum-98455;gnl|UG|Nta#S33577616;gnl|UG|Nta#S33577742;PUT-173a-Nicotiana_tabacum-49962	lcl|TC234994	WRKY	50.19	3.3e-73	268.9
Mtr023881|Medicago_truncatula|NF-YB|IMGA|MEDTR5G103350.1	lcl|Cotton_D_gene_10002061	NF-YB	73.89	4.3e-71	258.8
Csi011942|Citrus_sinensis|bZIP|PUT-167a-Citrus_sinensis-73006	lcl|Cotton_D_gene_10010118	bZIP	82.14	1.1e-70	257.3
Osi024694|Oryza_sativa_subsp._indica|LBD|BGIOSGA000185-TA	lcl|TC244369	LBD	41.67	3.3e-70	257.7
Bdi029584|Brachypodium_distachyon|bHLH|Bradi1g09180.1	lcl|Cotton_D_gene_10039183	bHLH	36.38	9e-70	256.5
Ghi002361|Gossypium_hirsutum|C3H|PUT-165a-Gossypium_hirsutum-3851;PUT-165a-Gossypium_hirsutum-3850	lcl|TC237673	C3H	90.85	2.5e-69	254.6
Ghi009992|Gossypium_hirsutum|C3H|PUT-165a-Gossypium_hirsutum-363101077	lcl|DW227777	C3H	88	2.8e-69	254.2
Smo020844|Selaginella_moellendorffii|Trihelix|fgenesh2_pg.C_scaffold_45000092	lcl|Cotton_D_gene_10034658	Trihelix	27.06	6.2e-67	248.1
Mgu011804|Mimulus_guttatus|S1Fa-like|mgf019748m	lcl|Cotton_D_gene_10013723	S1Fa-like	31.66	1.1e-64	240
Rco007957|Ricinus_communis|C3H|30131.m007147;XM_002512965	lcl|TC239269	C3H	55.56	1.4e-64	239.6
Ath030085|Arabidopsis_thaliana|WRKY|AT4G12020.2;NM_001125496	lcl|Cotton_D_gene_10030510	WRKY	49.06	7e-64	238.8
Ghi002483|Gossypium_hirsutum|C3H|PUT-165a-Gossypium_hirsutum-633101079;gnl|UG|Ghi#S42329869	lcl|TC264649	C3H	81.34	4.6e-60	223.8
Mgu011804|Mimulus_guttatus|S1Fa-like|mgf019748m	lcl|Cotton_D_gene_10031144	S1Fa-like	31.84	3e-57	215.3
Vvi022854|Vitis_vinifera|M-type|GSVIVT00006101001	lcl|Cotton_D_gene_10037115	M-type	35.93	5.1e-56	211.1
Cpa026275|Carica_papaya|bZIP|evm.TU.supercontig_62.4	lcl|TC274107	bZIP	72.66	2.2e-55	173.7
Ghi014893|Gossypium_hirsutum|C3H|PUT-165a-Gossypium_hirsutum-335101077	lcl|CO490941	C3H	100	4e-55	206.5
Vvi022854|Vitis_vinifera|M-type|GSVIVT00006101001	lcl|Cotton_D_gene_10038290	M-type	28.47	2.1e-54	205.7
Vvi008825|Vitis_vinifera|C3H|XM_002276998	lcl|DT457021	C3H	87.13	2e-53	201.8
Vvi022854|Vitis_vinifera|M-type|GSVIVT00006101001	lcl|Cotton_D_gene_10029434	M-type	38.49	7.1e-50	190.7
Ppe015844|Prunus_persica|NF-YC|ppa018528m	lcl|Cotton_D_gene_10028381	NF-YC	50	2.3e-48	183.7
Vvi005534|Vitis_vinifera|C3H|GSVIVT00025478001;XM_002276850	lcl|Cotton_D_gene_10003250	C3H	31.97	6.4e-48	184.5
Vvi005534|Vitis_vinifera|C3H|GSVIVT00025478001;XM_002276850	lcl|Cotton_D_gene_10016351	C3H	33.73	1.4e-47	183.3
Vvi005534|Vitis_vinifera|C3H|GSVIVT00025478001;XM_002276850	lcl|Cotton_D_gene_10034283	C3H	31.78	4.2e-47	181.8
Mes010262|Manihot_esculenta|YABBY|cassava42371.valid.m1;cassava42372.valid.m1;cassava44923.m1	lcl|Cotton_D_gene_10035211	YABBY	61.11	2.5e-41	159.8
Vvi024242|Vitis_vinifera|bHLH|XM_002283837	lcl|Cotton_D_gene_10003629	bHLH	39.31	6.5e-41	160.6
Pth036266|Populus_trichocarpa|C3H|POPTR_0005s06240.1	lcl|Cotton_D_gene_10005163	C3H	25.74	2.6e-39	156
Bna001135|Brassica_napus|YABBY|PUT-173a-Brassica_napus-133980;gnl|UG|Bna#S37278549;PUT-173a-Brassica_napus-133979;PUT-173a-Brassica_napus-133981	lcl|Cotton_D_gene_10036730	YABBY	48.85	3.3e-39	153.3
Zma034672|Zea_mays|MYB_related|GRMZM2G024054_T03	lcl|Cotton_D_gene_10001876	MYB_related	56.33	5.8e-39	154.8
Pth008174|Populus_trichocarpa|B3|POPTR_0004s03530.1	lcl|TC276591	B3	61.9	9e-38	151
Sly008237|Solanum_lycopersicum|C2H2|PUT-171a-Solanum_lycopersicum-40240;gnl|UG|Les#S5208389	lcl|TC233259	C2H2	66.36	1.4e-34	137.9
Mdo002271|Malus_x_domestica|C2H2|PUT-173a-Malus_x_domestica-6770;gnl|UG|Mdo#S20645025	lcl|Cotton_D_gene_10035042	C2H2	32.31	2.4e-34	137.9
Nta007865|Nicotiana_tabacum|C2H2|gnl|UG|Nta#S45486842;PUT-173a-Nicotiana_tabacum-102177	lcl|ES809037	C2H2	63.39	1.2e-30	123.6
Osi022117|Oryza_sativa_subsp._indica|bZIP|BGIOSGA034759-TA	lcl|Cotton_D_gene_10034383	bZIP	27.58	3.1e-30	126.3
Aly020925|Arabidopsis_lyrata|bZIP|fgenesh1_pm.C_scaffold_1000665	lcl|TC259672	bZIP	31.53	1.3e-29	123.2
Mes025676|Manihot_esculenta|G2-like|cassava12253.valid.m1	lcl|Cotton_D_gene_10006602	G2-like	41.06	5.6e-29	120.9
Ath030085|Arabidopsis_thaliana|WRKY|AT4G12020.2;NM_001125496	lcl|Cotton_D_gene_10022524	WRKY	29.63	1.2e-28	121.7
Nta000199|Nicotiana_tabacum|WRKY|PUT-173a-Nicotiana_tabacum-98455;gnl|UG|Nta#S33577616;gnl|UG|Nta#S33577742;PUT-173a-Nicotiana_tabacum-49962	lcl|TC231665	WRKY	38.24	1.6e-27	117.1
Bna001135|Brassica_napus|YABBY|PUT-173a-Brassica_napus-133980;gnl|UG|Bna#S37278549;PUT-173a-Brassica_napus-133979;PUT-173a-Brassica_napus-133981	lcl|Cotton_D_gene_10034673	YABBY	44.78	2.2e-27	114
Bdi020718|Brachypodium_distachyon|B3|Bradi1g48690.1	lcl|Cotton_D_gene_10021472	B3	27.73	4.4e-27	115.2
Vvi012188|Vitis_vinifera|bZIP|XM_002281039	lcl|Cotton_D_gene_10033485	bZIP	29.48	1.2e-26	113.2
Bna001135|Brassica_napus|YABBY|PUT-173a-Brassica_napus-133980;gnl|UG|Bna#S37278549;PUT-173a-Brassica_napus-133979;PUT-173a-Brassica_napus-133981	lcl|Cotton_D_gene_10031510	YABBY	37.11	2.7e-25	107.1
Cnc009691|Chlorella_sp._NC64A|MYB_related|estExt_fgenesh3_pg.C_240053	lcl|Cotton_D_gene_10028280	MYB_related	32.57	4.1e-25	109.4
Osi004078|Oryza_sativa_subsp._indica|C3H|BGIOSGA023011-TA	lcl|Cotton_D_gene_10029187	C3H	35.71	7.5e-25	107.5
Bdi015556|Brachypodium_distachyon|bHLH|Bradi4g28800.1;Bradi4g28800.2;Bradi4g28800.3;Bradi4g28800.4	lcl|Cotton_D_gene_10019102	bHLH	33.01	2.7e-24	106.3
Ath030085|Arabidopsis_thaliana|WRKY|AT4G12020.2;NM_001125496	lcl|Cotton_D_gene_10040693	WRKY	29.89	4.1e-24	106.7
Pth029871|Populus_trichocarpa|HB-other|POPTR_0014s12730.1	lcl|TC270867	HB-other	62.34	1.2e-23	104.4
Aly010076|Arabidopsis_lyrata|B3|scaffold_700860.1	lcl|Cotton_D_gene_10010972	B3	29.22	4.2e-23	101.7
Ath006252|Arabidopsis_thaliana|WRKY|AT4G12020.3;NM_001160750	lcl|Cotton_D_gene_10027926	WRKY	49.14	1.3e-22	101.7
Mtr026069|Medicago_truncatula|MYB_related|IMGA|AC233659_29.1	lcl|Cotton_D_gene_10002808	MYB_related	36.97	3.2e-21	94.74
Ath019995|Arabidopsis_thaliana|bHLH|AT4G38070.1;NM_119968	lcl|Cotton_D_gene_10006663	bHLH	22.1	9.9e-21	95.13
