# Supplementary material for: Quantitative phosphoproteomic profiling of fiber differentiation and initiation in a fiberless mutant of cotton
Source: BMC Genomics. 2014 Jun 12;15(1):466. doi: 10.1186/1471-2164-15-466 (PMC4070576; doi:10.1186/1471-2164-15-466)
Supplement: Supplementary file 9 — Additional file 9: Table S7: Sequence alignment of phosphorylation sites and extraction of significantly enriched phosphorylation motifs. (XLSX 61 KB) [file 12864_2014_6151_MOESM9_ESM.xlsx]

## Sheet: Sheet1
Phosphorylation site alignment
Multiple Alignment
FSSSPPSFRXXXX
GGVASPSFSSSFT
QRTRNDTPSPEPG
RRVRNDTPSPEAL
TRNDTPSPEPGLR
VRNDTPSPEALVN
AAERSRSPASADA
AAKALGSFRSQTH
AALLDDSDLSRFG
AALPPESPIDELR
AANGGASPPSSSS
AANIFHSDDEDEV
AAPAVASPKSGKK
AAPEEKSSDEELS
AAPRPPSPVREGS
AAVPVGTRGADSR
ADATDSSSDEEAA
ADPSSSSESEPQE
ADQISNSPEIKEP
ADSEDYSDXXXXX
ADSGSSSDEEGVS
AEDSDDSILVDEL
AEESDDSDNDLLR
AEESESSDDDFEN
AEESESSDDDFEN
AELNSDSERIEKP
AENESESEEPEFW
AEPDNTSPVPDNN
AERWIFSPVSGDA
AETPLPSPRLSSS
AEVGVDSDDDEPI
AEVIALSPKTLLA
AEVIALSPKTLMA
AEVIALSPKTLMA
AEVIALSPKTLMA
AEVIALSPKTLMA
AFESKWSPTPGQS
AFSDSDSESDGDL
AFSPSPSAPHSPH
AGDSDHSDLEASV
AGDSDNSDIEASV
AGELSQSHSIVRS
AGGPGLSPPDSDY
AGLGEGTPKSERS
AGLLSDSPPTSPL
AGREDESDDEPVE
AHDSSSSDSDNDK
AIFSDDSDEDVED
AIFWTDYVATRWY
AIKALGSFRSNPS
AIKALGSFRSNPT
AIPECNSSDFEEG
AKDPLQSPGSASG
AKKGADSDSGEEE
AKKGADSDSGEEE
AKNLSESSDSDIG
AKRAFDSPPGSNE
AKRAFDSPPPSNE
AKRTAFSDSDSES
AKSLAQSPMLACS
AKSVATTASVPTS
ALFRQGSNQVIEI
ALGSFRSNPSNXX
ALGSFRSQTHVXX
ALLEGGSDDEGAS
ALNTLQSFPRGME
AMFGGDSDDEEEI
ANIAGGSPTTQSN
ANNSPRSSPDVQD
ANQEDDSAXXXXX
ANVRYSSSPEATS
APARVPSPVRPPP
APEEKSSDEELSD
APEPGVSNPGVAD
APIQTWSGPLIDS
APPRPPSPVREGS
APSNANTPSKAKK
APSRTGSFGGAAS
APSRTGSFGGAAS
APTVTSSDVSGDE
APVEVSSDEEGFR
APVSMISDVSGDE
AQSLSRSLGSASI
ARDDSFSPEQKPR
ARDDSFSPEQKPR
ARDDSFSPEWKSR
ARDDSFSPEWKSR
ARISLSSAEEGSN
ARKLLATPTPMGT
ARLEDASDGESDG
ARLEEASDDESDG
ARLEEASDDESDG
ARLEGASDGESDG
ASALPDSPKYAST
ASDDSSSHNQLQR
ASDSDDSDGQKRV
ASDVHCSGSPLMT
ASETNSSHGGVTA
ASETSSSHGGVTA
ASGDSSSGDEGEI
ASGENASGXXXXX
ASKATASEPEEAE
ASLLNHSGRMQFT
ASNVFTSDTESDD
ASPQGPSPRVASP
ASPRGRSRSPDAD
ASPRGRSRSPDAD
ASQAIDSQSEEFV
ASQNAETPLPSPR
ASQPQPSPRQQVS
ASSPVLSEKHEQL
ATSSPNSARDIGQ
AVAKSETSDEDEE
AVASDDSSSHNQL
AVDIDESDEDDVK
AVDYESSDDDRHF
AVEEVKSSPEATR
AVEPDDSPRHTNE
AVIEDESGSDEEG
AVIEDESGSDEEG
AVIEDESGSDEEG
AVNNIDSSEDDDS
AVPSPLSEDMEES
AVSAPASPTHRHF
AVSQESSGSGATL
AVTETQSPVRSER
AVTETQSPVRSER
CFSKDKSDGSDSE
CLDDDCSDTSPVP
CLEDDESDGELSP
CLVRVNSDVGSVG
CPSRVLSPFREES
CSSPPVSPMAQSL
CTAPVGSASPRVR
DAAGGDSDDNLHS
DAASHVSRTDSVP
DAASNSSHQSGRR
DAASNSSHQSGRR
DADATDSSSDEEA
DAFSDDSVEDNSQ
DAGSSDSPDDSSL
DAISGNSELKNRK
DAISNSSHQSGRR
DAISNSSHQSGRR
DASDGESDGEHPY
DASETNSSHGGVT
DASETSSSHGGVT
DATDSSSDEEAAS
DAVSDDSDDTSPQ
DDAGRMSEDSGSD
DDCSDTSPVPSPK
DDDCSDTSPVPSP
DDDDSDTEDENVE
DDDEEGSGDEEDD
DDDEEGSGDEEDD
DDDGSLSPRGRSF
DDDGSLSPRGRSF
DDDKVESPVTRDD
DDDLDESSDSEDE
DDDMGFSLFDXXX
DDDSDKSPKVSSR
DDDTDDSDVEMAS
DDEDNWSLTSSAA
DDEEDFSSDDDEF
DDEEDISSDDDEF
DDEEDISSDDDEF
DDEEDSSEQETGT
DDEEFESDFDNLY
DDEYAASDDEEIA
DDFDNGSEEEDDE
DDFGMSSEEESEE
DDFGMSSEEESEE
DDFGMSSEEESEE
DDGSPDSGRNAVK
DDIFGETPTGVRK
DDLDESSDSEDEP
DDLESISARGADS
DDNTDDSDVEMAS
DDPCPSSDPDQPE
DDRSPIYDEEDDE
DDSDEESLDEDQK
DDSDSNTSDVKVE
DDSGGSSLYDNNL
DDSSDESGGEDEI
DEEAEESDDSDND
DEEDFSSDDDEFY
DEEDISSDDDEFY
DEEDISSDDDEFY
DEEDVESENEENE
DEEGDESEENADT
DEIDGKTPQTPSV
DEKLEESPVLGLL
DEKLEESPVLGLL
DELSEESREPASK
DELVEGSSEDDEE
DELVEGSSEDDEE
DESRGESGLADGR
DEVVVVSEGENSE
DFDNLYSTDEEIE
DFELHSSDDEAPR
DFGDDDTDDSDVE
DFGDDNTDDSDVE
DFPRTPSPVYSQS
DGANIPSPKVDGN
DGARESSLEPSEF
DGARESSLEPSEF
DGARESSLEPSEF
DGEHRFSQGQSMD
DGEPGPSSPLQRS
DGKTPQTPSVLGR
DGSDVVSPRNNNT
DGTCPGSPKVSPF
DGYRGGSRSPPYE
DHAKYESAEDDDQ
DHNANLTNRVITL
DIKSGDSEGEDED
DIKSGDSEGEDED
DILDGISSGGEVN
DISEAVSGSPDHY
DISEGESPLPSKK
DISEGESPLPSKK
DKDSASSDGEDLV
DKELQSSGNEDPL
DLASPISARRGKF
DLCHSDSDIEEIN
DLGSPVSPLRTRQ
DLKRTSSWENDWK
DLPSDDSPRRFAE
DMEDATSDGNVEQ
DMEDATSDGNVEQ
DMLEEDSGSDDEQ
DMLEEDSGSDDEQ
DNGGGFSPRKRSG
DNGRAPSHSPYGR
DNKTVSSDQTLGT
DNSRGSSLYDNDL
DNVQGNYDWDQQR
DNWSLTSSAASVR
DPDQPESASGLRR
DPERVLSGKLSES
DPNFRRSFFDGVS
DPNSDISPPRRQR
DPSGDTSDDNVVT
DPYSDISSDSDXX
DQDRPLTPPEGEE
DQRSRGSISPPPP
DQSSEGSSPGESP
DRGDVGSLGSLSD
DRHYSRSVSPQDG
DRLRSVSPTPKRG
DRQRSLTPISPAV
DRWGSGSESDESD
DSAENESESEEPE
DSDDEGTEPADED
DSDDVASSNIHLR
DSDEDDSDEESLD
DSDEGHSPNSKLN
DSDSNTSDVKVEK
DSEEESSEDEELP
DSGNSGSDEDLPK
DSGNSGSDEDLPK
DSGSSDSDDYASG
DSGSSDSDDYASG
DSLGGGSRNGRTR
DSLSPASLDSVVI
DSSSSDSDNDKPS
DTDDADSDEDDSD
DTDREESVERMDG
DTEEEETDIEDEI
DTEEEETDIEDEI
DTSPVPSPKRRKF
DVDNVESPKSDPD
DVDSGISDDEPLC
DVESDKSVSEVND
DVGHDLSVDNQSN
DVGSLGSLSDMDD
DVINNMSDEDEEG
DVNGGRSDSGEGF
DVVSGDSLDKISA
DYDWLLTPPGTPL
DYKRRNSISPPPP
DYKRRNSISPPPP
DYKRRNSISPPPP
DYKRRSSISPPPP
DYKRRSSISPPPP
EADAGGSPSLVAR
EAGVVQSDDDDDD
EAKEEKSESRQPS
EASDDESDGEHRF
EASDDESDGEHRF
EASPALSPEVGLE
EAVSQESSGSGAT
EDDDEGSGDEEDD
EDDMGNSEVGHNA
EDDSGGSSLYDNN
EDEAELSDWVGEL
EDEFMDSDDLANS
EDEMSDSGSTGGG
EDFVHSYPNSPYL
EDKDSASSDGEDL
EDLDLNSDGDDGF
EDLLRASAEVLGK
EDNGFNSDPQPTD
EDNSRGSSLYDND
EDNWSLTSSAASV
EDVEEDSDDQQFL
EEAPAESDQEDLD
EEDKSDSEDEDEG
EEDSEETEEDRDN
EEEEGGSDKETPA
EEELQASSWDHGE
EEHSAQSARNGCS
EEINLQSPKKPVD
EEKLDGSPVLGLL
EELISDSDEEEYE
EELQASSWDHGEP
EELSPGSDSGSMM
EENGELTDSEKDY
EEPEEESDDDMGF
EEPEEESDDDMGF
EEPEEESDDDMGF
EESQIATPASEIE
EETDDQSSEGSSP
EETDDQSSEGSSP
EETEDDSEFDEXX
EETEDDSEFDEXX
EEVEPESPKTRVD
EEVKLVSEDSGIQ
EEVYDDSEXXXXX
EFGERESQXXXXX
EFRESLTEDEEYG
EFSPCGTPTGLDS
EFTYNPSESNRYQ
EFVEAVSDNEADF
EGARSPSPEPIYD
EGARSPSPEPIYD
EGEDYASDAAGGD
EGEEEFTDDDGTR
EGFESWSPDNSPN
EGFSPPSSPPSQA
EGGSSGSSLDSRR
EGGSSGSSLDSRR
EGKDIKSGDSEGE
EGSEEGSPPRASA
EGSEEGTPPRASS
EGSESDSDADRAR
EGSESDSDADRAR
EGSVGESEALCPA
EHALPDSPFASPE
EHALPDSPFASPE
EIKEPCSEDEKLE
EIKEPCSEDEKLE
EKASSDSSQDNSX
EKDAVPSPLSEDM
EKEDAVSDDSDDT
EKELNISDDEFEE
EKQVFLSDSEDEK
EKQVFLSDSEDEK
EKSMPSSEEEDAA
ELRSVWSGSDEEK
ELSDDEYAASDDE
ELSESETESKPEK
ELSIGISPRHATR
ELSQSHSIVRSKV
ELVEGSSEDDEEE
ELVEGSSEDDEEE
ELVNVGSPLIDTG
EMASFGSQDGRKR
EMGMEGSPSPLAP
EMGVEGSPSPLAP
ENGHSRSLSPPPR
ENGHSRSLSPPPR
ENGRGSSPGSMPE
ENGRGSSPGSMPE
ENGRYASESDDSV
ENPLQASPEDVYD
EPALQESPETAKQ
EPASQGSAPLAEE
EPCAGPSPCVSPT
EPESVVSDDSLDG
EPETSDSGSMISG
EPETSDSGSMTSA
EPETSDSGSMTSG
EPFTAYSPASHAS
EPHDEDSTXXXXX
EPISPMSSRVSML
EPVFAKSDSEDEE
EQSENDSEEVGSE
EQSPVQSPSGSRK
ERAYFDSADWALG
EREASESEDVEED
EREDAGSSDSPDD
EREEELSPGSDSG
ERIVNQSEEAFLS
ERSRSQSIVDEEA
ERSRSQSIVDEEA
ERSRSQSIVDEEA
ERWNSDSDMDIDE
ERYDAFSDDSVED
ESAPSNSSMQQGK
ESDGELSPKKIGY
ESDKSVSEVNDED
ESDSDDSFGNPFD
ESEGAVSDDSLDG
ESGLNKSPRHSLT
ESGSERSEENHYP
ESTAVVSVPVCDE
ETDDQSSEGSSPG
ETDDQSSEGSSPG
ETGSPQSPQNVLS
ETGSPRSPQNILS
ETPALQSGRRKPG
ETSPDHSQDGLGS
EVDDLPSDDSPRR
EVIESGSERSEEN
EVKEPCSEDEEKL
EVPEADSPPAPSQ
EVVGLGSLSDVDD
EVYEIPSGDDDCS
FAESSDSDPGNPE
FAQVSTSDDEDEV
FAQVSTSDDEDEV
FASDTDSEDGGSS
FASGTGSPNYRKD
FCIWENTPSPPRN
FCIWENTPSPPRN
FDAASNSSHQSGR
FDAASNSSHQSGR
FDAASNSSHQSGR
FDEGDGSPAAVPD
FDNLYSTDEEIEN
FDSDEGYSPNSKL
FDSEEESSEDEEL
FDSPPGSNEHNLQ
FEFDAASNSSHQS
FEFDAASNSSHQS
FEFDAASNSSHQS
FESDADTVXXXXX
FFCSQASDLGIQM
FFEQLDSICSPLG
FFNNLPSPKADTP
FFNNLPSPKADTP
FFNNLPSPKADTP
FFNNLPSPKAYTP
FGDSEDSLEEAKS
FGLEDASDDETNR
FIEREASESEDVE
FLAGNLSFSRARV
FLASDESENDDDD
FLIRRLSSVPFID
FLLETGSPQSPQN
FLLETGSPRSPQN
FLSGEDSDINAAA
FPKLALSPVTPLN
FPSLPVSHGSPSS
FPSLPVSQGSPSS
FQDPQRSPXXXXX
FQGIEISSPANDS
FRESGDSDEEEED
FRGRLTSEDEELD
FSYLPASTPPSPS
FTDSSGSGDEDMM
FTSDTESDDDNVP
FVDWCPTGFKCGI
FVDWCPTGFKCGI
FVPEEGSDDEFDS
FVVHSGSESESES
FWSSPGSGSPPVS
FWTQGGSDTEEEE
FWTQGGSDTEEEE
FYMEPETSDSGSM
FYMEPETSDSGSM
FYMEPETSDSGSM
FYQDLASPISARR
GAANPPSPDGSSD
GAANPPSPDGSSD
GAEDDLSDXXXXX
GAPVEVSSDEEGF
GASDGESDGEHPF
GASEEDSDDEFYD
GASEEDSEDEFYD
GASPIDSPQRNTP
GAVSDDSLDGSSL
GCCSPSSPSSFGS
GCDWGHSDVSDGD
GCIASRSPSPGGT
GDDFGMSSEEESE
GDDFGMSSEEESE
GDDFGMSSEEESE
GDERWNSDSDMDI
GDGSVPSADLSFG
GDVATASDHXXXX
GEDDDDSDTEDEN
GEGTPKSERSDDI
GEHGGSSDGNEFP
GELGELSPDFRST
GELSPKSDELANN
GENSGHSVDDNSP
GEVYDDSEXXXXX
GEVYEDSDXXXXX
GFEEDKSDSEDED
GFPSLVSPRTQFN
GGAGNASPRTXXX
GGAGNASPRTXXX
GGDIDESDEEDIK
GGDRWGSGSESDE
GGKRNHSPIREGS
GGSDSDSDEGQDY
GGSDSDSDEGQDY
GGSSGSSLDSRRP
GGSSGSSLDSRRP
GHSRSLSPPPRDD
GHSRSLSPPPRND
GHVNDDSSDESGG
GIASLVSPCPVTP
GIRYGLSDDEFDG
GKLSESSGYAGSD
GKLSVDTDDNQRD
GLAYASSDDDDDD
GLDSADSEDYSDX
GLENFLSGEDSDI
GLFAESSDSDPGN
GLGLSYSSSGSEN
GLHKSDSVVAELG
GLQEATSSPNSAR
GLSYSSSGSENAG
GMEGSPSPLAPPK
GMEKTVSPQPGYP
GMSLSQSSNGFPM
GNAAGDSDDEGTE
GNASPRTXXXXXX
GNDNEGSSGTVEK
GNLSVESQGELVP
GNVPSSSSDDEDW
GNWGSPTDGIAPE
GPSPCVSPTVRDK
GQLEAFTPERDQP
GQNSSRSGGDQYD
GQPAEQSENDSEE
GRAPSHSPYGRER
GRERDSSDESDVG
GRGGDNSSEENDG
GRGGGGSDYEPGE
GRGHSKSPPYRGR
GRGLTQTPGSTFT
GRIASRSPSPGGT
GRMSEDSGSDDDX
GRQDHSSGVIQDR
GRSLGNSSDDNLE
GRVSDATPSVGRR
GRYASESDDSVDY
GSAKIASEGDNFG
GSDRLRSVSPTPK
GSDYSASPRGRNR
GSEEGLSPRASVS
GSEEGSSPRASVS
GSESDESDDENEP
GSKKEASDDDEQP
GSLDSNYNPVKGK
GSLGSLSDMDDLA
GSLWGGSDEELDK
GSLWGGSDEELDK
GSPDDSSEEDIFL
GSPQVPSPFSKGT
GSPTTQSNRIPSD
GSPVDLSPPRRNI
GSPVDLSPPRRNI
GSPVDLSPPRRNI
GSRITASIGSAKI
GTADSGSSSDEEG
GTDRQRSPAISED
GTDRQRSPAISED
GVEGSPSPLAPSN
GVFASDTDSEDGG
GVPRSPSPPPGKA
GVTDLETEDEDGF
GVTPGATPAGVTW
GVTWDATPKGLVT
GYDSGSSDSDDYA
GYDSGSSDSDDYA
GYDWGHSDVSDED
GYGKTVSPQPGYA
GYSRVDSPDHVEE
HDDDSSSDGEHAG
HDDDSSSDGEHAG
HEDHPRSPRGPPQ
HEEGELSPKSDEL
HEEGELSPKSDEL
HEIDYPSDNEKGT
HEPCRLSPEASPR
HEPCRLSPEASPR
HFDAVASDDSSSH
HILLSSSESDDED
HIRDNSSGEFLVS
HKERPHSPNQGPG
HQSGRRSLDEKAS
HRRHSRSKSAEGD
HSVDDNSPELRKL
HTDADGSDRLRSV
HVNDDSSDESGGE
HYSRSVSPQDGHY
IAAAEASEEESXX
IADPSSSSESEPQ
IAESGGSPRADTT
IASRSPSPGGTSK
IASRSPSPGGTSK
IDIQQLSPDLGGE
IDLPDESDSDEEK
IDSGNESDSEXXX
IEDESGSDEEGAA
IEDESGSDEEGAA
IEDESGSDEEGAA
IEENDLSAISEGS
IELINESAPSNSS
IEPSDSSHVDEKE
IESDEDSPPRKAP
IESDEDSPPRKAP
IGDEELSEGAESS
IGQPSDSEVGDRA
IGQPSGSEVGDRA
IHDGNLSPQADQS
IHSGAVTPIHPRS
IKRSKGSLGSLNM
ILDGISSGGEVNE
ILDINASPPSDGD
ILEEGGSSGSSLD
ILESGNSSADNAG
ILHLIQSPDVSVN
ILHLIQSPDVSVN
ILHLIQSPDVSVN
ILVSSESEENLIT
IMMSRKSLSPIEV
INASPPSDGDGDG
INDNPESSASLVP
INEGAETDKDSXX
INESAPSNSSMQQ
IPAIVESPTKVAA
IPANPPSPVPEGS
IPARTSSAPPNLD
IPECNSSDFEEGD
IPKDATSDEDEEE
IPSSDSSDDEHAR
IPSSDSSDDEHAR
IQAHDSSSSDSDN
IQDEDGSLWGGSD
IQDEDGSLWGGSD
IQSDPGSPEPRQD
IQSPDVSVNAPQI
IQSPDVSVNAPRI
IQSPDVSVNAPRI
IQYSPETPPMRNL
ISEGEESPQPQHS
ISEKASSDSSQDN
ISPAVASDKELQS
ISPPPPTATLGPG
ISSAVDSDDSDDV
ISSKFASSEDEFM
ITASIGSAKIASE
ITHSTPSDEEPLS
ITIDTPSSPGRTV
IWENTPSPPRNDG
IWENTPSPPRNDG
IYGVFASDTDSED
IYNLDESDDDADF
KAADELSEESREP
KAEESESSDDDFE
KAEESESSDDDFE
KAKGKGSDSDEAD
KAKNYGSLDSLEP
KASSDSSQDNSXX
KASTGGSPQVPSP
KAYEGASDSEAKS
KDEDVESDKSVSE
KDLSFDSEDLDLN
KDTKEGSVGESEA
KEAEALSPIAEAS
KEEPVETDDEDEK
KEQPAPSNSVPSS
KEQPAPSNSVPSS
KESDIASDSEAKS
KESGSDSPVTELR
KFAVSDSPEAPLV
KFEGSESDSDADR
KFEGSESDSDADR
KFLETPSPEHKAV
KGADSDSGEEEQD
KGADSDSGEEEQD
KGEAFSSGDDAGK
KGFSNLSMGEDSG
KGKGSDSDEADED
KGSEPNSPITPLI
KGYDSGSSDSDDY
KGYDSGSSDSDDY
KHMIRNYACMEGM
KIPSSDSSDDEHA
KIPSSDSSDDEHA
KIQAHDSSSSDSD
KITFDDSDDENXX
KKKVPGSPDDSSE
KKQKLQSPSPVAA
KKRKDESGSENAQ
KKSEQTSDPNSED
KLAVAKSETSDED
KLEDKDSASSDGE
KLLATPTPMGTPL
KLNLDRSSGDDSM
KLNLDRSSGDDSM
KLSQQLSPTQAPS
KLSRGASLLNHSG
KLTTSISVPNSPQ
KLVSEDSGIQNES
KMCQVDSPESPKP
KMCQVDSPGSSGL
KMQKLASIDAQLR
KNEITPYLVSRFY
KNFRSSSDEEDGF
KNLSESSDSDIGP
KNNRDASLSPPAP
KNQIQYSPETPPM
KNSVDTSSLSPVP
KNSVDTTSFSPVP
KNVETVSGSPSGA
KQKFEGSESDSDA
KQKFEGSESDSDA
KQKVSLSQESGEA
KRGISDSDDEDEG
KRHDDDSSSDGEH
KRHDDDSSSDGEH
KRKAEESESSDDD
KRKAEESESSDDD
KRKGIESDEDSPP
KRKGIESDEDSPP
KRRNSISPPPPPF
KRRNSISPPPPPF
KRRNSISPPPPPF
KRRSSISPPPPPL
KRRSSISPPPPPL
KRSAPTTPLDGVQ
KRSRSMSVDLDNK
KRSRSMSVDLDNK
KSDGSDSEQAVEF
KSDLVETPALQSG
KSDSKLTELSGSS
KSGKIPSSDSSDD
KSGKIPSSDSSDD
KSNLNDSSDLENG
KSPSLKSNCDESN
KSRNKNSSTENEE
KSSRQRTESPFSF
KSTDVASPTPSGT
KSVGNQSPLATEK
KTKKDDSDDDDDN
KTPSMESVDSSGE
KTYGGESSDNEVD
KVKRVESEGAVSD
KVNANNSPRSSPD
KVSYVESEESEEI
KVTEDNSHEEGEL
KVTEDNSHEEGEL
KVVVLDSEDSEGE
KYQRSLSLPNSPV
LAATADSDEXXXX
LADLNRTPPGGSD
LADSDATPAGGVT
LAFSQASEAGNED
LALSPVTPLNEDP
LAPDAISGNSELK
LATAGMSLSQSSN
LATDYSSDEDGEN
LDDPCPSSDPDQP
LDESSDSEDEPEY
LDVARISLSSAEE
LDVGINSDDDDED
LEALEDSQNCDLN
LEEDNRSSPLTRE
LEEDSGSDDEQDV
LEEDSGSDDEQDV
LEEGGSSGSSLDS
LEEGGSSGSSLDS
LEHPDESRGESGL
LEHPNGSVDSVHA
LENGALSPSTXXX
LEQGNPSPVGEAG
LESDAISNSSHQS
LESGNSSADNAGS
LESNSDTEXXXXX
LESNSDTEXXXXX
LFGSGDSFKRTFP
LFSVVGSPTRGGY
LGARAPSPGLTQT
LGDMEMSPEWNYK
LGEHGGSSDGNEF
LGKLAFSQASEAG
LGLAAQSPXXXXX
LGLAYASSDDDDD
LGLSYSSSGSENA
LHDPLPSPSVSGS
LHIRDNSSGEFLV
LIAPPGSPFHKNG
LIEPSDSSHVDEK
LIRRLSSVPFIDF
LKHQIQSPVSCEP
LKRDEWSEGAVSS
LKRNVDSDLASEA
LKRNVDSDLASEA
LKRNVDSDLASEA
LKTPENSPXXXXX
LLAEQVSPRSQGS
LLASPVSPLLPTR
LLDGEFSEDDNDD
LLEEGGSSGSSLD
LLNEMASFGSQDG
LLNSQSSPKQVSK
LLSSSESDDEDDE
LLTPPGTPLFPSL
LMIGQPSDSEVGD
LMIGQPSGSEVGD
LNLDRSSGDDSME
LNLDRSSGDDSME
LNNFTDSSGSGDE
LNNGSDYSASPRG
LPDESDSDEEKVE
LPKDDRSPIYDEE
LPPPIQSPETSPE
LPQRLPSMNDDYL
LPSPQISDHELEE
LPSPSVSGSRKKQ
LPTPIFSPSREVL
LPVSQGSPSSLPF
LQEATSSPNSARD
LQEIPCSPPASPD
LQEIPRSPPASPD
LQTPPGSLTKSQK
LQVHDASDDDLPL
LRDGEASDEEEEY
LREFLASDESEND
LRNVSSTCSINEM
LSDDEFSDSEREI
LSDDERSDHGVPV
LSEGAESSLGWYR
LSESSDSDIGPRH
LSESSGYAGSDLY
LSMGEDSGDEEVD
LSPLPKSPSPPPP
LSPPRVSPSASPP
LSSSPKSPTSLLS
LSSSPKSPTSLLS
LSVDNQSNMESKE
LSYSEGSDSPPGK
LTQTPGSTFTRNF
LTRAEDSDDSILV
LTRTEDSDDSLLV
LTSSAASVRTARS
LVARAPSPCLTPI
LVFRPPTPPEQPA
LVFRPPTPPEQPT
LVVDEKSSDEGEG
LVVDSQSDTEIST
LYADDGSDDYXXX
LYKAIFSDDSDED
LYLSIDSDTEXXX
LYSPSETRSEVGT
MAEKEASPEPAEA
MANNVASNDSNRR
MAVVYDSDEEXXX
MEKFLETPSPEHK
MEQWNDSNDSIAV
MGSESDSDADRAR
MIDDDGSLSPRGR
MIDDDGSLSPRGR
MLATDYSSDEDGE
MLFVTPSPKQSGS
MLTPAATPGTAGL
MNSRASSPVLSEK
MPERRASPYGGEA
MPERRASPYGGEA
MRLLDLSDNEKIF
MSEDSGSDDDXXX
MSLSQSSNGFPME
MSRKSLSPIEVAK
MSSEEESEEEEDE
MSSEEESEEEEDE
MSSEEESEEEEEE
MVSRSYSNLLELA
MYARQASFPDNSG
MYGTADSGSSSDE
NAAAGDSEEEDXX
NAEEGESDYESSR
NARKTPSMESVDS
NAVDYESSDDDRH
NDADDDSDDFIFS
NDADDDSDDFVFS
NDEIESSDEDGLP
NDIGLDSADSEDY
NDLSAISEGSGTX
NDNPESSASLVPT
NEADFDSDDDIVG
NEANDASGENASG
NFPSSSSDDEDWS
NFSPHDSPPMPWM
NFSPPDSDSEDEQ
NFSRSDSTASEGA
NGARAPSPANNPL
NGELTDSEKDYDL
NGFPMETMNPIFR
NGGRSDSGEGFGT
NGGRSDSGEGFGT
NGRQDHSSGVIQD
NIGRTLSSGGGLS
NIPRNVSCPVSPI
NIQEDDSGGSSLY
NIQEDNSRGSSLY
NISEKASSDSSQD
NIVISSSDDEDYE
NKESNITDDSEVE
NKILVSSESEENL
NKKNGESAAEEEX
NKKNGESANEEEX
NKRRSLSNLFQEK
NKSGQTSDPNSED
NKSGQTSEPNSED
NKSGQTSEPNSED
NKTMVSSESEENL
NLQEKGSPSPREG
NLQNDYSDDEFRG
NLVAVDSPRVEHE
NLVAVDSPRVEHE
NNFTDSSGSGDED
NNGSDYSASPRGR
NNIVISSSDDEDY
NNSPRSSPDVQDG
NPESSASLVPTAR
NQGCIASRSPSPG
NQGRIASRSPSPG
NRDASLSPPAPVA
NREIVDSDDEDDL
NRHRSESPGDENP
NSKASLSSIPDNV
NSTDTTSPSPVPY
NSTSLQTPPGSLT
NSVDTSSLSPVPY
NSVDTTSFSPVPY
NSVDTTSLSPVPY
NTIVISSSDDEDY
NTRGDESPDESAA
NTVDPNSDISPPR
NVASNDSNRRETT
NVESPKSDPDKSL
NVFTSDTESDDDN
NVLNQISPAVASD
NVPSSSSDDEDWN
NVRYSSSPEATSM
NVSCPVSPIGSPL
NVSSTCSINEMDD
NVVDIASSDDDGD
NVVSNQSADSIEE
NWSLTSSAASVRT
NYGSLDSLEPAKG
NYPPLDSDDVASS
PAFGAGSGDYGRK
PAISEDSFQGEKQ
PASNLGSPGNNLT
PATTKGSEPNSPI
PCSPPASPDNGFA
PDQTPQSPEHPQR
PDSDSDSDDPQEY
PDSPFASPEKSTE
PDSPFASPEKSTE
PEDRYGSDNEARS
PEDSQQSEQKSDH
PEEAEESDHVESK
PEERVVTVASPTN
PEIKEPSPKVPKL
PENGRGSSPGSMP
PEPEEESDDDMGF
PFDSEFSPGSREM
PFQRLPSNNCPIE
PGPASVSCXXXXX
PGSDVVSDEEDES
PGSPDDSSEEDIF
PGTAGLTPRTGMT
PGVVVSSPRPRGR
PHILLSSSESDDE
PISPAVSPQPFGP
PISPAVSPQPIGP
PKDRHYSRSVSPQ
PKGEAFSSGDDAG
PKLEGFSPPSSPP
PKRHKGSPSPSQG
PKTQIQTPNPMLT
PLEAAPTPPDSSK
PLPDSISPESSAV
PLPKSPSPPPPIP
PLQSPGSASGTKN
PLRGGRSYSPNSL
PLRRFPSLPVSHG
PMEEFATPPSSPV
PNGSVDSVHANAL
PPEQPATPPFVPH
PPGGSDSDSDEGQ
PPGGSDSDSDEGQ
PPGVVVSPPRPRG
PPGVVVSSPRPRG
PPHILLSSSESDD
PPPPTATLGPGRI
PPRDDRSPVYDDD
PPRPKASPPPKPI
PPRPKASPPPKPI
PPRRQRTRNDTPS
PPRVSPSASPPLV
PPSPDGSSDMHQK
PRERSQSPDHEAD
PRGRGHSKSPPYR
PRGRSRSPDADAG
PRGRSRSPDADAG
PRNRHRSESPGDE
PRRFPGSPVDLSP
PRRFPGSPVDLSP
PRRFPGSPVDLSP
PRSPPASPDNGFV
PSGRQNSGPIPVL
PSRYSRSPSAEWI
PSSLLRTNSGMLG
PSSQQSSAANSPP
PSSRIHSGAVTPI
PSSSSESEPQENR
PTAIFWTDYVATR
PTPGMATAGGPGL
PVPVMHSPPRPVT
PVSPIGSPLLHSR
PVTPPLSSPTSRN
PYQKLGSPELNPL
PYQRGRSLGNSSD
PYRGRDYSPRYSP
PYSDISSDSDXXX
QAHDSSSSDSDND
QAIDSQSEEFVPD
QDCEEHSAQSARN
QDIDQYSGAEDDL
QDVPEDSQQSEQK
QEAEPPSPPVSLP
QEDFPRTPSPVYS
QEGGSPSPKDRRH
QEKGSPSPREGKG
QESGEASDPVLTG
QFGTEGSPDVNFS
QGIEISSPANDSS
QGNESASGDETDA
QIATPASEIEGEG
QIQSEQSPVQSPS
QIQSPVSCEPPIE
QKLQSPSPVAATE
QKLVVDSQSDTEI
QKNQVATVSDDEK
QLDLLASPVSPLL
QLDSICSPLGRRS
QLDSICSPVGRRS
QMVSPISPQKFGS
QNAESETEEEXXX
QNAESETEEEXXX
QPAEDESPQNIGL
QPAPSNSVPSSSP
QPAPSNSVPSSSP
QPMNIDSGNESDS
QPSGSDSDFEWEE
QRDRSISPIVSRD
QRERSQTPAYDTD
QRSPAISEDSFQG
QRSPAISEDSFQG
QRTASSSSLGHSS
QRTRNDTPSPEPG
QSPLEISPEGKTQ
QSSAANSPPRRGS
QSSEGSSPGESPK
QTNASDSDDSDGQ
QTNASDSDDSDGQ
QTSDPNSEDEADI
QTSDPNSEDEAEV
QTSDPNSEDETDI
QTSEPNSEDETDI
QTSEPNSEDETDI
QVDSPESPKPNEE
QVDSPGSSGLREE
QVFLSDSEDEKAE
QVFLSDSEDEKAE
QVIADPSSSSESE
QYELSESETESKP
QYGDVDSDDDEDL
QYRETQSEIADYG
RADLSDSDIRPCE
RADLSDSDIRPSE
RAESCSSPPVSPM
RAQEGGSPSPKDR
RARDMGSESDSDA
RARQYNSDDDEEE
RASNVFTSDTESD
RDFELHSSDDEAP
RDMGSESDSDADR
RDNFNDTDREESV
RDSSDESDVGDDL
RDVEAVSQESSGS
REDAGSSDSPDDS
REDIFGSFRGGAG
REEDYDSDAPEEF
REKRGASPLEIGR
RELDLGSPVSPLR
REREDISEGEESP
RETLVSSESEENL
RETMVSSESEDNL
RFAQVSTSDDEDE
RFAQVSTSDDEDE
RFDSINSSKDFGS
RFNDESTDDDQPR
RGGDNSSEENDGS
RGGRSYSPNSLDA
RGLFAESSDSDPG
RGNYSVSPDRMHE
RGRSPLSPPRRLR
RHDDDSSSDGEHA
RHDDDSSSDGEHA
RHERKQSEQNIGA
RHKGSPSPSQGRK
RHSRSKSAEGDDG
RHVSSPSPSPSPY
RHVSSPSPSPYSD
RIARDDSFSPEQK
RIARDDSFSPEQK
RIARDDSFSPEWK
RIARDDSFSPEWK
RIDDSLSPASLDS
RIYRDESDSDDSF
RKASYFSDESDEE
RKDESGSENAQDT
RKPSRYSRSPSAE
RKQPSGSDSDFEW
RKSTKNSDSDEDE
RKSVVESDESCET
RKVSAGTPECVPN
RLLPQGSGDLMSG
RLMTPRSPGGNAA
RLQSPESESQLER
RLRESQTPLLGGE
RLSGNLSVESQGE
RLSLSASQNGSRS
RLSPEASPRSHMT
RLSPEASPRSHMT
RLTRFDSINSSKD
RMVRVLSGNNLGM
RNDDSESEDEAPR
RNDVQISRPSSSD
RNKNSSTENEEGE
RNNGNASPDVHDD
RNNIVISSSDDED
RNRVANSVSQDES
RNRWDETPTPGRL
RNTIVISSSDDED
RNVEPISPMSSRV
RPEGARSPSPEPI
RPEGARSPSPEPI
RPSGPDSDSDSDD
RPSGPDSGSDSDN
RPTQMVSPISPQK
RQGRTTSIYSLLG
RRAWSESDDDEPV
RRAWSESDDDEPV
RRDRSLSPYSSYS
RREEVSSDEENSP
RRERSLSGDGGGH
RREVIESGSERSE
RRFAQVSTSDDED
RRFNDESTDDDQP
RRKRPRTPTPGHY
RRMLFVTPSPKQS
RRNFSRSDSTASE
RRQGRTTSIYSLL
RRRGNYSVSPDRM
RRRRAWSESDDDE
RRRRAWSESDDDE
RRRRERSLSGDGG
RRRRSPSYDVYDR
RRRRSPSYEAYER
RRRRSPSYEAYER
RRRRSPSYGHGRR
RRVRNDTPSPEAL
RRVRNDTPSPEPL
RRVRNDTPSPEPL
RRVRNDTPSPEPL
RRVRNDTPSPEPL
RRYRSPSSPFIPF
RSESSISNNSDDE
RSFDEFSDDGEVY
RSFDEFSDEEVYD
RSFDELSDGEVYE
RSFDERSLGELSI
RSGGDQYDPLFDS
RSKNFRSSSDEED
RSLGELSIGLARG
RSLGNSSDDNLES
RSLTPISPAVSPQ
RSLTPISPAVSPQ
RSNPFDSDDEFDN
RSRGSISPPPPPL
RSRRDRSLSPYSS
RSRSPASADALPS
RSSFGHSPPPILP
RSSGDDSMEEDML
RSSGDDSMEEDVL
RSSGDDSMEEDVL
RSVWSGSDEEKTL
RTASSSSLGHSSG
RTGSLDSNYNPVK
RTPPGGSDSDSDE
RTPPGGSDSDSDE
RTVDPYSDISSDS
RVANSVSQDESPS
RVAQVSTSDDEDE
RVDTAVSDDCSNL
RVPKGASEEDSED
RVVGGESGDEALD
RWASGDSSSGDEG
RWDETPTPGRLAD
RWRSDETSDEEEQ
RYRSPSSPFIPFD
RYSRSPSAEWIEQ
SAAGVDSDEDDEX
SADSEDYSDXXXX
SAELQESDGEIRE
SAKYSPSLAYSPS
SALYSPSETRSEV
SAPSNSSMQQGKG
SASGDETDADFET
SASYDDSEDDLFG
SDAISNSSHQSGR
SDAISNSSHQSGR
SDDEFDSEEESSE
SDDNLHSPLISRQ
SDDPNLSPPAPPP
SDEEDESDDEVLY
SDEEPLSDESHKT
SDEGDGSPAAVHD
SDFDNLYSTDEEI
SDFMTEYVVTRWY
SDIASDSEAKSLK
SDISSDSDXXXXX
SDKELQSSGNEDP
SDNEARSPGAAPQ
SDRADLSDSDIRP
SDRADLSDSDIRP
SDRTEFSGPSDTN
SDSDSESDGDLSM
SDSMVNTPPQSPG
SDSPPTSPLHKTG
SDVEVNSDNESDD
SEAVSGSPDHYGR
SEDEPEYDELPPF
SEDMEESPRHKER
SEEAFLSFINQNR
SEENDGSEEVEIQ
SEFSPGSREMTVS
SEGKTQSPLEISP
SEGNVASREASAD
SEGRGLTQTPGST
SEKSMPSSEEEDA
SELPSETEETGNE
SESDFMTEYVVTR
SESETESKPEKSN
SESRQPSPDQDPL
SFGGAASHSGPIM
SFGGAASHSGPIM
SFLESNSDTEXXX
SFPDGSSPPAVKT
SFRGRLTSEDEEL
SFRNDDSESEDEA
SFRSNPTNXXXXX
SFSRSDSFNMQDG
SGDQSISPRQKXX
SGEDEETEDDSEF
SGEDEETEDDSEF
SGGAGDSDHSDLE
SGGAGDSDNSDIE
SGGQLGSPGIRSG
SGGVPRSPSPPPG
SGKIPSSDSSDDE
SGKIPSSDSSDDE
SGKLSESSGYAGS
SGNESDSEXXXXX
SGNSLESPEICVS
SGPDSDSDSDDPQ
SGPDSGSDSDNPQ
SGQWEMSPEVLAL
SGRERDSSDESDV
SGSPPVSPRAESC
SGYCGSSDDDIER
SHIAVDSPRVGRR
SIESYGSFDGNAM
SILGPESPETEPS
SISPIVSRDDLEK
SISVPNSPQSSKS
SKADDDSDKSPKV
SKASLSSIPDNVT
SKDDAASHVSRTD
SKGSLGSLNMITG
SKLIEPSDSSHVD
SKLMLPSPQISDH
SKLTELSGSSQVD
SKNFRSSSDEEDG
SKSDGASPIDSPQ
SKSGQTSDPNSED
SKTSHLSWSPESG
SLDRPRSPGLWTS
SLLNSQSPKQVSK
SLQKKRSAPTTPL
SLRKQPSGSDSDF
SLSKSPSLKSNCD
SMESVDSSGEEEL
SMISDVSGDEAVL
SNAKNLSESSDSD
SNAKSISSAQFFG
SNAKSISSAQYFG
SNDDLESISARGA
SNITDDSEVEWEE
SNLNDSSDLENGE
SNNSGFSPRKPEI
SNQSADSIEEAIL
SNSSHQSGRRSLD
SNSSHQSGRRSLD
SNSSHQSGRRSLD
SNSSHQSGRRSLD
SPARGRSPLSPPR
SPASHASKVLMLS
SPEICVSDLEASV
SPFREESGDEELS
SPIREGSEERRAK
SPLKEVSPGQKSK
SPMLACSVLEGVG
SPPDSDSEDEQEQ
SPPQPPSPVREGS
SPQRDRSISPIVS
SPRHVSSPSPSPS
SPRHVSSPSPSPY
SPRIPGSPPVALP
SPRRRRSPSYGHG
SPSAPHSPHLSGL
SPSSFGSPRAAMI
SPTQAPSPMKSDP
SPVREGSEEGLSP
SPVREGSEEGSPP
SPVREGSEEGSSP
SPVRGNSAELQES
SPYAEDSDEELLK
SQDETPTADNTPQ
SQTPSGTVVDDGH
SRDLLESVAQIVA
SREDPGSGDDEII
SREELISDSDEEE
SRKGYDSGSSDSD
SRKGYDSGSSDSD
SRKRGISDSDDED
SRNKNSSTENEEG
SRQRTESPFSFPR
SRSLLNSQSPKQV
SSDEELSDDEYAA
SSDEENSPPCVKS
SSEDDDSPLARHV
SSGYAGSDLYDYK
SSGYCGSSDDDIE
SSISNNSDDEAHQ
SSKFASSEDEFMD
SSKVSNSPLKEVS
SSNNPRSLDNSNS
SSPGSGSPPVSPR
SSPKSPTSLLSDH
SSPKSPTSLLSDQ
SSPRNLSDDDTGT
SSSRWASGDSSSG
SSTRARSSFGHSP
SSVDVDSGISDDE
SSWGRRSGQWEMS
STFVVHSGSESES
STKNSDSDEDETF
STQKEASPEPVKV
STRARSSFGHSPP
STTSTRSFAFPIL
SVATTASVPTSPA
SVDADDSDVEVNS
SVDGDVSSENRRE
SVEGTASPSEKVG
SVFGNDSDDEXXX
SVKEPASQGSAPL
SVLWLDSPPRSRI
SVNAPNSPRFRSN
SVVSDDSLDGNSL
SWSPDNSPNRSSE
SYFSDESDEEEXX
SYKVNLSDEEDLG
SYLPASTPPSPSR
SYSSSGSENAGDG
SYVVEESDEELAD
TADSGSSSDEEGV
TAGMSLSQSSNGF
TATVLKTPENSPX
TAYSPASHASKVL
TDSVPASPXXXXX
TDSVPASPXXXXX
TDTTSPSPVPYIF
TDTYDGSPCGKTL
TEDSDDSLLVDEL
TEFSGPSDTNLRR
TEKSVPSPVGLDE
TFTRNFTPFDEID
TGDDSDSNTSDVK
TGLVSYSDESEDD
TIPRSLSPPRVSP
TIQQAYTVXXXXX
TIVISSSDDEDYE
TLVSSESEENLIA
TMVSSESEDNLIT
TMVSSESEENLIT
TPAGGVTPGATPA
TPAVLPTPIFSPS
TPKSERSDDIFCD
TPNPMLTPAATPG
TPTADNTPQKSSR
TPTPMGTPLYAIP
TQGGSDTEEEETD
TQGGSDTEEEETD
TQTPGSTFTRNFT
TSHLSWSPESGDS
TTEGTESPKGRQP
TTVAEKSPAEKKP
TVSSDQTLGTVLN
TWSPAYYSPRHHG
TYGGESSDNEVDS
TYGNVPSSSSDDE
TYVNFPSSSSDDE
VACMNETEMMEQW
VADSGISDDEPLS
VAEDLHSDDESEG
VAKSETSDEDEEA
VAKSETSDEDEEA
VAQIVASKIFTNH
VAQVSTSDDEDEV
VARISLSSAEEGS
VASDDSSSHNQLQ
VASPTPSGTVIVD
VASREASADISNL
VDGARESSLEPSE
VDGARESSLEPSE
VDGDVSSENRRET
VDSDLASEAGYGD
VDSDLASEAGYGD
VDSDLASEARFGN
VDSDTESGGGPNN
VDSFGDSEDSLEE
VDSPGSSGLREEA
VDTTSLSPVPYVL
VEEKEESDDDMGF
VEEVKSSPEATRL
VENDVVSGDSLDK
VEREDISEGESPL
VEREDISEGESPL
VERGEFSPCGTPT
VETALPSPRLSSS
VETVSGSPSGAKN
VEVIALSPKSLMA
VFAKSDSEDEEKS
VFEEEDSEETEED
VFERQNSLLAEQV
VFQRGGSFLAGNL
VGCCSPSSPSSFG
VGLGSLSDVDDLA
VGPASSSQXXXXX
VHSGSESESESGS
VHSYPNSPYLDVE
VIADPSSSSESEP
VIPKDATSDEDEE
VKEGMESDEEIRR
VKGKVGSPYAEDS
VLDSEASPALSPE
VLDSEDSEGENQT
VLLPNISGIFNRK
VLSGKLSESSGYA
VLSGSRSFSGQPP
VNDEIESSDEDGL
VNFPSSSSDDEDW
VNGENDTDDADSD
VNKILVSSESEEN
VNKTMVSSESEEN
VNNIDSSEDDDSP
VNSDNESDDDDDD
VNSDVGSVGLPSS
VNTPPQSPGRSRS
VPADYDSDDEFIA
VPDRLQSPESESQ
VPDRLQSPESESQ
VPHRPASPQGPSP
VPKASGSPPVPVM
VPREDRSPIYNDD
VPSADLSFGESKV
VQDLCHSDSDIEE
VRERSRSQSIVDE
VRERSRSQSIVDE
VRERSRSQSIVDE
VRETLVSSESEEN
VRETMVSSESEDN
VRFECESDASSES
VRNDTPSPEALVN
VRNDTPSPEPLAN
VRNDTPSPEPLAN
VRNDTPSPEPLVN
VRNDTPSPEPLVN
VSAEGDSENEDYI
VSDDENTREDVPE
VSEGENSEVSRGG
VSLNNFTDSSGSG
VSLSQESGEASDP
VSPCPVTPAVLPT
VSSPSPSPSPYSD
VSYDDGSPDSGRN
VSYSDESEDDDXX
VTDADATDSSSDE
VTSSDVSGDEAVL
VVANAPSNANTPS
VVDEKSSDEGEGA
VVDIASSDDDGDA
VVESDESCETASG
WAAGDNSPGDEGE
WASGDSSSGDEGE
WDLPDATPGIGRW
WGHSDVSDEDDDE
WGHSDVSDGDDDE
WGQRERSQTPAYD
WGSGSESDESDDE
WIFSPVSGDAGSK
WKVPQASPEPDGA
WLGSNGSGDQSIS
WLQNAESETEEEX
WLQNAESETEEEX
WNDSNDSIAVAAA
WRSDETSDEEEQN
WSHRNFSPHDSPP
WSPAYYSPRHHGH
XMIAAISPPPPTA
XMVDSDTESGGGP
XQSAKYSPSLAYS
XXRRSGSWEIATD
XXRRSGSWEIATD
XXXMVDSDTESGG
XXXXRRSGSWEIA
XXXXRRSGSWEIA
YDTGDDSDSNTSD
YEGASDSEAKSNR
YFDSGNSGSDEDL
YFDSGNSGSDEDL
YGGEAESPVNERY
YGGEAESPVNERY
YGNVPSSSSDDED
YGRERISPENGRG
YIEDEMSDSGSTG
YIVRERSRSQSIV
YIVRERSRSQSIV
YKRDRGSPEYGQI
YLPIFDSDEGYSP
YLPKFDSDEGHSP
YLQTNASDSDDSD
YLQTNASDSDDSD
YMAFSPSPSAPHS
YMEPETSDSGSMI
YMEPETSDSGSMT
YMEPETSDSGSMT
YPDCPLSDDEFSD
YPFYAVSAPASPT
YPSSQQSSAANSP
YPYEPISAXXXXX
YRDESDSDDSFGN
YRGGSRSPPYEDT
YRGRDYSPRYSPH
YRKERASPENIQG
YRKERASPENIQG
YRKERASPENIQG
YRKRSRSMSVDLD
YRKRSRSMSVDLD
YRQYELSESETES
YRRRRRSPSYDVY
YRRRRRSPSYEAY
YRRRRRSPSYEAY
YSEGSDSPPGKSA
YSNRGLSDDERSD
YSPRERSQSPDHE
YVESEESEEIDEG
YVNFPSSSSDDED
YVWLICSPAKKCG
