# Supplementary material for: Quantitative phosphoproteomic profiling of fiber differentiation and initiation in a fiberless mutant of cotton
Source: BMC Genomics. 2014 Jun 12;15(1):466. doi: 10.1186/1471-2164-15-466 (PMC4070576; doi:10.1186/1471-2164-15-466)
Supplement: Supplementary file 11 — Additional file 11: Table S9: Five sheets were included. Sheet 1: quantitative analysis of 830 phosphopeptides. Sheet 2: Differentially phosphorylated proteins between WT and fl -3 DPA ovules. Sheet 3: Differentially phosphorylated proteins between WT and fl 0 DPA ovules. Sheet 4: Differentially phosphorylated proteins between WT 0 DPA and fl -3 DPA ovules. Sheet 5: Differentially phosphorylated proteins between fl 0 DPA and fl -3 DPA ovules. (XLSX 257 KB) [file 12864_2014_6151_MOESM11_ESM.xlsx]

## Sheet: sheet 1
Quantitative analysis of 830 phosphopeptides
Sequence	Protein Groups	Protein Group Accessions	Modifications	pRS Site Probabilities	pRS Score	IonScore	Charge	MH+ [Da]	ΔM [ppm]	Significance analysis
										C-A		B-D		B-A		D-C
										C/A	p value	B/D	P value	B/A	p value	D/C	P value
aAATNLHTDADGsDRLRsVsPTPk	1	TC232805	N-Term(iTRAQ4plex); S13(Phospho); S18(Phospho); S20(Phospho); K24(iTRAQ4plex)	T(4): 0.0; T(8): 0.1; S(13): 98.6; S(18): 98.6; S(20): 98.6; T(22): 4.3	131	22.39	4	3008.35	0.456715	1.11613	0.280142	1.34873	0.353073	1.2446	0.438365	0.826779	0.372402
aAATVVANAPsNANtPSk	1	DW238060	N-Term(iTRAQ4plex); S11(Phospho); T15(Phospho); K18(iTRAQ4plex)	T(4): 0.0; S(11): 99.9; T(15): 99.9; S(17): 0.1	158	30.4	3	2132.01	4.92096	1.10756	0.310276	1.46374	0.220372	1.11219	0.755213	0.686035	0.139843
aADELsEEsREPASk	1	Cotton_D_gene_10006158	N-Term(iTRAQ4plex); S6(Phospho); S9(Phospho); K15(iTRAQ4plex)	S(6): 100.0; S(9): 100.0; S(14): 0.0	117	26.67	3	2066.89	0.594873	0.860693	0.269729	1.3158	0.39886	1.22388	0.480298	1.08068	0.897951
aAMSGGVPRsPsPPPGk	1	EX167090	N-Term(iTRAQ4plex); S10(Phospho); S12(Phospho); K17(iTRAQ4plex)	S(4): 0.0; S(10): 100.0; S(12): 100.0	141	22.97	3	2040.96	0.0577379	1.10925	0.304164	0.81299	0.496031	1.25892	0.411036	1.396	0.244842
aANIFHsDDEDEVER	1	TC256642	N-Term(iTRAQ4plex); S7(Phospho)	S(7): 100.0	188	38.58	3	1970.82	-0.422885	0.990925	0.942909	0.919769	0.788947	0.862691	0.52862	0.946533	0.693033
aANVPADYDsDDEFIAPR	1	Cotton_D_gene_10015473	N-Term(iTRAQ4plex); S10(Phospho)	Y(8): 0.0; S(10): 100.0	248	61.92	3	2189.95	0.0541825	1.17809	0.124095	0.561023	0.0978299	0.97595	0.846012	1.47662	0.153422
aAPAEHLPSSVDETsPDHsQDGLGSFk	1	Cotton_D_gene_10019368	N-Term(iTRAQ4plex); S15(Phospho); S19(Phospho); K27(iTRAQ4plex)	S(9): 25.6; S(10): 25.6; T(14): 25.6; S(15): 25.6; S(19): 95.7; S(25): 1.7	73	35.7	4	3227.42	1.10674	0.960296	0.848363	1.29592	0.428158	1.29644	0.345684	1.04176	0.999592
acLEDDEsDGELsPk	1	Cotton_D_gene_10007860	N-Term(iTRAQ4plex); C2(Carbamidomethyl); S8(Phospho); S13(Phospho); K15(iTRAQ4plex)	S(8): 100.0; S(13): 100.0	95	25.84	3	2112.84	2.90267	1.15507	0.170493	1.2686	0.470408	1.04412	0.958752	0.712553	0.171854
aDDDsDksPk	1	Cotton_D_gene_10008211	N-Term(iTRAQ4plex); S5(Phospho); K7(iTRAQ4plex); S8(Phospho); K10(iTRAQ4plex)	S(5): 100.0; S(8): 100.0	101	24.85	4	1669.71	0.592314	1.12795	0.242303	3.20898	1.00139e-08	1.28705	0.361212	0.35558	0.00439283
aDILDGIssGGEVNEEFGR	1	Cotton_D_gene_10040273	N-Term(iTRAQ4plex); S8(Phospho); S9(Phospho)	S(8): 100.0; S(9): 100.0	285	90.05	3	2268.96	0.517533	1.00238	0.865762	0.805929	0.478906	0.909587	0.657723	1.12594	0.781973
aDIQDEDGsLWGGsDEELDk	1	Cotton_D_gene_10018832	N-Term(iTRAQ4plex); S9(Phospho); S14(Phospho); K20(iTRAQ4plex)	S(9): 100.0; S(14): 100.0	198	57.58	3	2627.06	-1.90706	1.02024	0.749969	1.69191	0.0696003	1.53108	0.103526	0.88699	0.520888
aDIQDEDGsLWGGsDEELDkTSDLDR	1	Cotton_D_gene_10018832	N-Term(iTRAQ4plex); S9(Phospho); S14(Phospho); K20(iTRAQ4plex)	S(9): 99.9; S(14): 99.9; T(21): 0.1; S(22): 0.0	166	54.02	3	3314.39	2.40682	0.887503	0.39639	1.89014	0.0200079	1.20091	0.530129	0.715888	0.17624
aDLsDsDIRPcEEDGVR	1	TC243616	N-Term(iTRAQ4plex); S4(Phospho); S6(Phospho); C11(Carbamidomethyl)	S(4): 100.0; S(6): 100.0	103	19.64	3	2237.89	-0.147668	0.946217	0.753305	0.871025	0.648214	0.851092	0.497804	1.03266	0.970366
aDLsDsDIRPSEEDGVR	1	DR452563	N-Term(iTRAQ4plex); S4(Phospho); S6(Phospho)	S(4): 99.0; S(6): 99.0; S(11): 1.9	85	24.26	3	2164.89	0.508641	0.918523	0.574247	1.32881	0.380351	1.26021	0.40864	1.0325	0.969838
aEDsDDsILVDELDQGPAIPWGR	1	Cotton_D_gene_10006330	N-Term(iTRAQ4plex); S4(Phospho); S7(Phospho)	S(4): 100.0; S(7): 100.0	268	75.02	3	2802.21	1.24894	0.733009	0.0146149	1.0442	0.88663	0.977421	0.850183	1.277	0.43984
aEEEEDDDkVEsPVTR	1	ES842996	N-Term(iTRAQ4plex); K9(iTRAQ4plex); S12(Phospho)	S(12): 99.9; T(15): 0.1	104	28.13	3	2215.98	-1.1681	0.965338	0.882678	1.71999	0.0591615	1.36772	0.244673	0.82374	0.365677
aEEsEssDDDFENTLVSR	1	TC255187	N-Term(iTRAQ4plex); S4(Phospho); S6(Phospho); S7(Phospho)	S(4): 100.0; S(6): 100.0; S(7): 100.0; T(14): 0.0; S(17): 0.0	225	111.25	2	2413.85	0.675135	0.91984	0.582405	1.16835	0.643327	0.993253	0.8949	0.924216	0.62597
aEMGmEGsPsPLAPPk	1	Cotton_D_gene_10034155	N-Term(iTRAQ4plex); M5(Oxidation); S8(Phospho); S10(Phospho); K16(iTRAQ4plex)	S(8): 100.0; S(10): 100.0	181	29.48	3	2062.88	-1.17631	1.16773	0.143463	0.873502	0.655119	0.900425	0.632056	0.882754	0.509533
aEMGVEGsPsPLAPSNQk	1	Cotton_D_gene_10035889	N-Term(iTRAQ4plex); S8(Phospho); S10(Phospho); K18(iTRAQ4plex)	S(8): 100.0; S(10): 100.0; S(15): 0.0	200	65.94	3	2247	0.493091	1.10724	0.311429	0.928438	0.814872	1.02985	0.996623	1.0018	0.868725
aEPDNTsPVPDNNVDQL	1	Cotton_D_gene_10018192	N-Term(iTRAQ4plex); S7(Phospho)	T(6): 2.1; S(7): 97.9	103	13.9	2	2048.89	-0.353223	1.16059	0.158237	0.80708	0.481675	1.07842	0.853383	1.1513	0.718851
aEScSsPPVsPMAQSLSR	1	Cotton_D_gene_10012858	N-Term(iTRAQ4plex); C4(Carbamidomethyl); S6(Phospho); S10(Phospho)	S(3): 0.0; S(5): 0.9; S(6): 99.1; S(10): 100.0; S(15): 0.0; S(17): 0.0	217	23.09	2	2194.91	2.61644	0.984687	0.985557	0.777435	0.413192	0.827282	0.43644	1.08066	0.898003
aFDsPPGsNEHNLQQk	1	ES833317	N-Term(iTRAQ4plex); S4(Phospho); S8(Phospho); K16(iTRAQ4plex)	S(4): 100.0; S(8): 100.0	143	30.98	3	2216.97	2.86584	0.99411	0.921289	1.2497	0.500923	1.23712	0.453166	0.995798	0.849164
aFDsPPPSNEQNFEQk	1	ES833317	N-Term(iTRAQ4plex); S4(Phospho); K16(iTRAQ4plex)	S(4): 98.4; S(8): 1.6	88	21.34	3	2202.99	-2.73522	0.903396	0.48381	0.684947	0.239566	0.587608	0.046915	0.949625	0.702533
aFGDDGSDVVsPR	1	Cotton_D_gene_10019024	N-Term(iTRAQ4plex); S11(Phospho)	S(7): 0.0; S(11): 100.0	135	37.95	2	1545.67	1.25092	1.03881	0.637231	1.91726	0.0165663	2.07963	0.00386552	1.04416	0.993292
aFVDEEAEEsDDsDNDLLR	1	TC256156	N-Term(iTRAQ4plex); S10(Phospho); S13(Phospho)	S(10): 100.0; S(13): 100.0	197	49.62	2	2472.94	-2.34123	0.940103	0.712649	1.21157	0.565561	0.898585	0.626924	0.788926	0.294106
aGELsQSHsIVR	1	Cotton_D_gene_10020658	N-Term(iTRAQ4plex); S5(Phospho); S9(Phospho)	S(5): 2.4; S(7): 97.7; S(9): 99.9	71	21.57	3	1587.71	0.752413	1.23277	0.0545635	1.00837	0.960049	1.24267	0.442146	0.999663	0.861757
aGGGDDMEVPEADsPPAPSQPAk	1	Cotton_D_gene_10015444	N-Term(iTRAQ4plex); S14(Phospho); K23(iTRAQ4plex)	S(14): 100.0; S(19): 0.0	178	40.72	3	2591.16	2.07618	1.02419	0.725262	1.32759	0.382071	1.04183	0.965957	0.766219	0.252857
aGILHLIQsPDVsVNAPR	1	TC267511	N-Term(iTRAQ4plex); S9(Phospho); S13(Phospho)	S(9): 100.0; S(13): 100.0	158	31.83	3	2191.08	0.954242	0.937927	0.698302	0.844068	0.575121	1.04062	0.969757	1.31446	0.370572
aIDFSQFLDDPcPssDPDQPEsASGLR	1	Cotton_D_gene_10016877	N-Term(iTRAQ4plex); C12(Carbamidomethyl); S14(Phospho); S15(Phospho); S22(Phospho)	S(5): 0.0; S(14): 100.0; S(15): 100.0; S(22): 98.7; S(24): 1.3	108	42.72	3	3335.32	6.82885	1.30435	0.0163662	1.64986	0.0880142	0.664921	0.121079	0.308979	0.00235029
aIFsDDsDEDVEDTNTk	1	TC230467	N-Term(iTRAQ4plex); S4(Phospho); S7(Phospho); K17(iTRAQ4plex)	S(4): 100.0; S(7): 100.0; T(14): 0.0; T(16): 0.0	203	67.97	2	2348.94	3.86691	0.903813	0.486218	1.3049	0.414769	1.17642	0.587156	0.997478	0.854634
aIITEEVEPEsPk	1	Cotton_D_gene_10018241	N-Term(iTRAQ4plex); S11(Phospho); K13(iTRAQ4plex)	T(4): 0.0; S(11): 100.0	127	40.5	3	1809.92	2.00815	0.968484	0.904117	1.19491	0.594999	1.1979	0.536909	1.03513	0.978551
aIPEcNssDFEEGDHVTR	1	TC240396	N-Term(iTRAQ4plex); C5(Carbamidomethyl); S7(Phospho); S8(Phospho)	S(7): 100.0; S(8): 100.0; T(17): 0.0	124	26.16	3	2366.92	2.40201	0.904899	0.492502	0.778037	0.414522	0.686205	0.150172	0.974661	0.781049
aLEPNELEHPNGsVDsVHANALSR	1	Cotton_D_gene_10008115	N-Term(iTRAQ4plex); S13(Phospho); S16(Phospho)	S(13): 100.0; S(16): 100.0; S(23): 0.0	197	53.73	3	2860.28	2.06332	1.09105	0.374894	0.890537	0.703379	0.866121	0.537834	0.891423	0.53291
aLGsFRsNPSN	1	Cotton_D_gene_10018179	N-Term(iTRAQ4plex); S4(Phospho); S7(Phospho)	S(4): 99.9; S(7): 99.9; S(10): 0.1	76	17.78	2	1453.6	0.453326	1.02456	0.72294	0.844764	0.576958	0.66488	0.121025	0.768191	0.256269
aLGsFRsNPTN	1	Cotton_D_gene_10018411	N-Term(iTRAQ4plex); S4(Phospho); S7(Phospho)	S(4): 97.9; S(7): 4.1; T(10): 97.9	93	35.8	2	1467.62	0.764666	1.04715	0.589643	0.667689	0.213929	1.25069	0.426582	1.78881	0.0142066
aLGsFRsQTHV	1	Cotton_D_gene_10019562	N-Term(iTRAQ4plex); S4(Phospho); S7(Phospho)	S(4): 100.0; S(7): 100.0; T(9): 0.0	93	34.55	2	1506.66	-0.010079	0.851049	0.231076	1.03813	0.899017	2.86885	2.51e-05	3.24715	4.56633e-13
aLLEGGsDDEGASTEAHGR	1	DT462601	N-Term(iTRAQ4plex); S7(Phospho)	S(7): 100.0; S(13): 0.0; T(14): 0.0	227	39.17	3	2095.9	-4.40774	1.00795	0.828971	1.28172	0.449844	1.89934	0.0118857	1.47018	0.159606
aLNSAAGVDsDEDDE	1	Cotton_D_gene_10005672	N-Term(iTRAQ4plex); S10(Phospho)	S(4): 0.0; S(10): 100.0	273	106.51	2	1731.67	0.147388	1.01785	0.765087	0.851326	0.594417	1.05506	0.9246	1.21758	0.563614
aLNTLQsFPR	1	Cotton_D_gene_10019977	N-Term(iTRAQ4plex); S7(Phospho)	T(4): 0.0; S(7): 100.0	132	42.35	2	1370.69	-0.379146	1.10005	0.338561	0.625694	0.159935	1.12135	0.729674	1.62917	0.0538397
aLQPLAATADsDE	1	Cotton_D_gene_10028598	N-Term(iTRAQ4plex); S11(Phospho)	T(8): 1.3; S(11): 98.7	119	42.52	2	1525.69	1.72083	1.0997	0.339943	0.898917	0.727583	1.00199	0.919426	1.01361	0.907468
aNQDQVASVNLQPDQTPQsPEHPQR	1	ES842038	N-Term(iTRAQ4plex); S19(Phospho)	S(8): 0.0; T(16): 0.0; S(19): 100.0	280	54.02	3	3008.39	-3.52015	0.94224	0.726802	1.11546	0.744022	0.853138	0.503199	0.811712	0.339808
aPDVDNVEsPksDPDk	1	Cotton_D_gene_10007850	N-Term(iTRAQ4plex); S9(Phospho); K11(iTRAQ4plex); S12(Phospho); K16(iTRAQ4plex)	S(9): 100.0; S(12): 100.0	128	19.03	4	2305.04	0.840079	1.0038	0.85633	2.04106	0.00661255	1.37788	0.232527	0.672524	0.125405
aPIQTWsGPLIDSSAVGAPR	1	TC265663	N-Term(iTRAQ4plex); S7(Phospho)	T(5): 1.6; S(7): 98.3; S(13): 0.0; S(14): 0.0	87	16.28	3	2247.13	-0.801368	0.943784	0.737065	0.821738	0.517693	1.20999	0.510003	1.56018	0.0888021
aPPHILLsssEsDDEDDEASk	1	TC273543	N-Term(iTRAQ4plex); S8(Phospho); S9(Phospho); S10(Phospho); S12(Phospho); K21(iTRAQ4plex)	S(8): 100.0; S(9): 100.0; S(10): 100.0; S(12): 100.0; S(20): 0.0	205	50.79	3	2850.07	-0.802715	1.32506	0.0112723	1.22023	0.550539	1.29831	0.342657	0.802976	0.321776
aPsHsPYGR	1	Cotton_D_gene_10030715	N-Term(iTRAQ4plex); S3(Phospho); S5(Phospho)	S(3): 100.0; S(5): 98.3; Y(7): 1.7	84	42.37	3	1275.5	0.468083	1.06777	0.481066	0.681868	0.234839	1.46482	0.148224	2.0119	0.0014521
aPsPANNPLLGSLPk	1	Cotton_D_gene_10010972	N-Term(iTRAQ4plex); S3(Phospho); K15(iTRAQ4plex)	S(3): 100.0; S(12): 0.0	98	31.98	3	1843.99	1.47446	0.784965	0.0613256	1.21732	0.555567	0.868758	0.544948	0.909171	0.582404
aPsPcLTPIGGGR	1	Cotton_D_gene_10003250	N-Term(iTRAQ4plex); S3(Phospho); C5(Carbamidomethyl)	S(3): 100.0; T(7): 0.0	141	31.42	2	1506.73	0.118387	1.06309	0.504521	0.909318	0.757999	0.875181	0.562374	0.905338	0.571534
aPsPGLTQTVGGR	1	Cotton_D_gene_10034283	N-Term(iTRAQ4plex); S3(Phospho)	S(3): 100.0; T(7): 0.0; T(9): 0.0	172	54.41	2	1464.73	0.966201	1.04109	0.624023	0.84508	0.577795	1.23367	0.46013	1.4022	0.236679
aPTVTSsDVsGDEAVLPLSk	1	Cotton_D_gene_10014302	N-Term(iTRAQ4plex); S7(Phospho); S10(Phospho); K20(iTRAQ4plex)	T(3): 0.0; T(5): 0.8; S(6): 0.8; S(7): 98.5; S(10): 100.0; S(19): 0.0	186	32.28	3	2421.14	0.239656	0.952498	0.795517	1.15275	0.67246	0.974159	0.840932	0.887219	0.521506
aPVSMIsDVsGDEAVLPVSk	1	Cotton_D_gene_10015545	N-Term(iTRAQ4plex); S7(Phospho); S10(Phospho); K20(iTRAQ4plex)	S(4): 0.0; S(7): 100.0; S(10): 100.0; S(19): 0.0	169	54.36	3	2449.16	-0.315507	1.0475	0.587698	0.93515	0.835087	1.01782	0.963505	1.03905	0.991544
aQADQISNsPEIkEPsPk	1	Cotton_D_gene_10034077	N-Term(iTRAQ4plex); S9(Phospho); K13(iTRAQ4plex); S16(Phospho); K18(iTRAQ4plex)	S(7): 0.0; S(9): 100.0; S(16): 100.0	153	29.44	3	2531.22	0.538015	1.25622	0.0373413	1.50176	0.185616	0.748034	0.256771	0.396513	0.0073948
aQAEIAELQHGENEANDAsGENAsG	1	Cotton_D_gene_10011571	N-Term(iTRAQ4plex); S19(Phospho); S24(Phospho)	S(19): 100.0; S(24): 100.0	138	47.43	3	2816.12	2.32867	0.9623	0.861992	1.133	0.710048	1.17659	0.586748	1.07915	0.901925
aQNPAVNcVTSSIAESGGsPR	1	Cotton_D_gene_10027926	N-Term(iTRAQ4plex); C8(Carbamidomethyl); S19(Phospho)	T(10): 0.1; S(11): 0.1; S(12): 0.1; S(16): 3.4; S(19): 96.2	88	10.95	3	2326.07	2.055	0.98257	0.999888	1.06491	0.844586	0.897732	0.624547	0.857969	0.445775
aRssFGHsPPPILPLPAVDNNDHPSk	1	ES814215	N-Term(iTRAQ4plex); S3(Phospho); S4(Phospho); S8(Phospho); K26(iTRAQ4plex)	S(3): 100.0; S(4): 100.0; S(8): 100.0; S(25): 0.0	76	12.17	4	3278.5	-0.397125	0.894945	0.436271	1.32368	0.387592	1.16478	0.615637	0.983256	0.808575
asAEVLGk	1	DR459134	N-Term(iTRAQ4plex); S2(Phospho); K8(iTRAQ4plex)	S(2): 100.0	139	43.71	2	1142.61	1.0932	0.740354	0.0183389	1.01517	0.946076	1.63236	0.0585221	2.1719	0.000207966
aSGsPPVPVMHsPPRPVTVk	1	ES819647	N-Term(iTRAQ4plex); S4(Phospho); S12(Phospho); K20(iTRAQ4plex)	S(2): 0.1; S(4): 99.9; S(12): 99.9; T(18): 0.1	117	57.15	3	2488.24	0.262456	1.03056	0.686212	0.705025	0.272028	1.12526	0.718934	1.54872	0.0960849
asLSsIPDNVTR	1	Cotton_D_gene_10022524	N-Term(iTRAQ4plex); S2(Phospho); S5(Phospho)	S(2): 4.6; S(4): 97.7; S(5): 97.7; T(11): 0.0	71	37.43	2	1563.69	-3.8336	1.17323	0.132883	0.881224	0.676833	1.21297	0.503522	1.17322	0.665809
aSNVFtsDtESDDDNVPIATLR	1	Cotton_D_gene_10030814	N-Term(iTRAQ4plex); T6(Phospho); S7(Phospho); T9(Phospho)	S(2): 0.0; T(6): 75.0; S(7): 75.0; T(9): 75.0; S(11): 75.0; T(20): 0.0	95	38.82	3	2751.1	0.0374697	0.88157	0.366007	0.926642	0.809484	0.82511	0.430985	1.01005	0.895769
asPENIQGSSR	1	Cotton_D_gene_10030715	N-Term(iTRAQ4plex); S2(Phospho)	S(2): 100.0; S(9): 0.0; S(10): 0.0	189	32.55	2	1369.62	-0.0985431	1.37787	0.00416484	1.22202	0.547457	2.51324	0.000243728	1.49261	0.138871
asPPPkPIASATTk	1	TC252408	N-Term(iTRAQ4plex); S2(Phospho); K6(iTRAQ4plex); K14(iTRAQ4plex)	S(2): 100.0; S(10): 0.0; T(12): 0.0; T(13): 0.0	147	30.43	3	1878.05	1.10842	1.06144	0.512992	0.930467	0.82097	1.02314	0.978187	1.03595	0.981283
asPPPkPIPSATTk	1	EV488685	N-Term(iTRAQ4plex); S2(Phospho); K6(iTRAQ4plex); K14(iTRAQ4plex)	S(2): 100.0; S(10): 0.0; T(12): 0.0; T(13): 0.0	169	41.84	3	1904.07	2.52262	0.99736	0.899354	0.81488	0.500669	1.02982	0.996528	1.26711	0.459286
aSPSFSssPPSFR	1	ES834717	N-Term(iTRAQ4plex); S7(Phospho); S8(Phospho)	S(2): 0.0; S(4): 95.5; S(6): 3.0; S(7): 3.0; S(8): 3.0; S(11): 95.5	76	43.2	2	1657.68	0.228087	1.06867	0.476634	0.749608	0.354478	0.939558	0.742535	1.17286	0.666667
asPYGGEAEsPVNER	1	Cotton_D_gene_10030715	N-Term(iTRAQ4plex); S2(Phospho); S10(Phospho)	S(2): 100.0; Y(4): 0.0; S(10): 100.0	230	61.34	2	1866.74	0.147509	1.07555	0.44359	0.772555	0.402497	0.981764	0.862478	1.18153	0.6461
aSsPVLsEkHEQLDR	1	Cotton_D_gene_10030544	N-Term(iTRAQ4plex); S3(Phospho); S7(Phospho); K9(iTRAQ4plex)	S(2): 3.7; S(3): 98.2; S(7): 98.2	83	24.5	3	2144.01	1.48196	0.885818	0.387628	1.32794	0.381573	0.97394	0.840312	0.827958	0.375031
aSTGGsPQVPsPFSk	1	Cotton_D_gene_10014330	N-Term(iTRAQ4plex); S6(Phospho); S11(Phospho); K15(iTRAQ4plex)	S(2): 0.5; T(3): 0.5; S(6): 99.5; S(11): 99.5; S(14): 0.0	66	29.45	3	1894.86	-0.270505	1.16459	0.149811	0.852893	0.59862	1.07548	0.862186	1.08277	0.892545
aTAsEPEEAEEsDHVESk	1	Cotton_D_gene_10006158	N-Term(iTRAQ4plex); S4(Phospho); S12(Phospho); K18(iTRAQ4plex)	T(2): 0.0; S(4): 100.0; S(12): 100.0; S(17): 0.0	120	46.97	3	2392.96	-1.58094	1.03813	0.64122	1.18049	0.621043	1.06362	0.898215	0.86791	0.470787
aTYPDcPLsDDEFsDSER	1	TC274847	N-Term(iTRAQ4plex); C6(Carbamidomethyl); S9(Phospho); S14(Phospho)	T(2): 0.0; Y(3): 0.0; S(9): 99.9; S(14): 99.9; S(16): 0.1	103	48.18	2	2407.88	0.246795	0.788405	0.0665501	1.11293	0.748978	0.767603	0.29704	0.874822	0.488623
aVDIDEsDEDDVk	1	Cotton_D_gene_10006838	N-Term(iTRAQ4plex); S7(Phospho); K13(iTRAQ4plex)	S(7): 100.0	230	80.35	2	1817.79	0.527426	0.904421	0.489728	1.04315	0.88877	0.957073	0.792373	1.01445	0.910222
aVGLPTEDDMGNsEVGHNALGAGR	1	ES847919	N-Term(iTRAQ4plex); S13(Phospho)	T(6): 0.0; S(13): 100.0	219	51.12	3	2591.17	1.50194	0.808321	0.103775	0.569191	0.104404	0.693813	0.161525	1.508	0.125893
aWsEsDDDEPVQR	1	TC230403	N-Term(iTRAQ4plex); S3(Phospho); S5(Phospho)	S(3): 100.0; S(5): 100.0	170	52.61	2	1837.68	0.450259	0.98081	0.987974	1.01269	0.951167	1.0459	0.953177	1.053	0.970174
aYEGAsDsEAk	1	Cotton_D_gene_10037083	N-Term(iTRAQ4plex); S6(Phospho); S8(Phospho); K11(iTRAQ4plex)	Y(2): 0.0; S(6): 100.0; S(8): 100.0	116	41.83	2	1575.63	2.42489	0.830452	0.160994	1.29118	0.435326	0.907394	0.651566	0.84624	0.417264
aYFDsADWALGk	1	Cotton_D_gene_10034168	N-Term(iTRAQ4plex); S5(Phospho); K12(iTRAQ4plex)	Y(2): 0.0; S(5): 100.0	180	49.92	2	1711.8	1.50246	1.00807	0.828244	0.743436	0.342207	0.833183	0.451388	1.11175	0.817936
cIEPESVVsDDsLDGNSLR	1	Cotton_D_gene_10021389	N-Term(iTRAQ4plex); C1(Carbamidomethyl); S9(Phospho); S12(Phospho)	S(6): 0.0; S(9): 100.0; S(12): 100.0; S(17): 0.0	244	101.42	3	2395.99	0.349969	0.928147	0.634816	0.804691	0.475937	0.829126	0.441092	1.11013	0.822068
dAsLsPPAPVAVk	1	ES792341	N-Term(iTRAQ4plex); S3(Phospho); S5(Phospho); K13(iTRAQ4plex)	S(3): 100.0; S(5): 100.0	141	47.88	2	1699.83	0.451503	1.00008	0.881133	0.895486	0.717639	0.873365	0.557431	0.975221	0.782835
dAtsDEDEEESEIVDEk	1	Cotton_D_gene_10035631	N-Term(iTRAQ4plex); T3(Phospho); S4(Phospho); K17(iTRAQ4plex)	T(3): 100.0; S(4): 100.0; S(11): 0.0	157	44.56	3	2387.92	2.57799	1.16501	0.148953	1.32896	0.380141	1.1228	0.725671	0.725203	0.188932
dAVPsPLsEDMEEsPR	1	Cotton_D_gene_10037299	N-Term(iTRAQ4plex); S5(Phospho); S8(Phospho); S14(Phospho)	S(5): 100.0; S(8): 100.0; S(14): 100.0	64	22.1	2	2142.78	-0.705499	0.864178	0.284612	1.03287	0.909765	0.81905	0.415899	0.917616	0.606684
dDAASHVsRTDsVPAsP	1	Cotton_D_gene_10000290	N-Term(iTRAQ4plex); S8(Phospho); S12(Phospho); S16(Phospho)	S(5): 94.5; S(8): 94.5; T(10): 7.4; S(12): 7.4; S(16): 96.3	52	37.74	3	2095.79	-0.542123	1.06786	0.480631	1.11418	0.74653	1.15098	0.650589	0.967381	0.757946
dDFFDSLScDSLGGGsR	1	TC240176	N-Term(iTRAQ4plex); C9(Carbamidomethyl); S16(Phospho)	S(6): 0.1; S(8): 2.1; S(11): 2.1; S(16): 95.8	92	44.59	3	2058.82	0.394173	1.00798	0.828801	0.481934	0.0498302	0.505338	0.0117332	1.04026	0.995561
dDRsPIYDEEDDENHAsPR	1	TC234373	N-Term(iTRAQ4plex); S4(Phospho); S17(Phospho)	S(4): 100.0; Y(7): 100.0; S(17): 0.0	66	45.85	3	2563.97	-0.0735778	0.812786	0.113899	1.98582	0.0100774	1.47591	0.139704	0.914419	0.597441
dDsFsPEQkPR	1	Cotton_D_gene_10025266	N-Term(iTRAQ4plex); S3(Phospho); S5(Phospho); K9(iTRAQ4plex)	S(3): 100.0; S(5): 100.0	119	46.9	2	1753.75	0.976024	1.07186	0.461142	1.64074	0.0924863	1.17341	0.594429	0.667225	0.12007
dDsFsPEWk	1	DR457045	N-Term(iTRAQ4plex); S3(Phospho); S5(Phospho); K9(iTRAQ4plex)	S(3): 100.0; S(5): 100.0	94	33.85	2	1558.61	0.218279	1.06307	0.50462	1.77709	0.0419135	1.1675	0.608897	0.617995	0.0785961
dDVDDEEFEsDFDNLYstDEEIENLYSAR	1	Cotton_D_gene_10039887	N-Term(iTRAQ4plex); S10(Phospho); S17(Phospho); T18(Phospho)	S(10): 75.0; Y(16): 75.0; S(17): 75.0; T(18): 75.0; Y(26): 0.0; S(27): 0.0	210	118.33	3	3858.42	1.45712	0.921305	0.591536	1.21127	0.566072	1.31451	0.317311	1.17793	0.654622
dDVIYGVFAsDtDsEDGGSSSSR	1	Cotton_D_gene_10008791	N-Term(iTRAQ4plex); S10(Phospho); T12(Phospho); S14(Phospho)	Y(5): 0.0; S(10): 100.0; T(12): 100.0; S(14): 100.0; S(19): 0.0; S(20): 0.0; S(21): 0.0; S(22): 0.0	256	88.55	3	2749.99	1.13953	0.875906	0.338219	0.835933	0.553855	0.873925	0.558955	1.19356	0.618016
dEEGEPIVDYDDIQsDPGsPEPR	1	Cotton_D_gene_10009824	N-Term(iTRAQ4plex); S15(Phospho); S19(Phospho)	Y(10): 50.3; S(15): 50.3; S(19): 99.3	78	24.69	3	2863.14	0.395532	0.772791	0.0453508	0.84595	0.580096	0.540233	0.0223649	0.826369	0.371491
dEWsEGAVSSLLEAYENk	1	ES802356	N-Term(iTRAQ4plex); S4(Phospho); K18(iTRAQ4plex)	S(4): 98.7; S(9): 0.7; S(10): 0.7; Y(15): 0.0	127	56.1	3	2395.1	3.91118	1.02989	0.690268	1.1311	0.713692	1.72328	0.034435	1.47932	0.150895
dFELHssDDEAPREEEEEVk	1	Cotton_D_gene_10025526	N-Term(iTRAQ4plex); S6(Phospho); S7(Phospho); K20(iTRAQ4plex)	S(6): 100.0; S(7): 100.0	131	20.03	4	2838.16	-0.969639	0.935964	0.685428	1.76993	0.0438106	1.43562	0.172914	0.866608	0.467467
dGALTSNDDLEsIsAR	1	ES821054	N-Term(iTRAQ4plex); S12(Phospho); S14(Phospho)	T(5): 0.0; S(6): 0.0; S(12): 100.0; S(14): 100.0	178	73.17	2	1967.82	3.13159	0.940729	0.716789	0.878783	0.669938	1.0167	0.960389	1.22983	0.536783
dIGQNSSRsGGDQyDPLFDSIEPSTR	1	Cotton_D_gene_10005163	N-Term(iTRAQ4plex); S9(Phospho); Y14(Phospho)	S(6): 6.1; S(7): 6.1; S(9): 93.9; Y(14): 93.9; S(20): 0.0; S(24): 0.0; T(25): 0.0	161	33.98	3	3145.33	0.612435	0.849639	0.225742	0.654449	0.195647	0.744121	0.249078	1.33824	0.330344
dIITDVINNMsDEDEEGDEsEENADTGGGADk	1	Cotton_D_gene_10022837	N-Term(iTRAQ4plex); S11(Phospho); S20(Phospho); K32(iTRAQ4plex)	T(4): 0.0; S(11): 100.0; S(20): 100.0; T(26): 0.0	288	70.13	3	3832.51	1.658	1.1801	0.120598	2.2657	0.000982075	1.34692	0.271206	0.503758	0.0255342
dIITHSTPsDEEPLsDESHk	1	Cotton_D_gene_10015565	N-Term(iTRAQ4plex); S9(Phospho); S15(Phospho); K20(iTRAQ4plex)	T(4): 0.0; S(6): 1.5; T(7): 1.5; S(9): 97.0; S(15): 99.9; S(18): 0.0	154	38.91	3	2685.16	0.735738	0.998984	0.888452	1.0663	0.841767	0.887391	0.595863	0.833059	0.38654
dIksGDsEGEDEDVALNk	1	Cotton_D_gene_10034677	N-Term(iTRAQ4plex); K3(iTRAQ4plex); S4(Phospho); S7(Phospho); K18(iTRAQ4plex)	S(4): 100.0; S(7): 100.0	167	54.43	3	2513.11	2.34219	1.01375	0.791292	1.60256	0.113224	0.955392	0.787589	0.588078	0.0596852
dLLEsVAQIVAsk	1	Cotton_D_gene_10025430	N-Term(iTRAQ4plex); S5(Phospho); S12(Phospho); K13(iTRAQ4plex)	S(5): 100.0; S(12): 100.0	50	11.79	2	1820.91	0.467947	0.772744	0.0452966	0.630316	0.165316	1.03979	0.972399	2.13477	0.000334146
dLmIGQPsDsEVGDR	1	Cotton_D_gene_10040693	N-Term(iTRAQ4plex); M3(Oxidation); S8(Phospho); S10(Phospho)	S(8): 100.0; S(10): 100.0	139	38.53	3	1938.77	2.31305	1.06309	0.504565	1.00792	0.960983	0.989892	0.885434	0.923837	0.624854
dLMIGQPsGsEVGDR	1	Cotton_D_gene_10031565	N-Term(iTRAQ4plex); S8(Phospho); S10(Phospho)	S(8): 100.0; S(10): 100.0	124	28.3	2	1864.77	1.54376	0.982475	0.999244	1.02953	0.916596	1.04893	0.943666	1.03702	0.984811
dLSFDsEDLDLNsDGDDGFDNFGSk	1	Cotton_D_gene_10019998	N-Term(iTRAQ4plex); S6(Phospho); S13(Phospho); K25(iTRAQ4plex)	S(3): 0.0; S(6): 100.0; S(13): 100.0; S(24): 0.0	195	85.85	3	3172.27	7.03126	0.910453	0.525203	1.73085	0.0554903	1.23937	0.448669	0.786476	0.28945
dmGsEsDsDADR	1	Cotton_D_gene_10008592	N-Term(iTRAQ4plex); M2(Oxidation); S4(Phospho); S6(Phospho); S8(Phospho)	S(4): 100.0; S(6): 100.0; S(8): 100.0	86	35.62	2	1684.46	-0.371534	0.742417	0.0195165	0.67867	0.230001	0.704992	0.179119	1.39919	0.240614
dMLEEDsGsDDEQDVDk	1	ES828552	N-Term(iTRAQ4plex); S7(Phospho); S9(Phospho); K17(iTRAQ4plex)	S(7): 100.0; S(9): 100.0	208	31.73	2	2374.88	2.80469	1.2475	0.0430701	1.47134	0.21308	1.0327	0.994864	0.562626	0.0467244
dMLEEDsGsDDEQDVDkR	1	ES828552	N-Term(iTRAQ4plex); S7(Phospho); S9(Phospho); K17(iTRAQ4plex)	S(7): 100.0; S(9): 100.0	182	53.68	3	2530.98	0.36559	1.06641	0.487801	1.28867	0.439156	1.22098	0.486391	0.888467	0.52488
dMLTGFDEGDGsPAAVPDEENcR	1	Cotton_D_gene_10010042	N-Term(iTRAQ4plex); S12(Phospho); C22(Carbamidomethyl)	T(4): 0.0; S(12): 100.0	250	47.89	3	2706.08	0.598618	0.924505	0.611649	0.623652	0.1576	0.620656	0.0728592	1.07646	0.908924
dNFNDtDREEsVER	1	Cotton_D_gene_10026734	N-Term(iTRAQ4plex); T6(Phospho); S11(Phospho)	T(6): 100.0; S(11): 100.0	76	22.65	3	2029.77	0.890256	0.99924	0.886736	1.32644	0.383685	1.50036	0.122455	1.13198	0.766789
dNPGLDDEEDSsEQETGTFk	1	Cotton_D_gene_10010882	N-Term(iTRAQ4plex); S12(Phospho); K20(iTRAQ4plex)	S(11): 0.5; S(12): 99.5; T(16): 0.0; T(18): 0.0	294	52.94	3	2581.08	4.75016	0.939658	0.709707	0.945586	0.866734	1.00338	0.923316	1.12926	0.773605
dNssGEFLVSR	1	Cotton_D_gene_10036276	N-Term(iTRAQ4plex); S3(Phospho); S4(Phospho)	S(3): 100.0; S(4): 100.0; S(10): 0.0	111	24.25	2	1514.61	2.67652	1.09638	0.35304	0.900081	0.730967	1.16574	0.613251	1.1813	0.646658
dPYGYVWLIcsPAk	1	Cotton_D_gene_10002490	N-Term(iTRAQ4plex); C10(Carbamidomethyl); S11(Phospho); K14(iTRAQ4plex)	Y(3): 0.0; Y(5): 0.0; S(11): 100.0	87	32.48	3	2036.98	1.12587	1.08212	0.413507	0.986132	0.991255	1.20311	0.525189	1.12745	0.778174
dRGsPEYGQITSR	1	Cotton_D_gene_10030715	N-Term(iTRAQ4plex); S4(Phospho)	S(4): 100.0; Y(7): 0.0; T(11): 0.0; S(12): 0.0	134	49.01	3	1689.77	0.296178	1.08504	0.40058	1.22879	0.535873	1.99467	0.00658447	1.49604	0.13589
dRsIsPIVsRDDLEk	1	DR462147	N-Term(iTRAQ4plex); S3(Phospho); S5(Phospho); S9(Phospho); K15(iTRAQ4plex)	S(3): 100.0; S(5): 100.0; S(9): 100.0	68	21.07	4	2258.01	0.224572	0.925872	0.620315	1.6436	0.0910676	1.06144	0.904914	0.697506	0.153077
dRsLsPYSSYSNSR	1	CO079890	N-Term(iTRAQ4plex); S3(Phospho); S5(Phospho)	S(3): 99.9; S(5): 99.9; Y(7): 0.0; S(8): 0.1; S(9): 0.0; Y(10): 0.0; S(11): 0.0; S(13): 0.0	87	16.75	3	1922.78	-1.95647	1.09608	0.354277	0.900928	0.733432	0.96901	0.826319	0.98129	0.802258
dSAENEsEsEEPEFWIPPVGDR	1	TC273699	N-Term(iTRAQ4plex); S7(Phospho); S9(Phospho)	S(2): 0.0; S(7): 100.0; S(9): 100.0	151	18.86	3	2823.12	1.56427	0.762258	0.0343669	0.953554	0.891043	0.865434	0.535985	1.19066	0.624749
dTTPIEVNDEIEssDEDGLPPLEANLNR	1	Cotton_D_gene_10018633	N-Term(iTRAQ4plex); S13(Phospho); S14(Phospho)	T(2): 0.0; T(3): 0.0; S(13): 100.0; S(14): 100.0	236	44.02	3	3386.47	1.90769	0.977163	0.963217	1.12593	0.723688	1.20958	0.510892	1.09941	0.849551
dVEAVsQEssGSGATLGESLR	1	Cotton_D_gene_10001876	N-Term(iTRAQ4plex); S6(Phospho); S9(Phospho); S10(Phospho)	S(6): 100.0; S(9): 100.0; S(10): 100.0; S(12): 0.0; T(15): 0.0; S(19): 0.0	215	67.52	3	2462.98	-0.235995	0.97431	0.94381	0.836879	0.556308	0.82538	0.431661	1.01226	0.903043
dVLTGSDEGDGsPAAVHDEENcR	1	Cotton_D_gene_10030544	N-Term(iTRAQ4plex); S12(Phospho); C22(Carbamidomethyl)	T(4): 0.0; S(6): 0.0; S(12): 99.9	130	17.42	3	2654.08	-0.834429	1.05975	0.521703	1.30044	0.421397	0.977826	0.851329	0.709524	0.167943
dVSVDGDVssENRR	1	Cotton_D_gene_10037082	N-Term(iTRAQ4plex); S9(Phospho); S10(Phospho)	S(3): 0.0; S(9): 100.0; S(10): 100.0	83	26.91	3	1838.74	0.489953	0.978346	0.971255	1.36907	0.326516	1.07959	0.849876	0.80601	0.327966
dYsPRYsPHGGR	1	TC239891	N-Term(iTRAQ4plex); S3(Phospho); S7(Phospho)	Y(2): 96.2; S(3): 96.2; Y(6): 3.8; S(7): 3.8	58	13.32	3	1695.68	0.754364	1.08072	0.419811	0.72905	0.314674	1.31585	0.315282	1.67008	0.0391724
eAAPFAVDNGEDFFNNLPsPk	1	TC278337	N-Term(iTRAQ4plex); S19(Phospho); K21(iTRAQ4plex)	S(19): 100.0	194	69.1	3	2647.24	3.73944	1.1039	0.323839	0.870183	0.645874	1.09506	0.80423	1.13998	0.746813
eAEALsPIAEASEEk	1	Cotton_D_gene_10008619	N-Term(iTRAQ4plex); S6(Phospho); K15(iTRAQ4plex)	S(6): 100.0; S(12): 0.0	226	65.01	2	1941.94	2.96308	1.03215	0.67666	1.22109	0.549051	1.14596	0.663586	0.909247	0.582619
eAGREDEsDDEPVEk	1	Cotton_D_gene_10006602	N-Term(iTRAQ4plex); S8(Phospho); K15(iTRAQ4plex)	S(8): 100.0	101	24.45	3	2072.89	0.38302	1.14406	0.197252	1.33662	0.369506	2.35267	0.000681544	1.53853	0.102958
eAsDDDEQPPAVDDSQYV	1	Cotton_D_gene_10020988	N-Term(iTRAQ4plex); S3(Phospho)	S(3): 100.0; S(15): 0.0; Y(17): 0.0	101	24.47	2	2203.87	0.503888	0.961058	0.85354	0.784353	0.428636	0.612909	0.0660486	0.813083	0.342697
eAsEsEDVEEDsDDQQFLk	1	Cotton_D_gene_10021389	N-Term(iTRAQ4plex); S3(Phospho); S5(Phospho); S12(Phospho); K19(iTRAQ4plex)	S(3): 100.0; S(5): 100.0; S(12): 100.0	115	61.81	3	2728.01	2.46821	0.918188	0.572177	1.4229	0.262665	0.792945	0.353397	0.606927	0.0710984
eAsPEPAEANPPTEDMDLENLDSSAQNPNAGDDANGDSk	1	DR463236	N-Term(iTRAQ4plex); S3(Phospho); K39(iTRAQ4plex)	S(3): 100.0; T(13): 0.0; S(23): 0.0; S(24): 0.0; S(38): 0.0	145	16.89	4	4380.84	-0.175136	0.860702	0.269767	3.87888	8.67183e-14	0.553074	0.027729	0.165662	0.000275774
eASPEPVkVDEPAPSTtNAEEGEsDYESSR	1	Cotton_D_gene_10020958	N-Term(iTRAQ4plex); K8(iTRAQ4plex); T17(Phospho); S24(Phospho)	S(3): 98.9; S(15): 0.7; T(16): 0.7; T(17): 0.7; S(24): 98.5; Y(26): 0.4; S(28): 0.0; S(29): 0.0	72	26.24	4	3655.54	-0.94062	1.35661	0.0062648	1.62459	0.100853	1.23717	0.453072	0.561345	0.0461397
eATLFAADNGEDFFNNLPsPk	1	Cotton_D_gene_10032685	N-Term(iTRAQ4plex); S19(Phospho); K21(iTRAQ4plex)	T(3): 0.0; S(19): 100.0	84	21.01	3	2665.25	1.05739	1.44677	0.00104225	0.772285	0.40191	1.20042	0.531235	1.07438	0.914354
eATPFAADNGEDFFNNLPsPk	1	TC236394	N-Term(iTRAQ4plex); S19(Phospho); K21(iTRAQ4plex)	T(3): 0.0; S(19): 100.0	144	35.39	3	2649.21	-0.57614	1.1483	0.186571	0.799126	0.462718	0.975736	0.845405	1.06331	0.9432
eDAGssDsPDDSSLQQLR	1	Cotton_D_gene_10021389	N-Term(iTRAQ4plex); S5(Phospho); S6(Phospho); S8(Phospho)	S(5): 100.0; S(6): 100.0; S(8): 100.0; S(12): 0.0; S(13): 0.0	202	52.96	3	2290.83	1.97873	1.02943	0.693085	0.900589	0.732445	0.907621	0.652202	0.978998	0.794906
eDIFGsFR	1	TC239730	N-Term(iTRAQ4plex); S6(Phospho)	S(6): 100.0	64	32.55	2	1194.53	-1.95645	0.80491	0.0965014	0.498865	0.0579702	0.745812	0.252388	1.85737	0.00742853
eDIsEGEsPLPSk	1	TC247791	N-Term(iTRAQ4plex); S4(Phospho); S8(Phospho); K13(iTRAQ4plex)	S(4): 100.0; S(8): 100.0; S(12): 0.0	118	46.02	2	1835.8	4.38346	0.915425	0.555214	1.5363	0.157703	1.17797	0.583414	0.837597	0.396959
eDPGsGDDEIIEELk	1	TC278619	N-Term(iTRAQ4plex); S5(Phospho); K15(iTRAQ4plex)	S(5): 100.0	109	42.67	3	2013.92	0.785275	1.12057	0.265436	0.817376	0.50683	0.911408	0.662843	0.995065	0.846778
eDRsPIYNDDDDNNR	1	TC265747	N-Term(iTRAQ4plex); S4(Phospho)	S(4): 100.0; Y(7): 0.0	113	23.94	3	2061.83	1.72231	0.892557	0.423264	0.960485	0.912273	0.970146	0.829544	1.13165	0.767625
eEDYDsDAPEEFSNQQGIk	1	TC266177	N-Term(iTRAQ4plex); S6(Phospho); K19(iTRAQ4plex)	Y(4): 0.0; S(6): 100.0; S(13): 0.0	158	43.28	3	2569.09	0.336997	1.05038	0.571761	1.36912	0.326446	0.698402	0.168616	0.48564	0.0209741
eELIsDsDEEEYEEEEENYQDSk	1	Cotton_D_gene_10025850	N-Term(iTRAQ4plex); S5(Phospho); S7(Phospho); K23(iTRAQ4plex)	S(5): 99.1; S(7): 99.1; Y(12): 1.8; Y(19): 0.0; S(22): 0.0	134	72.75	3	3286.25	-0.692021	0.964995	0.880346	2.47858	0.000120487	0.980017	0.857534	0.409737	0.00870018
eENPLQAsPEDVYDGQER	1	Cotton_D_gene_10017798	N-Term(iTRAQ4plex); S8(Phospho)	S(8): 100.0; Y(13): 0.0	185	35.49	3	2299.98	-1.42324	0.927023	0.62764	1.01993	0.936298	0.892006	0.608631	0.943426	0.683535
eEPEEEsDDDMGFSLFD	1	Cotton_D_gene_10015941	N-Term(iTRAQ4plex); S7(Phospho)	S(7): 100.0; S(14): 0.0	170	93.64	2	2214.81	1.297	0.999735	0.883426	0.838253	0.55988	1.09478	0.805043	1.30638	0.38492
eEPVEtDDEDEkPISk	1	TC255187	N-Term(iTRAQ4plex); T6(Phospho); K12(iTRAQ4plex); K16(iTRAQ4plex)	T(6): 100.0; S(15): 0.0	114	16.92	3	2372.13	5.87503	0.904609	0.490822	2.20425	0.00170682	1.44908	0.161117	0.726722	0.191064
eEsDDDmGFSLFD	1	Cotton_D_gene_10005040	N-Term(iTRAQ4plex); S3(Phospho); M7(Oxidation)	S(3): 100.0; S(10): 0.0	128	53.47	2	1746.62	0.937789	0.821898	0.136746	0.976284	0.960874	0.846006	0.48447	1.05434	0.966667
eFLAsDEsENDDDDDENEDTTk	1	TC233572	N-Term(iTRAQ4plex); S5(Phospho); S8(Phospho); K22(iTRAQ4plex)	S(5): 100.0; S(8): 100.0; T(20): 0.0; T(21): 0.0	194	79.27	3	2981.09	2.74871	0.84864	0.222006	1.835	0.0289722	1.18588	0.564649	0.761518	0.244846
eFSFLESNsDtE	1	Cotton_D_gene_10017502	N-Term(iTRAQ4plex); S9(Phospho); T11(Phospho)	S(3): 0.0; S(7): 0.0; S(9): 100.0; T(11): 100.0	142	33.96	2	1708.62	0.922604	0.980993	0.989214	0.894956	0.716106	1.14323	0.670733	1.30217	0.392518
eFVEAVsDNEADFDsDDDIVGEAVYDEEYLR	1	TC243890	N-Term(iTRAQ4plex); S7(Phospho); S15(Phospho)	S(7): 100.0; S(15): 100.0; Y(25): 0.0; Y(29): 0.0	227	73.93	3	3859.54	-0.156162	0.457045	1.79e-10	0.614989	0.14798	0.509521	0.0127405	1.81274	0.011389
eGEDYAsDAAGGDsDDNLHsPLISR	1	TC237728	N-Term(iTRAQ4plex); S7(Phospho); S14(Phospho); S20(Phospho)	Y(5): 0.1; S(7): 100.0; S(14): 100.0; S(20): 100.0; S(24): 0.0	114	42.12	3	2975.12	0.354743	0.982558	0.999812	1.54725	0.149561	1.0281	0.991819	0.676266	0.129282
eGELGELsPDFR	1	DW508978	N-Term(iTRAQ4plex); S8(Phospho)	S(8): 100.0	104	33.39	2	1572.71	1.51492	0.945839	0.750776	3.64843	6.65621e-12	2.13934	0.00265159	0.619948	0.0799838
eGHVNDDssDEsGGEDEILVR	1	TC257229	N-Term(iTRAQ4plex); S8(Phospho); S9(Phospho); S12(Phospho)	S(8): 100.0; S(9): 100.0; S(12): 100.0	253	67.09	3	2642.96	-3.59805	0.952321	0.794325	0.933712	0.830748	1.0126	0.949014	1.13878	0.749804
eGLPAPAITIDTPsSPGR	1	ES798402	N-Term(iTRAQ4plex); S14(Phospho)	T(9): 3.5; T(12): 3.5; S(14): 89.6; S(15): 3.5	84	17.22	3	2003	1.34275	1.02867	0.697679	1.18216	0.617997	1.13213	0.700256	0.930989	0.646031
eGMEsDEEIR	1	Cotton_D_gene_10010118	N-Term(iTRAQ4plex); S5(Phospho)	S(5): 100.0	161	44.78	2	1418.56	-0.676829	1.16295	0.153233	1.24921	0.501738	1.9346	0.00956246	1.33167	0.341156
eGSAQGVLVGPASSsQ	1	Cotton_D_gene_10019621	N-Term(iTRAQ4plex); S15(Phospho)	S(3): 0.0; S(13): 1.3; S(14): 1.3; S(15): 97.4	171	36.13	2	1697.78	-2.74442	1.01248	0.799493	1.10584	0.762884	1.15491	0.640515	1.03149	0.966519
eGsVGEsEALcPADVASALLck	1	Cotton_D_gene_10040911	N-Term(iTRAQ4plex); S3(Phospho); S7(Phospho); C11(Carbamidomethyl); C21(Carbamidomethyl); K22(iTRAQ4plex)	S(3): 100.0; S(7): 100.0; S(17): 0.0	124	56.49	3	2711.21	5.15275	1.1224	0.259538	0.851781	0.595635	0.548717	0.0258107	0.573946	0.0521626
eHLNVVDIAssDDDGDAQTVAR	1	Cotton_D_gene_10034359	N-Term(iTRAQ4plex); S10(Phospho); S11(Phospho)	S(10): 100.0; S(11): 100.0; T(19): 0.0	215	38.8	3	2631.11	1.96527	0.927706	0.632	0.755473	0.366394	0.808511	0.390163	1.1536	0.713219
eIEPFTAYsPAsHAsk	1	Cotton_D_gene_10003256	N-Term(iTRAQ4plex); S9(Phospho); S12(Phospho); S15(Phospho); K16(iTRAQ4plex)	T(6): 1.0; Y(8): 11.0; S(9): 96.0; S(12): 96.0; S(15): 96.0	83	27.52	3	2262.94	-0.145351	1.02382	0.727573	1.60289	0.11303	1.31968	0.309546	0.804161	0.324184
eIVDsDDEDDLSk	1	Cotton_D_gene_10037299	N-Term(iTRAQ4plex); S5(Phospho); K13(iTRAQ4plex)	S(5): 100.0; S(12): 0.0	239	72.02	3	1847.81	0.90746	1.03801	0.641934	1.22815	0.536973	1.13944	0.680736	0.893802	0.53942
eLDLGsPVsPLR	1	DR459616	N-Term(iTRAQ4plex); S6(Phospho); S9(Phospho)	S(6): 100.0; S(9): 100.0	102	39.83	2	1586.74	0.90716	0.976817	0.960866	0.926225	0.808233	1.29668	0.345296	1.43318	0.198795
eLEALEDsQNcDLNHGk	1	Cotton_D_gene_10008115	N-Term(iTRAQ4plex); S8(Phospho); C11(Carbamidomethyl); K17(iTRAQ4plex)	S(8): 100.0	130	12.82	3	2340.04	0.747815	1.05623	0.54019	0.525689	0.0731082	0.658146	0.112636	1.18531	0.637215
eLNIsDDEFEENNR	1	Cotton_D_gene_10013986	N-Term(iTRAQ4plex); S5(Phospho)	S(5): 100.0	163	56.25	2	1947.8	-2.4584	1.12967	0.237133	0.839528	0.563205	1.00827	0.936975	1.06314	0.943657
eLSFLESNSDtE	1	Cotton_D_gene_10013012	N-Term(iTRAQ4plex); T11(Phospho)	S(3): 0.0; S(7): 0.0; S(9): 0.0; T(11): 100.0	116	22.18	2	1594.67	1.21655	1.20477	0.0840481	0.615835	0.148899	0.915719	0.674985	1.23422	0.527334
eLVNVGsPLIDTGDSSk	1	DR455010	N-Term(iTRAQ4plex); S7(Phospho); K17(iTRAQ4plex)	S(7): 100.0; T(12): 0.0; S(15): 0.0; S(16): 0.0	105	28.49	3	2099.06	2.47842	0.836687	0.180436	0.579424	0.113129	0.621413	0.0735499	1.2818	0.430563
eNAETEEDNGFNsDPQPTDEGGIEk	1	Cotton_D_gene_10036545	N-Term(iTRAQ4plex); S13(Phospho); K25(iTRAQ4plex)	T(5): 0.0; S(13): 100.0; T(18): 0.0	219	70.96	3	3090.3	2.60778	0.942427	0.728047	1.05889	0.85676	0.697898	0.167828	0.699347	0.155287
eNSGELPtVGSYNPSESVLWLDsPPR	1	TC237503	N-Term(iTRAQ4plex); T8(Phospho); S23(Phospho)	S(3): 0.0; T(8): 33.1; S(11): 33.1; Y(12): 33.1; S(15): 1.5; S(17): 1.5; S(23): 97.7	111	94.36	3	3134.39	1.34848	0.831633	0.16456	0.818649	0.509989	1.28801	0.359587	1.89187	0.00526767
ePAsQGsAPLAEEEVQQk	1	Cotton_D_gene_10008257	N-Term(iTRAQ4plex); S4(Phospho); S7(Phospho); K18(iTRAQ4plex)	S(4): 100.0; S(7): 100.0	89	40.99	3	2346.05	1.57547	1.06889	0.475551	0.88441	0.685872	0.905026	0.644926	0.957357	0.726489
ePcsEDEEkLDGsPVLGLLAGHk	1	Cotton_D_gene_10007276	N-Term(iTRAQ4plex); C3(Carbamidomethyl); S4(Phospho); K9(iTRAQ4plex); S13(Phospho); K23(iTRAQ4plex)	S(4): 100.0; S(13): 100.0	117	27.76	4	3072.45	5.19615	1.08913	0.382967	1.21968	0.551482	0.960776	0.802911	0.723264	0.186237
ePcsEDEkLEEsPVLGLLSDNk	1	TC247099	N-Term(iTRAQ4plex); C3(Carbamidomethyl); S4(Phospho); K8(iTRAQ4plex); S12(Phospho); K22(iTRAQ4plex)	S(4): 100.0; S(12): 100.0; S(19): 0.0	150	33.69	3	3080.42	2.5673	0.947484	0.761787	2.64586	1.89494e-05	1.18884	0.55772	0.474226	0.0184807
ePcsEDEkLEEsPVLGLLSENk	1	Cotton_D_gene_10007707	N-Term(iTRAQ4plex); C3(Carbamidomethyl); S4(Phospho); K8(iTRAQ4plex); S12(Phospho); K22(iTRAQ4plex)	S(4): 100.0; S(12): 100.0; S(19): 0.0	135	39.66	3	3094.44	4.08607	0.940126	0.7128	2.85436	1.47113e-06	1.32139	0.307025	0.492419	0.0225897
ePVMEQDGNDLAPDAIsGNsELk	1	Cotton_D_gene_10031453	N-Term(iTRAQ4plex); S17(Phospho); S20(Phospho); K23(iTRAQ4plex)	S(17): 100.0; S(20): 100.0	151	48.22	3	2877.26	2.24307	1.08753	0.389778	1.40016	0.288499	1.34065	0.279666	0.880426	0.503348
eQPAPsNsVPSSSPFTLHHLk	1	TC245425	N-Term(iTRAQ4plex); S6(Phospho); S8(Phospho); K21(iTRAQ4plex)	S(6): 100.0; S(8): 100.0; S(11): 0.0; S(12): 0.0; S(13): 0.0; T(16): 0.0	213	55.03	3	2708.28	2.14718	1.04834	0.583064	0.796051	0.455501	1.09069	0.817011	1.30695	0.38389
eQPAPsNsVPSSSPSTLHHLk	1	CO095416	N-Term(iTRAQ4plex); S6(Phospho); S8(Phospho); K21(iTRAQ4plex)	S(6): 100.0; S(8): 100.0; S(11): 0.0; S(12): 0.0; S(13): 0.0; S(15): 0.0; T(16): 0.0	171	57.03	4	2648.24	0.398009	1.07984	0.423795	0.599385	0.131794	0.912256	0.665229	1.40945	0.227384
eQVFEEEDsEEtEEDRDNVDDGWR	1	Cotton_D_gene_10001771	N-Term(iTRAQ4plex); S9(Phospho); T12(Phospho)	S(9): 100.0; T(12): 100.0	194	53.07	3	3261.22	1.87098	0.960262	0.848131	1.22995	0.533906	1.02499	0.983283	0.867846	0.470623
eRAsPENIQGSSR	1	Cotton_D_gene_10030715	N-Term(iTRAQ4plex); S4(Phospho)	S(4): 100.0; S(11): 0.0; S(12): 0.0	99	25.05	3	1654.77	1.91282	1.01281	0.797389	0.374973	0.0175399	0.936476	0.733776	2.46587	2.95676e-06
eRAsPENIQGSSRsPYR	1	Cotton_D_gene_10030715	N-Term(iTRAQ4plex); S4(Phospho); S14(Phospho)	S(4): 100.0; S(11): 33.2; S(12): 33.2; S(14): 33.2; Y(16): 0.5	63	19.03	3	2237.98	0.707573	1.05531	0.54509	0.692411	0.251299	1.10372	0.77924	1.51048	0.123893
eRDssDEsDVGDDLYk	1	TC238078	N-Term(iTRAQ4plex); S4(Phospho); S5(Phospho); S8(Phospho); K16(iTRAQ4plex)	S(4): 100.0; S(5): 100.0; S(8): 100.0; Y(15): 0.0	106	39.49	3	2357.87	1.07199	0.992045	0.935289	1.15815	0.662319	1.09073	0.816892	0.949336	0.701643
eREDIsEGEEsPQPQHSk	1	TC252577	N-Term(iTRAQ4plex); S6(Phospho); S11(Phospho); K18(iTRAQ4plex)	S(6): 100.0; S(11): 100.0; S(17): 0.0	92	29.35	3	2530.07	-0.153679	1.10748	0.310572	1.176	0.62924	1.15987	0.62794	0.890565	0.530572
eRIsPENGRGssPGSMPER	1	TC241157	N-Term(iTRAQ4plex); S4(Phospho); S11(Phospho); S12(Phospho)	S(4): 99.7; S(11): 99.7; S(12): 99.7; S(15): 0.8	86	21.69	3	2426.97	1.0899	1.05093	0.568784	1.23941	0.517968	1.58347	0.0773055	1.21568	0.567826
eRPHsPNQGPGLPVEAPPSNMDNR	1	TC256683	N-Term(iTRAQ4plex); S5(Phospho)	S(5): 100.0; S(19): 0.0	87	18.48	4	2820.3	0.794897	0.752958	0.0265529	0.861486	0.621911	0.570329	0.0363906	0.879238	0.500206
eRsLsGDGGGHR	1	TC234864	N-Term(iTRAQ4plex); S3(Phospho); S5(Phospho)	S(3): 100.0; S(5): 100.0	64	36.85	3	1531.62	2.07637	1.05864	0.527505	0.815117	0.501252	1.11572	0.745301	1.29297	0.409446
eRsQsPDHEADAEDR	1	TC265747	N-Term(iTRAQ4plex); S3(Phospho); S5(Phospho)	S(3): 100.0; S(5): 100.0	151	47.52	3	2045.77	-0.362657	1.02775	0.703339	1.20307	0.5805	1.32593	0.300383	1.07237	0.919576
eRsQtPAYDTDk	1	Cotton_D_gene_10009824	N-Term(iTRAQ4plex); S3(Phospho); T5(Phospho); K12(iTRAQ4plex)	S(3): 100.0; T(5): 100.0; Y(8): 0.0; T(10): 0.0	113	43.2	3	1858.79	0.761579	1.00007	0.881154	1.2117	0.565327	1.43009	0.177972	1.18015	0.649367
eRsRsQsIVDEEALLk	1	Cotton_D_gene_10033485	N-Term(iTRAQ4plex); S3(Phospho); S5(Phospho); S7(Phospho); K16(iTRAQ4plex)	S(3): 100.0; S(5): 100.0; S(7): 100.0	129	49.39	3	2388.09	2.82019	0.948666	0.769718	1.42032	0.26552	1.21588	0.497248	0.902386	0.563229
eSDIAsDsEAk	1	Cotton_D_gene_10037082	N-Term(iTRAQ4plex); S6(Phospho); S8(Phospho); K11(iTRAQ4plex)	S(2): 0.0; S(6): 100.0; S(8): 100.0	53	39.71	2	1599.64	0.00919268	1.0536	0.55425	1.30295	0.417662	1.3059	0.330582	0.951273	0.707614
eSGEDEEtEDDsEFDE	1	Cotton_D_gene_10031510	N-Term(iTRAQ4plex); T8(Phospho); S12(Phospho)	S(2): 0.0; T(8): 100.0; S(12): 100.0	141	62.27	2	2165.67	3.61092	0.941596	0.72253	0.874423	0.657694	0.688326	0.153287	0.836004	0.393282
eSGSDsPVTELR	1	Cotton_D_gene_10034658	N-Term(iTRAQ4plex); S6(Phospho)	S(2): 0.0; S(4): 0.0; S(6): 99.9; T(9): 0.0	114	25.5	2	1500.67	-0.349249	1.06837	0.478125	1.17909	0.62359	2.2529	0.00128882	1.78844	0.0142549
eSLtEDEEYGDLNQPLEk	1	Cotton_D_gene_10002775	N-Term(iTRAQ4plex); T4(Phospho); K18(iTRAQ4plex)	S(2): 0.0; T(4): 100.0; Y(9): 0.0	181	32.7	3	2477.12	0.258764	0.901131	0.470845	0.919136	0.787061	0.748986	0.258661	0.904287	0.568571
eSMASFNYPFYAVsAPAsPTHR	1	TC274853	N-Term(iTRAQ4plex); S14(Phospho); S18(Phospho)	S(2): 0.0; S(5): 0.0; Y(8): 0.0; Y(11): 0.7; S(14): 99.3; S(18): 99.3; T(20): 0.7	256	78	3	2734.15	-0.180772	0.80328	0.0931634	0.825937	0.528261	0.932811	0.723365	1.40598	0.231803
eSNItDDsEVEWEEEPSDAPk	1	Cotton_D_gene_10019454	N-Term(iTRAQ4plex); T5(Phospho); S8(Phospho); K21(iTRAQ4plex)	S(2): 0.0; T(5): 100.0; S(8): 100.0; S(17): 0.0	135	43.39	3	2854.15	1.76463	0.971467	0.924443	1.08307	0.80808	0.90291	0.639003	0.858147	0.446216
eSQtPLLGGENPELHPSDFSGVtPk	1	Cotton_D_gene_10007218	N-Term(iTRAQ4plex); T4(Phospho); T23(Phospho); K25(iTRAQ4plex)	S(2): 1.5; T(4): 97.7; S(17): 50.0; S(20): 50.0; T(23): 0.8	58	31.92	4	3084.42	-1.17505	1.04166	0.620727	1.13299	0.710058	1.05252	0.932488	0.891815	0.533981
eSsLEPSEFNSAR	1	Cotton_D_gene_10006621	N-Term(iTRAQ4plex); S3(Phospho)	S(2): 1.4; S(3): 98.6; S(7): 0.0; S(11): 0.0	140	36.72	2	1676.73	1.8069	1.055	0.546751	1.18696	0.609285	1.47319	0.141758	1.17643	0.658165
eTGDMEDATsDGNVEQPASEAEk	1	ES818571	N-Term(iTRAQ4plex); S10(Phospho); K23(iTRAQ4plex)	T(2): 0.0; T(9): 1.2; S(10): 98.8; S(19): 0.0	243	55.84	3	2778.16	0.566731	0.940077	0.712478	1.36746	0.328564	1.65545	0.051223	1.28777	0.419199
eTLVssEsEENLIAHDAANSk	1	Cotton_D_gene_10034007	N-Term(iTRAQ4plex); S5(Phospho); S6(Phospho); S8(Phospho); K21(iTRAQ4plex)	T(2): 0.1; S(5): 100.0; S(6): 100.0; S(8): 100.0; S(20): 0.0	77	27.18	3	2772.17	1.00028	0.984077	0.989747	2.33813	0.000496617	1.11079	0.759136	0.482766	0.02032
eTMVssEsEDNLITYDAANFk	1	Cotton_D_gene_10009100	N-Term(iTRAQ4plex); S5(Phospho); S6(Phospho); S8(Phospho); K21(iTRAQ4plex)	T(2): 0.0; S(5): 100.0; S(6): 100.0; S(8): 100.0; T(14): 0.0; Y(15): 0.0	162	46.16	3	2892.15	-1.8949	1.21595	0.0709315	0.906046	0.748386	0.809878	0.393464	0.735112	0.203161
eTQsEIADYGFGR	1	DR455128	N-Term(iTRAQ4plex); S4(Phospho)	T(2): 0.0; S(4): 100.0; Y(9): 0.0	155	21.68	2	1696.74	2.53271	0.879041	0.353448	0.626927	0.161357	0.782088	0.328699	1.41915	0.215361
eVGDGSVPsADLsFGESk	1	TC229963	N-Term(iTRAQ4plex); S9(Phospho); S13(Phospho); K18(iTRAQ4plex)	S(6): 0.0; S(9): 100.0; S(13): 100.0; S(17): 0.0	101	29.23	3	2228.96	-1.08003	0.686962	0.00285986	0.687995	0.244309	0.951414	0.776268	2.01304	0.00143354
eVIEsGsERsEENHYPDNEDEEVDQTR	1	TC275345	N-Term(iTRAQ4plex); S5(Phospho); S7(Phospho); S10(Phospho)	S(5): 98.8; S(7): 98.8; S(10): 98.8; Y(15): 3.6; T(26): 0.0	110	33.76	3	3576.35	0.0639282	1.06494	0.495153	1.0859	0.802414	0.686016	0.149897	0.59322	0.062637
eYAGNEGFESWsPDNsPNR	1	TC270867	N-Term(iTRAQ4plex); S12(Phospho); S16(Phospho)	Y(2): 0.0; S(10): 0.9; S(12): 99.2; S(16): 100.0	239	80.1	2	2459.93	1.09291	0.939844	0.710934	1.07206	0.830159	1.11383	0.75061	1.10546	0.834027
eYGFEEDksDsEDEDEGVR	1	Cotton_D_gene_10021472	N-Term(iTRAQ4plex); K8(iTRAQ4plex); S9(Phospho); S11(Phospho)	Y(2): 0.0; S(9): 100.0; S(11): 100.0	187	28.77	3	2683.01	-3.32315	0.92211	0.596574	1.1246	0.726245	0.966289	0.818587	0.931804	0.648461
fAQVStsDDEDEVPIR	1	Cotton_D_gene_10017715	N-Term(iTRAQ4plex); T6(Phospho); S7(Phospho)	S(5): 0.9; T(6): 99.1; S(7): 100.0	239	61.1	3	2111.87	0.327641	0.906097	0.499479	0.820845	0.515459	0.898246	0.625977	1.2077	0.585713
fAssEDEFMDsDDLANSRPR	1	TC250130	N-Term(iTRAQ4plex); S3(Phospho); S4(Phospho); S11(Phospho)	S(3): 99.7; S(4): 99.7; S(11): 99.7; S(17): 0.9	68	33.37	3	2672.98	2.05456	1.09268	0.368121	0.894288	0.714178	0.879484	0.574125	0.900034	0.556657
fAVDNGEDFFNNLPsPk	1	TC241694	N-Term(iTRAQ4plex); S15(Phospho); K17(iTRAQ4plex)	S(15): 100.0	277	46.54	3	2279.07	1.28759	1.12237	0.259645	1.06597	0.842432	1.30553	0.331163	1.0912	0.870713
fAVSDsPEAPLVIATPLk	1	Cotton_D_gene_10025850	N-Term(iTRAQ4plex); S6(Phospho); K18(iTRAQ4plex)	S(4): 1.2; S(6): 98.8; T(15): 0.0	192	52.63	3	2223.19	0.40562	1.28337	0.0236221	0.863128	0.626406	1.17991	0.578764	1.06518	0.938318
fcIWENtPsPPR	1	ES809898	N-Term(iTRAQ4plex); C2(Carbamidomethyl); T7(Phospho); S9(Phospho)	T(7): 100.0; S(9): 100.0	178	53.46	2	1807.74	0.389295	0.98057	0.986345	0.934035	0.831721	1.20876	0.512689	1.31977	0.36133
fcIWENtPsPPRNDGDDLEDkGDEISEk	1	ES809898	N-Term(iTRAQ4plex); C2(Carbamidomethyl); T7(Phospho); S9(Phospho); K21(iTRAQ4plex); K28(iTRAQ4plex)	T(7): 100.0; S(9): 100.0; S(26): 0.0	120	19.25	5	3855.68	-0.691265	1.03601	0.653646	1.77868	0.0415006	1.09171	0.81401	0.592439	0.062181
fDNLQNDYsDDEFR	1	Cotton_D_gene_10019102	N-Term(iTRAQ4plex); S9(Phospho)	Y(8): 1.2; S(9): 98.8	148	33.19	3	2001.8	0.294776	1.03464	0.661759	0.943817	0.861352	0.992026	0.891446	1.01589	0.914969
fDsDEGHsPNSk	1	TC232212	N-Term(iTRAQ4plex); S3(Phospho); S8(Phospho); K12(iTRAQ4plex)	S(3): 100.0; S(8): 100.0; S(11): 0.0	79	54.14	2	1767.69	1.86668	1.10565	0.317311	1.27807	0.455501	1.34162	0.278338	0.949417	0.701893
fDSFNASDQPESGLNksPR	1	Cotton_D_gene_10030364	N-Term(iTRAQ4plex); K16(iTRAQ4plex); S17(Phospho)	S(3): 0.0; S(7): 0.0; S(12): 1.4; S(17): 98.6	168	32.42	3	2464.14	-1.17488	1.03668	0.649695	1.01118	0.954267	1.48227	0.135023	1.41401	0.221681
fDsINsSkDFGSGFSR	1	Cotton_D_gene_10028753	N-Term(iTRAQ4plex); S3(Phospho); S6(Phospho); K8(iTRAQ4plex)	S(3): 99.0; S(6): 99.0; S(7): 1.8; S(12): 0.0; S(15): 0.0	86	35.95	3	2198.94	1.14087	2.15637	2.72e-11	0.602901	0.135316	1.08758	0.826161	0.836548	0.394535
fEcEsDAssESENIGQNPEk	1	Cotton_D_gene_10026211	N-Term(iTRAQ4plex); C3(Carbamidomethyl); S5(Phospho); S8(Phospho); S9(Phospho); K20(iTRAQ4plex)	S(5): 99.7; S(8): 66.8; S(9): 66.8; S(11): 66.8	118	37.38	3	2785.03	2.05217	1.05043	0.571514	1.04081	0.893532	0.935639	0.731396	0.855793	0.440403
fEDASETNssHGGVTAPGAISVPQLPR	1	Cotton_D_gene_10030962	N-Term(iTRAQ4plex); S9(Phospho); S10(Phospho)	S(5): 0.0; T(7): 0.1; S(9): 100.0; S(10): 100.0; T(15): 0.0; S(21): 0.0	256	57.58	3	3028.36	0.220243	1.1528	0.175747	0.815049	0.501084	1.3386	0.28248	1.42466	0.208749
fEDASETSssHGGVTAPGAISVPQLPR	1	TC235736	N-Term(iTRAQ4plex); S9(Phospho); S10(Phospho)	S(5): 0.0; T(7): 0.1; S(8): 2.7; S(9): 98.6; S(10): 98.6; T(15): 0.0; S(21): 0.0	290	66.6	3	3001.35	1.41362	0.680045	0.00216404	0.982406	0.979757	0.944832	0.757538	1.41425	0.22138
fEDFVHsYPNsPYLDVEDR	1	TC241816	N-Term(iTRAQ4plex); S7(Phospho); S11(Phospho)	S(7): 1.7; Y(8): 98.3; S(11): 98.3; Y(13): 1.7	99	57.81	3	2633.08	1.70331	0.779093	0.0531492	1.16903	0.64207	1.06271	0.901002	1.16681	0.681168
fEELQPMEEFAtPPSsPVHFQDAk	1	TC255418	N-Term(iTRAQ4plex); T12(Phospho); S16(Phospho); K24(iTRAQ4plex)	T(12): 99.6; S(15): 50.2; S(16): 50.2	153	85.72	3	3209.42	1.28658	0.965662	0.884889	0.657189	0.199332	0.898562	0.626858	1.4159	0.219343
fEGsEsDsDADR	1	Cotton_D_gene_10008592	N-Term(iTRAQ4plex); S4(Phospho); S6(Phospho); S8(Phospho)	S(4): 100.0; S(6): 100.0; S(8): 100.0	96	37.24	2	1698.51	0.308419	0.898758	0.457434	1.34328	0.360414	1.22215	0.483925	1.01232	0.903215
fEPAPAFGAGsGDYGR	1	ES835699	N-Term(iTRAQ4plex); S11(Phospho)	S(11): 100.0; Y(14): 0.0	168	51.4	2	1822.79	-0.914295	0.940091	0.712571	0.827339	0.531814	0.756005	0.272816	0.972011	0.772615
fFcSQAsDLGIQMSR	1	TC258453	N-Term(iTRAQ4plex); C3(Carbamidomethyl); S7(Phospho)	S(4): 0.0; S(7): 100.0; S(14): 0.0	185	32.21	3	1970.87	1.57865	1.12912	0.238769	0.646228	0.184887	0.913491	0.668707	1.25192	0.490086
fFEQLDsIcsPLGR	1	TC249507	N-Term(iTRAQ4plex); S7(Phospho); C9(Carbamidomethyl); S10(Phospho)	S(7): 100.0; S(10): 100.0	147	36.31	2	1972.84	-1.32525	0.892263	0.421679	0.913464	0.770234	1.17781	0.583811	1.44507	0.185502
fFEQLDSIcsPVGR	1	Cotton_D_gene_10018388	N-Term(iTRAQ4plex); C9(Carbamidomethyl); S10(Phospho)	S(7): 0.6; S(10): 99.4	175	52.29	3	1878.86	-0.106537	1.27626	0.0266823	0.856357	0.607962	1.58369	0.0772077	1.44903	0.181221
fGSENLATAGMSLsQssNGFPmEtmNPIFR	1	TC263488	N-Term(iTRAQ4plex); S14(Phospho); S16(Phospho); S17(Phospho); M22(Oxidation); T24(Phospho); M25(Oxidation)	S(3): 0.0; T(8): 2.4; S(12): 79.5; S(14): 79.5; S(16): 79.5; S(17): 79.5; T(24): 79.5	66	4.24	3	3717.42	-0.753471	1.5095	0.000274089	1.09034	0.793578	0.731964	0.225972	0.444729	0.0132002
fIAPAYAETQPEPVFAksDsEDEEk	1	ES794679	N-Term(iTRAQ4plex); K17(iTRAQ4plex); S18(Phospho); S20(Phospho); K25(iTRAQ4plex)	Y(6): 0.0; T(9): 2.0; S(18): 99.0; S(20): 99.0	115	61.09	3	3390.56	5.22509	0.982053	0.996389	1.74937	0.0496669	1.23233	0.462857	0.717313	0.17814
fLDGEVDNGGGFsPR	1	ES834717	N-Term(iTRAQ4plex); S13(Phospho)	S(13): 100.0	192	55.65	3	1790.78	-1.20294	1.07609	0.441105	0.805922	0.478889	0.916838	0.678141	1.05719	0.959206
fLDLNDEDEEDVEsENEENEIVMNR	1	ES792341	N-Term(iTRAQ4plex); S14(Phospho)	S(14): 100.0	269	61.77	3	3250.34	1.1471	0.916354	0.560894	0.73837	0.332341	0.726363	0.215737	1.07353	0.916543
fLEtPsPEHk	1	Cotton_D_gene_10010519	N-Term(iTRAQ4plex); T4(Phospho); S6(Phospho); K10(iTRAQ4plex)	T(4): 100.0; S(6): 100.0	107	35.36	3	1632.74	2.4857	1.087	0.39206	0.894722	0.715431	1.06808	0.884598	1.09821	0.85264
fLNPSFIEENDLSAIsEGsGT	1	Cotton_D_gene_10025816	N-Term(iTRAQ4plex); S16(Phospho); S19(Phospho)	S(5): 0.0; S(13): 97.9; S(16): 97.9; S(19): 4.1; T(21): 0.1	134	54.07	2	2531.08	1.18612	0.693299	0.00366202	1.13195	0.712066	0.807102	0.386772	1.02845	0.956434
fPGsPVDLsPPR	1	Cotton_D_gene_10010180	N-Term(iTRAQ4plex); S4(Phospho); S9(Phospho)	S(4): 100.0; S(9): 100.0	92	44.37	2	1572.7	0.550587	0.992958	0.929094	1.06125	0.851978	1.17191	0.598077	1.1121	0.817037
fPNISEkAssDssQDNS	1	Cotton_D_gene_10009363	N-Term(iTRAQ4plex); K7(iTRAQ4plex); S9(Phospho); S10(Phospho); S12(Phospho); S13(Phospho)	S(5): 0.7; S(9): 96.5; S(10): 96.5; S(12): 96.5; S(13): 96.5; S(17): 13.3	65	18.39	3	2420.86	0.80675	0.999906	0.882281	0.991487	0.994805	0.714843	0.195514	0.721048	0.183191
fRESGDsDEEEEDDR	1	Cotton_D_gene_10014749	N-Term(iTRAQ4plex); S7(Phospho)	S(4): 2.0; S(7): 98.0	104	32.83	3	2038.76	-1.6802	1.16494	0.149105	0.682222	0.235378	0.474994	0.00616456	0.597669	0.0652868
fSYLPAsTPPsPSR	1	Cotton_D_gene_10031450	N-Term(iTRAQ4plex); S7(Phospho); S11(Phospho)	S(2): 0.1; Y(3): 3.0; S(7): 97.0; T(8): 97.0; S(11): 3.0; S(13): 0.1	119	56.76	2	1810.79	0.746138	0.99325	0.927109	0.851241	0.594188	1.18619	0.563923	1.40295	0.235709
fTDGEPGPsSPLQR	1	Cotton_D_gene_10021218	N-Term(iTRAQ4plex); S9(Phospho)	T(2): 0.0; S(9): 99.1; S(10): 0.9	187	34.94	2	1711.78	0.265436	0.930271	0.648452	0.729438	0.315396	0.88995	0.602935	1.3115	0.37579
fWTQGGsDtEEEEtDIEDEIENGGAGETAAAAAGSR	1	TC243660	N-Term(iTRAQ4plex); S7(Phospho); T9(Phospho); T14(Phospho)	T(3): 0.0; S(7): 100.0; T(9): 100.0; T(14): 100.0; T(28): 0.0; S(35): 0.0	308	120.66	3	4084.56	-0.232842	1.01478	0.784661	2.60931	2.88215e-05	1.3586	0.256022	0.513087	0.0282005
fWTQGGsDtEEEEtDIEDEIENGGAGETTAAAAGSR	1	TC240235	N-Term(iTRAQ4plex); S7(Phospho); T9(Phospho); T14(Phospho)	T(3): 0.0; S(7): 100.0; T(9): 100.0; T(14): 100.0; T(28): 0.0; T(29): 0.0; S(35): 0.0	274	101.57	4	4114.58	0.803737	0.958651	0.837183	1.63665	0.0945511	1.42811	0.179815	0.91022	0.585394
fYMEPEtsDsGSMISGPAAGR	1	TC252160	N-Term(iTRAQ4plex); T7(Phospho); S8(Phospho); S10(Phospho)	Y(2): 0.0; T(7): 99.1; S(8): 99.1; S(10): 99.1; S(12): 2.7; S(15): 0.0	178	23.15	3	2573.94	-2.45001	0.97785	0.967881	0.815488	0.502166	1.05859	0.913684	1.32751	0.348129
fYMEPEtsDsGSMTSATAAGR	1	ES822229	N-Term(iTRAQ4plex); T7(Phospho); S8(Phospho); S10(Phospho)	Y(2): 0.0; T(7): 100.0; S(8): 100.0; S(10): 100.0; S(12): 0.0; T(14): 0.0; S(15): 0.0; T(17): 0.0	265	60.51	3	2579.92	0.186376	1.00635	0.839489	0.86909	0.642841	1.37299	0.2383	1.56983	0.0830212
fYMEPEtsDsGSMTSGTAAGR	1	DW231680	N-Term(iTRAQ4plex); T7(Phospho); S8(Phospho); S10(Phospho)	Y(2): 0.0; T(7): 100.0; S(8): 100.0; S(10): 100.0; S(12): 0.0; T(14): 0.0; S(15): 0.0; T(17): 0.0	235	71.5	3	2565.91	-0.159667	0.912454	0.537201	0.647388	0.186378	0.981089	0.860568	1.66086	0.0421415
gADsDsGEEEQDNPQk	1	Cotton_D_gene_10040894	N-Term(iTRAQ4plex); S4(Phospho); S6(Phospho); K16(iTRAQ4plex)	S(4): 100.0; S(6): 100.0	82	44	3	2153.82	2.97104	1.36915	0.00493004	0.981978	0.978438	0.791027	0.348975	0.588353	0.0598404
gAEESLGDMEMsPEWNYk	1	TC264649	N-Term(iTRAQ4plex); S12(Phospho); K18(iTRAQ4plex)	S(5): 0.0; S(12): 100.0; Y(17): 0.0	146	32.51	3	2441.04	4.98519	1.00684	0.836301	0.886039	0.690509	1.20467	0.52173	1.35038	0.310936
gAGVTDLEtEDEDGFPVSASQk	1	DW500584	N-Term(iTRAQ4plex); T9(Phospho); K22(iTRAQ4plex)	T(5): 0.0; T(9): 100.0; S(18): 0.0; S(20): 0.0	181	61.35	3	2620.19	0.713969	0.970195	0.915782	1.16628	0.647176	0.98287	0.865606	0.868631	0.472631
gANQDEVYEIPsGDDDcSk	1	Cotton_D_gene_10019484	N-Term(iTRAQ4plex); S12(Phospho); C17(Carbamidomethyl); K19(iTRAQ4plex)	Y(8): 0.0; S(12): 100.0; S(18): 0.0	214	25.72	3	2467.02	0.676105	0.805276	0.0972643	0.971829	0.947147	0.873522	0.557859	1.11619	0.806632
gAPVEVssDEEGFR	1	Cotton_D_gene_10008731	N-Term(iTRAQ4plex); S7(Phospho); S8(Phospho)	S(7): 100.0; S(8): 100.0	118	47.36	2	1782.72	4.94842	0.953248	0.800581	1.33304	0.374459	1.02716	0.989253	0.808336	0.332763
gASEEDsDDEFYDAER	1	Cotton_D_gene_10019595	N-Term(iTRAQ4plex); S7(Phospho)	S(3): 0.0; S(7): 100.0; Y(12): 0.0	174	27.48	2	2058.76	2.75778	0.931835	0.658554	0.977215	0.963745	1.12873	0.709475	1.23954	0.515991
gAsEEDsEDEFYDAER	1	CK640461	N-Term(iTRAQ4plex); S3(Phospho); S7(Phospho)	S(3): 100.0; S(7): 100.0; Y(12): 0.0	151	44.69	2	2152.73	-4.18921	0.990241	0.947563	0.463588	0.0421143	0.578231	0.0409619	1.25959	0.474408
gAsLLNHsGR	1	Cotton_D_gene_10031487	N-Term(iTRAQ4plex); S3(Phospho); S8(Phospho)	S(3): 100.0; S(8): 100.0	58	34.78	2	1315.57	0.379002	1.181	0.119058	0.523653	0.0718558	0.69075	0.156895	1.11694	0.804745
gAsPLEIGR	1	Cotton_D_gene_10033214	N-Term(iTRAQ4plex); S3(Phospho)	S(3): 100.0	106	36.02	2	1123.56	0.506301	1.35538	0.00641223	0.939374	0.847869	1.98652	0.00692749	1.56024	0.0887658
gcDWGHsDVsDGDDDENLEk	1	DT462578	N-Term(iTRAQ4plex); C2(Carbamidomethyl); S7(Phospho); S10(Phospho); K20(iTRAQ4plex)	S(7): 100.0; S(10): 100.0	228	57.42	3	2697.99	1.02493	0.82894	0.156504	1.32644	0.38369	1.13707	0.687043	1.03413	0.975253
gcQEcSLEHALPDsPFAsPEk	1	TC248672	N-Term(iTRAQ4plex); C2(Carbamidomethyl); C5(Carbamidomethyl); S14(Phospho); S18(Phospho); K21(iTRAQ4plex)	S(6): 0.0; S(14): 100.0; S(18): 100.0	142	28.34	3	2807.18	2.78898	0.915662	0.55666	1.53089	0.161854	1.11297	0.753019	0.793969	0.303848
gDEsPDESAAVPk	1	TC246464	N-Term(iTRAQ4plex); S4(Phospho); K13(iTRAQ4plex)	S(4): 98.8; S(8): 1.2	134	35.66	2	1669.76	1.34755	1.29029	0.0209555	1.67684	0.0757964	2.24333	0.00136977	1.03685	0.984253
gDVGsLGsLsDMDDLASTFAk	1	TC244347	N-Term(iTRAQ4plex); S5(Phospho); S8(Phospho); S10(Phospho); K21(iTRAQ4plex)	S(5): 100.0; S(8): 100.0; S(10): 100.0; S(17): 0.1; T(18): 0.0	117	52.33	3	2614.07	0.88413	1.25681	0.0369788	2.57021	4.47174e-05	1.31685	0.313773	0.407662	0.00848263
gEAFssGDDAGkDVDNGGNR	1	TC239117	N-Term(iTRAQ4plex); S5(Phospho); S6(Phospho); K12(iTRAQ4plex)	S(5): 100.0; S(6): 100.0	112	18.94	3	2415.96	-1.87518	0.873105	0.324926	1.34461	0.358609	0.982966	0.865879	0.83729	0.39625
gEFsPcGtPTGLDSR	1	TC237673	N-Term(iTRAQ4plex); S4(Phospho); C6(Carbamidomethyl); T8(Phospho)	S(4): 98.0; T(8): 98.0; T(10): 3.9; S(14): 0.1	93	26.87	2	1884.74	-0.251075	1.03637	0.651534	0.928196	0.814145	0.725615	0.21439	0.754314	0.23292
gELANLVAVDsPR	1	TC253141	N-Term(iTRAQ4plex); S11(Phospho)	S(11): 100.0	182	45.12	2	1564.79	3.66689	1.00165	0.870629	0.919357	0.78772	1.14561	0.664499	1.24405	0.506473
gELANLVAVDsPRVEHEPcRLsPEAsPR	1	TC253141	N-Term(iTRAQ4plex); S11(Phospho); C19(Carbamidomethyl); S22(Phospho); S26(Phospho)	S(11): 100.0; S(22): 100.0; S(26): 100.0	92	15.96	4	3469.55	-1.22855	0.853123	0.239076	1.06311	0.848215	0.921363	0.690923	1.01587	0.914923
gEPcEIELINESAPsNssMQQGk	1	ES837250	N-Term(iTRAQ4plex); C4(Carbamidomethyl); S15(Phospho); S17(Phospho); S18(Phospho); K23(iTRAQ4plex)	S(12): 75.0; S(15): 75.0; S(17): 75.0; S(18): 75.0	116	41.58	3	3033.22	-2.70322	0.872917	0.324048	1.18644	0.610232	0.930362	0.716415	0.898323	0.551898
gETFLLNEMAsFGsQDGR	1	TC269910	N-Term(iTRAQ4plex); S11(Phospho); S14(Phospho)	T(3): 0.0; S(11): 100.0; S(14): 100.0	83	22.89	3	2262.93	0.091644	0.985172	0.982231	1.0186	0.939014	1.31735	0.313035	1.31275	0.373581
gEVVGLGsLsDVDDLATTFAk	1	Cotton_D_gene_10004713	N-Term(iTRAQ4plex); S8(Phospho); S10(Phospho); K21(iTRAQ4plex)	S(8): 100.0; S(10): 100.0; T(17): 0.0; T(18): 0.0	186	57.86	3	2542.21	3.21139	1.35867	0.00602431	0.387869	0.0200557	0.596742	0.0532903	1.13237	0.765819
gFSNLsMGEDsGDEEVDSHAVk	1	DW489460	N-Term(iTRAQ4plex); S6(Phospho); S11(Phospho); K22(iTRAQ4plex)	S(3): 0.0; S(6): 100.0; S(11): 100.0; S(18): 0.0	147	55.42	3	2758.12	-0.364333	0.847436	0.217563	1.21292	0.563207	1.13459	0.693671	1.10382	0.838216
gGDIDEsDEEDIkDLESPVk	1	Cotton_D_gene_10006838	N-Term(iTRAQ4plex); S7(Phospho); K13(iTRAQ4plex); K20(iTRAQ4plex)	S(7): 100.0; S(17): 0.0	166	28.78	3	2702.28	5.71105	0.879442	0.355424	1.34473	0.358443	1.12321	0.724547	0.94977	0.702979
gGDNssEENDGsEEVEIQPGVMk	1	TC249480	N-Term(iTRAQ4plex); S5(Phospho); S6(Phospho); S12(Phospho); K23(iTRAQ4plex)	S(5): 100.0; S(6): 100.0; S(12): 100.0	149	37.02	3	2935.12	0.529046	0.789869	0.0688744	1.38214	0.310159	1.25353	0.421161	1.14823	0.726408
gGGGsDYEPGEVR	1	Cotton_D_gene_10010180	N-Term(iTRAQ4plex); S5(Phospho)	S(5): 100.0; Y(7): 0.0	82	22.59	2	1503.62	0.0434847	1.16817	0.1426	1.36542	0.331179	2.37302	0.000598355	1.48774	0.143184
gGPEDDEEDIssDDDEFYDR	1	Cotton_D_gene_10026282	N-Term(iTRAQ4plex); S11(Phospho); S12(Phospho)	S(11): 100.0; S(12): 100.0; Y(18): 0.0	190	21.69	3	2608.89	1.4829	0.836058	0.178408	1.15217	0.673561	0.917241	0.679279	0.952209	0.710506
gGsFLAGNLsFSR	1	DW496409	N-Term(iTRAQ4plex); S3(Phospho); S10(Phospho)	S(3): 99.8; S(10): 99.8; S(12): 0.4	54	52.5	2	1616.7	-0.497584	1.16254	0.154084	0.672767	0.221257	1.1622	0.622087	1.48596	0.14479
gGsRsPPYEDTYDR	1	Cotton_D_gene_10010170	N-Term(iTRAQ4plex); S3(Phospho); S5(Phospho)	S(3): 100.0; S(5): 100.0; Y(8): 0.0; T(11): 0.0; Y(12): 0.0	111	31.4	3	1903.74	1.16838	0.95178	0.790673	1.1976	0.590191	1.14315	0.670957	1.00289	0.87229
gHsksPPYR	1	BF275918	N-Term(iTRAQ4plex); S3(Phospho); K4(iTRAQ4plex); S5(Phospho)	S(3): 100.0; S(5): 100.0; Y(8): 0.0	52	23.38	4	1476.66	-0.122055	1.08851	0.3856	0.902817	0.738939	1.36944	0.242581	1.39351	0.248174
gIEsDEDsPPR	1	Cotton_D_gene_10029979	N-Term(iTRAQ4plex); S4(Phospho); S8(Phospho)	S(4): 100.0; S(8): 100.0	93	45.91	2	1505.57	-1.62664	1.07299	0.455706	0.808539	0.485199	1.02567	0.985153	1.18225	0.644399
gIPAQLPNDGANIPsPk	1	CO118151	N-Term(iTRAQ4plex); S15(Phospho); K17(iTRAQ4plex)	S(15): 100.0	141	18.75	3	2057.07	-0.942411	0.933967	0.672389	0.982782	0.980917	0.840803	0.470952	0.916021	0.602065
gIsDsDDEDEGR	1	Cotton_D_gene_10003234	N-Term(iTRAQ4plex); S3(Phospho); S5(Phospho)	S(3): 100.0; S(5): 100.0	125	45.2	2	1598.54	0.923261	0.839383	0.189316	0.657093	0.199203	0.7482	0.2571	1.35653	0.301386
gITQGNESAsGDEtDADFETHR	1	TC245972	N-Term(iTRAQ4plex); S10(Phospho); T14(Phospho)	T(3): 0.0; S(8): 2.2; S(10): 98.9; T(14): 98.9; T(20): 0.0	212	50.66	3	2641.01	-2.2982	1.0549	0.547298	0.903769	0.741722	0.862363	0.527742	0.904527	0.569249
gIWQYGDVDsDDDEDLPTLAAAAAk	1	TC268628	N-Term(iTRAQ4plex); S10(Phospho); K25(iTRAQ4plex)	Y(5): 0.0; S(10): 100.0; T(18): 0.0	336	121.58	3	3004.37	0.940573	0.95239	0.794787	1.24139	0.514667	1.64647	0.053956	1.39261	0.249384
gkGsDsDEADEDEADDENLEk	1	Cotton_D_gene_10006158	N-Term(iTRAQ4plex); K2(iTRAQ4plex); S4(Phospho); S6(Phospho); K21(iTRAQ4plex)	S(4): 100.0; S(6): 100.0	165	61.57	3	2860.14	1.97708	1.33012	0.010274	1.12381	0.727781	1.10407	0.778242	0.738605	0.208357
gLEGDVATAsDH	1	Cotton_D_gene_10004099	N-Term(iTRAQ4plex); S10(Phospho)	T(8): 0.9; S(10): 99.1	147	67.96	2	1395.59	1.37419	1.04352	0.610095	1.16797	0.644035	1.38159	0.228219	1.13356	0.762823
gLENFLsGEDsDINAAAEDDYIILR	1	Cotton_D_gene_10035684	N-Term(iTRAQ4plex); S7(Phospho); S11(Phospho)	S(7): 100.0; S(11): 100.0; Y(21): 0.0	170	45.52	3	3044.34	2.93327
gLFAEssDsDPGNPEkPR	1	Cotton_D_gene_10025754	N-Term(iTRAQ4plex); S6(Phospho); S7(Phospho); S9(Phospho); K16(iTRAQ4plex)	S(6): 100.0; S(7): 100.0; S(9): 100.0	113	11.64	3	2430.98	-1.21923	0.920651	0.587453	1.06477	0.844863	0.985346	0.872607	1.00517	0.879748
gLGLSYsssGsENAGDGHGk	1	CO086771	N-Term(iTRAQ4plex); S7(Phospho); S8(Phospho); S9(Phospho); S11(Phospho); K20(iTRAQ4plex)	S(5): 0.3; Y(6): 6.2; S(7): 98.4; S(8): 98.4; S(9): 98.4; S(11): 98.4	176	51.45	3	2487.91	1.28643	0.909748	0.521001	1.1252	0.725092	1.0082	0.936766	0.984906	0.813888
gLMSSSVDVDsGIsDDEPLck	1	TC239207	N-Term(iTRAQ4plex); S11(Phospho); S14(Phospho); C20(Carbamidomethyl); K21(iTRAQ4plex)	S(4): 0.0; S(5): 0.0; S(6): 0.0; S(11): 100.0; S(14): 100.0	272	99.75	3	2659.12	0.734006	1.00722	0.833787	0.971958	0.947545	1.20924	0.511641	1.23521	0.52521
gLsDDERsDHGVPVGYR	1	Cotton_D_gene_10010692	N-Term(iTRAQ4plex); S3(Phospho); S8(Phospho)	S(3): 100.0; S(8): 100.0; Y(16): 0.1	63	25.28	3	2162.9	-0.119468	1.02479	0.721564	0.886546	0.691956	1.41849	0.189019	1.56132	0.0881034
gLtQtPGstFTR	1	Cotton_D_gene_10014636	N-Term(iTRAQ4plex); T3(Phospho); T5(Phospho); S8(Phospho); T9(Phospho)	T(3): 100.0; T(5): 100.0; S(8): 100.0; T(9): 100.0; T(11): 0.1	98	32.8	2	1729.61	-1.19169	1.04925	0.578005	0.296469	0.0073869	0.261293	1.23e-06	0.839981	0.4025
gLVSYDDGsPDsGR	1	TC266119	N-Term(iTRAQ4plex); S9(Phospho); S12(Phospho)	S(4): 0.0; Y(5): 0.0; S(9): 100.0; S(12): 100.0	224	68.95	2	1728.67	2.47473	0.917316	0.5668	0.836976	0.556559	0.998271	0.909002	1.30022	0.396068
gNsAELQEsDGEIR	1	TC230403	N-Term(iTRAQ4plex); S3(Phospho); S9(Phospho)	S(3): 100.0; S(9): 100.0	57	30.92	2	1808.72	-0.332325	1.12516	0.250849	1.37303	0.321501	2.07772	0.00391246	1.3449	0.319592
gNTATVLktPENsP	1	Cotton_D_gene_10010882	N-Term(iTRAQ4plex); K8(iTRAQ4plex); T9(Phospho); S13(Phospho)	T(3): 0.0; T(5): 0.0; T(9): 100.0; S(13): 100.0	154	42.44	2	1876.87	1.78231	1.02327	0.730947	1.09731	0.779729	1.15475	0.64091	1.02841	0.956321
gNWGsPTDGIAPETEENVPENEk	1	Cotton_D_gene_10015461	N-Term(iTRAQ4plex); S5(Phospho); K23(iTRAQ4plex)	S(5): 1.5; T(7): 98.5; T(14): 0.0	224	48.76	3	2838.28	2.03655	0.908818	0.515484	0.887543	0.694804	0.813091	0.401268	1.00803	0.889131
gNYsVsPDRMHEDHPRsPR	1	Cotton_D_gene_10032493	N-Term(iTRAQ4plex); S4(Phospho); S6(Phospho); S17(Phospho)	Y(3): 6.5; S(4): 97.8; S(6): 97.8; S(17): 97.8	55	5.2	4	2621.03	0.41584	1.0716	0.462363	0.668171	0.214616	1.3253	0.301293	1.85094	0.00790997
gPLQVHDAsDDDLPLS	1	Cotton_D_gene_10037070	N-Term(iTRAQ4plex); S9(Phospho)	S(9): 100.0; S(16): 0.0	183	60.83	2	1902.86	1.69623	1.14956	0.183495	0.792104	0.446331	1.03508	0.987315	1.13674	0.754899
gQIDLNIQPEREEELsPGsDSGSMMR	1	TC276591	N-Term(iTRAQ4plex); S16(Phospho); S19(Phospho)	S(16): 96.0; S(19): 96.0; S(21): 4.0; S(23): 4.0	77	18.56	3	3179.38	8.3445	0.920052	0.583727	0.860585	0.619451	1.06503	0.893896	1.3451	0.31927
gRLtsEDEELDADR	1	Cotton_D_gene_10035684	N-Term(iTRAQ4plex); T4(Phospho); S5(Phospho)	T(4): 100.0; S(5): 100.0	156	48.15	2	1909.77	0.856476	0.976105	0.956018	1.13813	0.7002	1.00442	0.926229	0.90412	0.568103
gRsLGNssDDNLESR	1	Cotton_D_gene_10018796	N-Term(iTRAQ4plex); S3(Phospho); S7(Phospho); S8(Phospho)	S(3): 100.0; S(7): 100.0; S(8): 100.0; S(14): 0.0	86	37.68	3	1990.74	0.220963	0.959405	0.842305	0.873651	0.655536	0.896977	0.622443	1.07014	0.925384
gRsPLsPPR	1	EV488685	N-Term(iTRAQ4plex); S3(Phospho); S6(Phospho)	S(3): 100.0; S(6): 100.0	61	41.72	3	1270.58	0.592571	0.946567	0.755647	0.7929	0.448172	1.25541	0.417616	1.67269	0.0383647
gRsRsPDADAGAEDGAYR	1	TC234929	N-Term(iTRAQ4plex); S3(Phospho); S5(Phospho)	S(3): 100.0; S(5): 100.0; Y(17): 0.0	131	47.3	3	2154.87	-0.0597389	0.958458	0.835871	0.996208	0.985084	1.1906	0.553646	1.24693	0.500442
gRVSPtPGMATAGGPGLsPPDSDYIWR	1	CO095058	N-Term(iTRAQ4plex); T6(Phospho); S18(Phospho)	S(4): 1.9; T(6): 1.9; T(11): 96.3; S(18): 99.9; S(22): 0.0; Y(24): 0.0	92	36.03	3	3046.36	-1.4717	0.885367	0.385302	0.757549	0.37067	0.721089	0.206339	1.07511	0.91243
gSELPsETEETGNEDEAk	1	Cotton_D_gene_10009119	N-Term(iTRAQ4plex); S6(Phospho); K18(iTRAQ4plex)	S(2): 0.0; S(6): 1.1; T(8): 97.9; T(11): 1.1	136	28.35	3	2289.98	-1.03413	1.07729	0.435489	0.722275	0.302225	0.713798	0.193735	0.917358	0.605937
gsEPNsPITPLILR	1	TC272849	N-Term(iTRAQ4plex); S2(Phospho); S6(Phospho)	S(2): 100.0; S(6): 100.0; T(9): 0.0	110	34.98	3	1797.86	-2.77142	1.10617	0.315373	1.08097	0.812278	1.22187	0.484519	1.02185	0.934645
gsIsPPPPPLNFR	1	Cotton_D_gene_10014027	N-Term(iTRAQ4plex); S2(Phospho); S4(Phospho)	S(2): 100.0; S(4): 100.0	135	60.28	2	1682.78	0.195042	0.974527	0.945283	1.0269	0.921999	1.08657	0.829141	1.08576	0.884777
gSsPGSMPER	1	Cotton_D_gene_10030715	N-Term(iTRAQ4plex); S3(Phospho)	S(2): 1.0; S(3): 99.0; S(6): 0.0	113	32.58	2	1228.52	0.328167	1.36135	0.00572458	1.05577	0.863085	2.69486	7.62e-05	1.87498	0.00624266
gSSSTSDVADSGIsDDEPLSk	1	Cotton_D_gene_10006158	N-Term(iTRAQ4plex); S14(Phospho); K21(iTRAQ4plex)	S(2): 0.0; S(3): 0.0; S(4): 0.0; T(5): 0.0; S(6): 0.0; S(11): 0.0; S(14): 100.0; S(20): 0.0	228	62.29	3	2422.08	0.620075	0.93989	0.711241	0.809147	0.486671	0.775447	0.313995	1.01964	0.927345
gSVPFEFDAAsNsSHQSGR	1	TC260550	N-Term(iTRAQ4plex); S11(Phospho); S13(Phospho)	S(2): 0.0; S(11): 98.0; S(13): 98.0; S(14): 3.9; S(17): 0.0	183	71.03	3	2283.92	1.42696	0.913298	0.542293	0.781785	0.422864	0.876942	0.567177	1.22821	0.540306
gSVPFEFDAASNssHQsGRR	1	TC260550	N-Term(iTRAQ4plex); S13(Phospho); S14(Phospho); S17(Phospho)	S(2): 0.0; S(11): 75.0; S(13): 75.0; S(14): 75.0; S(17): 75.0	149	26.89	3	2519.99	-0.308101	0.877121	0.344076	0.842696	0.571509	0.955463	0.787791	1.29266	0.410027
gSVPFEFDAAsNssHQsGRRsLDEk	1	TC260550	N-Term(iTRAQ4plex); S11(Phospho); S13(Phospho); S14(Phospho); S17(Phospho); S21(Phospho); K25(iTRAQ4plex)	S(2): 0.0; S(11): 100.0; S(13): 100.0; S(14): 100.0; S(17): 100.0; S(21): 100.0	169	32.79	4	3396.3	-0.333426	0.957199	0.827328	1.02061	0.934904	0.82697	0.435656	0.846505	0.417896
gSVPLESDAISNssHQsGR	1	Cotton_D_gene_10039511	N-Term(iTRAQ4plex); S13(Phospho); S14(Phospho); S17(Phospho)	S(2): 0.0; S(7): 0.0; S(11): 1.7; S(13): 99.4; S(14): 99.4; S(17): 99.4	114	41.94	3	2311.91	0.728773	0.920956	0.589359	1.06752	0.839302	0.950483	0.773618	0.966779	0.756044
gSVPLESDAIsNssHQSGRR	1	Cotton_D_gene_10039511	N-Term(iTRAQ4plex); S11(Phospho); S13(Phospho); S14(Phospho)	S(2): 0.0; S(7): 0.0; S(11): 75.0; S(13): 75.0; S(14): 75.0; S(17): 75.0	98	31.2	4	2468.01	0.460837	0.921689	0.593937	0.975381	0.958091	0.864065	0.532306	0.961143	0.738318
gTADMEDATsDGNVEQLASEAEk	1	TC245922	N-Term(iTRAQ4plex); S10(Phospho); K23(iTRAQ4plex)	T(2): 0.0; T(9): 1.1; S(10): 98.9; S(19): 0.0	279	61.02	3	2736.18	0.106206	0.912471	0.537303	0.845366	0.578551	1.0213	0.973124	1.32401	0.354065
gTEDLYSDGLDGSDGGLFsVVGsPTR	1	Cotton_D_gene_10016389	N-Term(iTRAQ4plex); S19(Phospho); S23(Phospho)	T(2): 0.0; Y(6): 0.0; S(7): 0.6; S(13): 50.0; S(19): 50.0; S(23): 98.3; T(25): 1.1	112	11.85	3	2905.24	1.87228	0.84298	0.201611	1.35039	0.350855	1.06205	0.90302	0.932978	0.651971
gTYEAAPAAQTGQQGGAGNAsPR	1	Cotton_D_gene_10037228	N-Term(iTRAQ4plex); S21(Phospho)	T(2): 0.0; Y(3): 0.0; T(11): 0.0; S(21): 100.0	260	87.9	3	2384.08	0.144794	0.981826	0.994851	0.740432	0.336333	0.866208	0.538067	1.19152	0.622737
gTYEAAPAAQTGQQGGAGNAsPRt	1	Cotton_D_gene_10037228	N-Term(iTRAQ4plex); S21(Phospho); T24(Phospho)	T(2): 0.0; Y(3): 0.0; T(11): 0.0; S(21): 100.0; T(24): 100.0	179	29.45	3	2565.09	0.787588	0.905239	0.494479	0.749424	0.354109	0.726996	0.216881	1.07162	0.921528
gWNLEANLENGALsPST	1	Cotton_D_gene_10032411	N-Term(iTRAQ4plex); S14(Phospho)	S(14): 100.0; S(16): 0.0; T(17): 0.0	223	104.61	2	1996.92	1.43324	1.02562	0.71639	0.548518	0.0884107	0.755063	0.270894	1.34216	0.323986
gYDSFDNVQGNYDWDQQRAsSER	1	Cotton_D_gene_10029899	N-Term(iTRAQ4plex); S20(Phospho)	Y(2): 0.0; S(4): 0.1; Y(12): 96.7; S(20): 3.1; S(21): 0.1	86	10.54	3	2961.22	-0.649357	1.01116	0.808045	1.00314	0.970808	0.858242	0.516735	0.84611	0.416953
gYDsGssDsDDYASGR	1	Cotton_D_gene_10008592	N-Term(iTRAQ4plex); S4(Phospho); S6(Phospho); S7(Phospho); S9(Phospho)	Y(2): 0.3; S(4): 99.9; S(6): 99.9; S(7): 99.9; S(9): 99.9; Y(12): 0.0; S(14): 0.0	75	46.23	2	2102.59	4.57545	0.711696	0.00719554	0.706524	0.274568	0.751119	0.262922	1.49378	0.137849
gYDWGHsDVsDEDDDENLEk	1	TC235687	N-Term(iTRAQ4plex); S7(Phospho); S10(Phospho); K20(iTRAQ4plex)	Y(2): 0.0; S(7): 100.0; S(10): 100.0	238	87.68	3	2773.04	0.284198	0.965365	0.882866	1.04176	0.891595	1.02684	0.988355	1.02104	0.931949
gYYEEELQAssWDHGEPDR	1	Cotton_D_gene_10029529	N-Term(iTRAQ4plex); S10(Phospho); S11(Phospho)	Y(2): 0.0; Y(3): 0.0; S(10): 100.0; S(11): 100.0	182	35.39	3	2571.98	-0.878548	0.937699	0.696806	0.988038	0.997138	1.00869	0.938148	1.08873	0.877085
hANTVDPNsDIsPPR	1	TC260327	N-Term(iTRAQ4plex); S9(Phospho); S12(Phospho)	T(4): 0.0; S(9): 100.0; S(12): 100.0	99	33.38	3	1923.82	2.20447	1.01406	0.789311	1.09988	0.774641	1.42196	0.185658	1.2749	0.443926
hDDDsssDGEHAGTGk	1	Cotton_D_gene_10025266	N-Term(iTRAQ4plex); S5(Phospho); S6(Phospho); S7(Phospho); K16(iTRAQ4plex)	S(5): 100.0; S(6): 100.0; S(7): 100.0; T(14): 0.0	170	39.61	3	2142.73	0.519728	0.937042	0.69249	1.88087	0.0213204	1.51172	0.115118	0.857736	0.445199
hEPEPAmIPVAVEPDDsPR	1	TC263841	N-Term(iTRAQ4plex); M7(Oxidation); S17(Phospho)	S(17): 100.0	154	27.93	3	2326.06	1.05225	0.879916	0.357769	0.760332	0.376453	0.787274	0.340396	1.17674	0.657428
hFQGIEIsSPANDsSR	1	Cotton_D_gene_10025484	N-Term(iTRAQ4plex); S8(Phospho); S14(Phospho)	S(8): 91.4; S(9): 91.4; S(14): 8.6; S(15): 8.6	54	15.66	3	2048.86	-1.95733	0.974824	0.947309	0.78638	0.433224	1.04765	0.94767	1.36665	0.286118
hkGsPsPSQGR	1	TC234929	N-Term(iTRAQ4plex); K2(iTRAQ4plex); S4(Phospho); S6(Phospho)	S(4): 100.0; S(6): 99.9; S(8): 0.1	80	23.21	3	1585.71	1.36193	1.01681	0.771669	0.82796	0.53339	1.34569	0.272844	1.59843	0.0676591
hLQEIPcsPPAsPDNGFAk	1	Cotton_D_gene_10016662	N-Term(iTRAQ4plex); C7(Carbamidomethyl); S8(Phospho); S12(Phospho); K19(iTRAQ4plex)	S(8): 100.0; S(12): 100.0	141	28.96	3	2513.12	0.2005	1.07759	0.434102	1.06106	0.852361	1.11637	0.743488	0.976367	0.786492
hLQEIPRsPPAsPDNGFVk	1	Cotton_D_gene_10020282	N-Term(iTRAQ4plex); S8(Phospho); S12(Phospho); K19(iTRAQ4plex)	S(8): 100.0; S(12): 100.0	107	17.03	4	2537.22	0.666375	1.16185	0.155546	0.748577	0.352409	1.11404	0.750012	1.2809	0.432305
hNVPNDVPDELVEGssEDDEEEEPk	1	Cotton_D_gene_10035838	N-Term(iTRAQ4plex); S15(Phospho); S16(Phospho); K25(iTRAQ4plex)	S(15): 100.0; S(16): 100.0	284	54.55	4	3256.33	0.105551	1.01736	0.768192	1.62326	0.101571	1.0344	0.989462	0.626364	0.0846825
hNVPNDVPDELVEGssEDDEEEEPkk	1	Cotton_D_gene_10035838	N-Term(iTRAQ4plex); S15(Phospho); S16(Phospho); K25(iTRAQ4plex); K26(iTRAQ4plex)	S(15): 100.0; S(16): 100.0	181	54.84	4	3528.54	2.93095	1.05333	0.55572	1.33186	0.37609	1.03947	0.973409	0.740945	0.211891
hPWLSYPYEPIsA	1	Cotton_D_gene_10022705	N-Term(iTRAQ4plex); S12(Phospho)	S(5): 0.0; Y(6): 0.0; Y(8): 0.0; S(12): 100.0	120	19.78	2	1783.82	1.30097	0.941395	0.721201	0.724998	0.307189	1.06669	0.888824	1.5629	0.087145
hQDIDQYsGAEDDLsD	1	Cotton_D_gene_10010918	N-Term(iTRAQ4plex); S8(Phospho); S15(Phospho)	Y(7): 3.2; S(8): 98.4; S(15): 98.4	86	52.14	3	2111.76	0.350928	0.983796	0.991682	0.905569	0.74699	0.88169	0.580169	0.989667	0.829265
hQIQsPVscEPPIEPk	1	TC245758	N-Term(iTRAQ4plex); S5(Phospho); S8(Phospho); C9(Carbamidomethyl); K16(iTRAQ4plex)	S(5): 100.0; S(8): 100.0	131	22.61	3	2294.05	-1.47532	0.941599	0.722553	1.05305	0.868614	1.15115	0.650144	1.16096	0.695294
hRsEsPGDENPR	1	ES809898	N-Term(iTRAQ4plex); S3(Phospho); S5(Phospho)	S(3): 100.0; S(5): 100.0	112	40.38	3	1684.66	0.192384	1.04252	0.61585	0.95086	0.882812	1.39148	0.217086	1.40371	0.234725
hVDSFGDsEDsLEEAk	1	TC270922	N-Term(iTRAQ4plex); S8(Phospho); S11(Phospho); K16(iTRAQ4plex)	S(4): 0.0; S(8): 100.0; S(11): 100.0	165	56.9	3	2212.89	0.572457	0.979818	0.98124	1.22413	0.543825	1.04865	0.944544	0.874295	0.487249
hVSsPsPsPSPYSDNALR	1	TC270559	N-Term(iTRAQ4plex); S4(Phospho); S6(Phospho); S8(Phospho)	S(3): 3.4; S(4): 98.9; S(6): 98.9; S(8): 98.9; S(10): 0.0; Y(12): 0.0; S(13): 0.0	139	35.04	3	2281.91	0.162726	1.25878	0.035792	0.839621	0.563447	1.43167	0.176511	1.3546	0.304364
hVSsPsPSPYSDNALR	1	Cotton_D_gene_10014636	N-Term(iTRAQ4plex); S4(Phospho); S6(Phospho)	S(3): 3.7; S(4): 98.1; S(6): 98.1; S(8): 0.1; Y(10): 0.0; S(11): 0.0	130	27.1	3	2017.85	-0.338347	0.904483	0.490089	0.568571	0.103893	0.692281	0.159199	1.34616	0.317587
hYsRsVsPQDGHYSR	1	TC270456	N-Term(iTRAQ4plex); S3(Phospho); S5(Phospho); S7(Phospho)	Y(2): 9.0; S(3): 97.0; S(5): 97.0; S(7): 97.0; Y(13): 0.0; S(14): 0.0	98	25.27	3	2159.82	0.549089	1.06633	0.488206	0.98546	0.989183	1.42661	0.181224	1.35761	0.299739
iAAIsPPPPtAtLGPGR	1	Cotton_D_gene_10000281	N-Term(iTRAQ4plex); S5(Phospho); T10(Phospho); T12(Phospho)	S(5): 100.0; T(10): 100.0; T(12): 100.0	82	10.22	3	1999.92	0.667145	1.12619	0.247669	1.14673	0.683839	1.15792	0.632861	0.896615	0.547166
iARDDsFsPEQkPR	1	Cotton_D_gene_10025266	N-Term(iTRAQ4plex); S6(Phospho); S8(Phospho); K12(iTRAQ4plex)	S(6): 100.0; S(8): 100.0	87	33.37	3	2093.97	0.335119	1.05389	0.552738	0.953517	0.89093	1.33758	0.283875	1.33107	0.342168
iARDDsFsPEWk	1	DR457045	N-Term(iTRAQ4plex); S6(Phospho); S8(Phospho); K12(iTRAQ4plex)	S(6): 100.0; S(8): 100.0	73	33.32	3	1898.84	1.35088	1.04869	0.581097	0.887541	0.694798	1.38474	0.224619	1.48776	0.143166
iAsEGDNFGk	1	DW504272	N-Term(iTRAQ4plex); S3(Phospho); K10(iTRAQ4plex)	S(3): 100.0	75	23.73	2	1405.66	-1.30433	1.14771	0.188034	1.35488	0.344899	1.72538	0.0340098	1.10956	0.823522
iASQNAEtPLPsPR	1	Cotton_D_gene_10022778	N-Term(iTRAQ4plex); T8(Phospho); S12(Phospho)	S(3): 0.0; T(8): 100.0; S(12): 100.0	206	31.25	2	1784.81	1.77934	1.17471	0.130157	0.854662	0.603382	0.843114	0.476943	0.839774	0.402015
iASQNVETALPsPR	1	Cotton_D_gene_10012050	N-Term(iTRAQ4plex); S12(Phospho)	S(3): 0.0; T(8): 0.0; S(12): 100.0	226	65.94	2	1706.86	0.357218	1.13011	0.235842	1.01009	0.956508	1.24343	0.440653	1.08928	0.875664
iAsRsPsPGGTSk	1	Cotton_D_gene_10005130	N-Term(iTRAQ4plex); S3(Phospho); S5(Phospho); S7(Phospho); K13(iTRAQ4plex)	S(3): 100.0; S(5): 100.0; S(7): 100.0; T(11): 0.0; S(12): 0.0	120	21.02	2	1772.76	0.676443	1.07663	0.438579	1.9958	0.00935145	2.01553	0.00577984	0.93801	0.6671
icGPEAISNLEQGNPsPVGEAGGDEGNG	1	Cotton_D_gene_10040386	N-Term(iTRAQ4plex); C2(Carbamidomethyl); S16(Phospho)	S(8): 0.0; S(16): 100.0	202	59.97	3	2949.26	-2.85631	0.723427	0.0107283	0.855863	0.606626	0.768382	0.298704	1.24102	0.51286
icSSDAkDPLQsPGsASGTk	1	Cotton_D_gene_10003256	N-Term(iTRAQ4plex); C2(Carbamidomethyl); K7(iTRAQ4plex); S12(Phospho); S15(Phospho); K20(iTRAQ4plex)	S(3): 0.3; S(4): 0.3; S(12): 99.6; S(15): 99.6; S(17): 0.2; T(19): 0.0	96	16.82	3	2598.19	1.52439	1.07062	0.467111	1.71189	0.0620294	1.13615	0.689499	0.6199	0.079949
iDDSLsPAsLDSVVIAER	1	Cotton_D_gene_10024452	N-Term(iTRAQ4plex); S6(Phospho); S9(Phospho)	S(4): 2.4; S(6): 98.8; S(9): 98.8; S(12): 0.0	123	45.47	3	2191.01	1.26222	0.935217	0.68054	1.05658	0.861436	1.51109	0.115514	1.52923	0.109557
iFSDFGDDDtDDsDVEMASGQk	1	Cotton_D_gene_10015151	N-Term(iTRAQ4plex); T10(Phospho); S13(Phospho); K22(iTRAQ4plex)	S(3): 0.0; T(10): 100.0; S(13): 100.0; S(19): 0.0	237	65.11	3	2842.09	-0.120596	0.960954	0.852834	0.609461	0.14208	0.683449	0.146184	1.16697	0.680791
iFSDFGDDNtDDsDVEMASGQk	1	TC233928	N-Term(iTRAQ4plex); T10(Phospho); S13(Phospho); K22(iTRAQ4plex)	S(3): 0.0; T(10): 100.0; S(13): 100.0; S(19): 0.0	276	58.82	3	2841.11	-0.304543	1.10952	0.303188	1.19213	0.599987	1.27226	0.386784	0.961874	0.74061
iGDEELsEGAEsSLGWYR	1	TC237503	N-Term(iTRAQ4plex); S7(Phospho); S12(Phospho)	S(7): 97.1; S(12): 97.1; S(13): 5.9; Y(17): 0.0	111	30.92	3	2301.94	0.481302	1.07476	0.447341	0.838838	0.561404	1.28771	0.360099	1.42833	0.204413
iGLQEATssPNsAR	1	Cotton_D_gene_10005163	N-Term(iTRAQ4plex); S8(Phospho); S9(Phospho); S12(Phospho)	T(7): 2.1; S(8): 99.0; S(9): 99.0; S(12): 100.0	167	29.9	2	1814.72	-0.192099	0.899507	0.461647	0.785399	0.430999	0.742857	0.24662	1.0515	0.974079
iGLSYSEGsDsPPGk	1	Cotton_D_gene_10015818	N-Term(iTRAQ4plex); S9(Phospho); S11(Phospho); K15(iTRAQ4plex)	S(4): 0.0; Y(5): 0.0; S(6): 0.0; S(9): 100.0; S(11): 100.0	157	43.98	3	1941.85	0.653708	1.07323	0.454587	0.991443	0.994897	1.26622	0.397612	1.19001	0.626248
iHDGNLsPQADQSVQSANPR	1	TC231818	N-Term(iTRAQ4plex); S7(Phospho)	S(7): 100.0; S(13): 0.0; S(16): 0.0	192	68.17	3	2358.1	0.574071	0.955605	0.816522	0.814119	0.4988	0.900238	0.631534	1.15715	0.704549
iHsGAVtPLHPR	1	Cotton_D_gene_10030510	N-Term(iTRAQ4plex); S3(Phospho); T7(Phospho)	S(3): 100.0; T(7): 100.0	105	24.09	3	1588.75	-0.794207	0.945082	0.745723	1.40625	0.281421	1.13929	0.681125	0.857242	0.443976
iLDINAsPPsDGDGDGEEVQELLR	1	Cotton_D_gene_10014458	N-Term(iTRAQ4plex); S7(Phospho); S10(Phospho)	S(7): 100.0; S(10): 100.0	291	95.66	3	2843.25	-1.41355	1.02303	0.732487	1.15562	0.667069	1.42536	0.182406	1.20566	0.590328
iLEEGGssGssLDSR	1	TC246389	N-Term(iTRAQ4plex); S7(Phospho); S8(Phospho); S10(Phospho); S11(Phospho)	S(7): 100.0; S(8): 100.0; S(10): 100.0; S(11): 100.0; S(14): 0.0	175	53.3	2	1957.68	0.535753	0.88589	0.387999	0.665753	0.21118	0.639695	0.0916156	1.08463	0.88772
iLEkEDAVsDDsDDTSPQQLR	1	Cotton_D_gene_10021389	N-Term(iTRAQ4plex); K4(iTRAQ4plex); S9(Phospho); S12(Phospho)	S(9): 100.0; S(12): 100.0; T(15): 0.0; S(16): 0.0	191	41.29	3	2809.24	0.927222	0.967039	0.894271	0.957012	0.901624	0.824422	0.429261	0.890816	0.531257
iLESGNssADNAGSTFQVQDMESAR	1	Cotton_D_gene_10008257	N-Term(iTRAQ4plex); S7(Phospho); S8(Phospho)	S(4): 1.8; S(7): 98.2; S(8): 98.2; S(14): 1.8; T(15): 0.0; S(23): 0.0	240	102.45	3	2918.21	0.581171	1.01771	0.765959	0.812089	0.493828	0.828034	0.438335	1.00189	0.869027
iLVssEsEENLITYVAADSk	1	TC253141	N-Term(iTRAQ4plex); S4(Phospho); S5(Phospho); S7(Phospho); K20(iTRAQ4plex)	S(4): 100.0; S(5): 100.0; S(7): 100.0; T(13): 0.0; Y(14): 0.0; S(19): 0.0	225	57.64	2	2696.21	3.58804	0.981463	0.992398	1.1264	0.722778	0.965523	0.816408	0.873368	0.484841
iNDNPEssAsLVPTAR	1	Cotton_D_gene_10010171	N-Term(iTRAQ4plex); S7(Phospho); S8(Phospho); S10(Phospho)	S(7): 100.0; S(8): 100.0; S(10): 100.0; T(14): 0.0	113	17.01	2	2054.84	2.47536	0.832757	0.168005	1.10638	0.761834	0.88674	0.594066	0.962443	0.742396
iNNDADDDsDDFIFSPk	1	Cotton_D_gene_10001820	N-Term(iTRAQ4plex); S9(Phospho); K17(iTRAQ4plex)	S(9): 100.0; S(15): 0.0	213	39.55	3	2296	2.50839	1.07256	0.457793	1.29123	0.435247	1.11376	0.750785	0.804207	0.324277
iNNDADDDsDDFVFSPk	1	DR453809	N-Term(iTRAQ4plex); S9(Phospho); K17(iTRAQ4plex)	S(9): 100.0; S(15): 0.0	150	32.06	3	2281.98	2.77547	0.933801	0.671312	1.19498	0.594878	0.928357	0.710729	0.831957	0.384036
iNPLNPAFGSNNSGFsPR	1	Cotton_D_gene_10033740	N-Term(iTRAQ4plex); S16(Phospho)	S(10): 0.7; S(13): 0.7; S(16): 98.5	231	69.42	2	2113	0.37855	1.14058	0.206371	0.780011	0.418903	1.09393	0.807537	1.2296	0.537293
iPAIVEsPTk	1	Cotton_D_gene_10035510	N-Term(iTRAQ4plex); S7(Phospho); K10(iTRAQ4plex)	S(7): 100.0; T(9): 0.0	176	76.94	2	1422.78	-0.0581483	1.0588	0.526658	0.850595	0.592459	1.05128	0.936349	1.16729	0.679998
iPGsPPVALPLLLPYR	1	DW476901	N-Term(iTRAQ4plex); S4(Phospho)	S(4): 100.0; Y(15): 0.0	153	43.93	2	1927.09	0.128956	0.696022	0.00406298	0.792612	0.447506	1.28064	0.372115	2.32137	2.67359e-05
iPssDssDDEHAR	1	Cotton_D_gene_10005130	N-Term(iTRAQ4plex); S3(Phospho); S4(Phospho); S6(Phospho); S7(Phospho)	S(3): 100.0; S(4): 100.0; S(6): 100.0; S(7): 100.0	97	48.15	2	1879.57	0.681423	0.848113	0.220056	1.32592	0.384416	1.3155	0.315808	1.16982	0.673934
iQAHDssssDsDNDkPSESSIk	1	EV485570	N-Term(iTRAQ4plex); S6(Phospho); S7(Phospho); S8(Phospho); S9(Phospho); S11(Phospho); K15(iTRAQ4plex); K22(iTRAQ4plex)	S(6): 98.9; S(7): 98.9; S(8): 98.9; S(9): 98.9; S(11): 98.9; S(17): 1.8; S(19): 1.8; S(20): 1.8	58	39.11	4	3166.17	-1.20792	2.63345	6.55e-17	0.613346	0.146208	0.783184	0.331155	0.484879	0.020799
isLssAEEGSNLEQR	1	TC259672	N-Term(iTRAQ4plex); S2(Phospho); S4(Phospho); S5(Phospho)	S(2): 100.0; S(4): 100.0; S(5): 100.0; S(10): 0.0	108	36.67	2	2003.8	3.47656	1.11236	0.293113	0.905095	0.745601	0.907658	0.652307	0.901534	0.560845
iSNSAPVTPPLsSPTSR	1	TC274853	N-Term(iTRAQ4plex); S12(Phospho)	S(2): 0.0; S(4): 0.0; T(8): 0.0; S(12): 98.6; S(13): 1.3; T(15): 0.0; S(16): 0.0	158	13.43	2	1934.97	-0.277523	0.999092	0.887729	1.3021	0.418919	1.8906	0.0125416	1.45328	0.176713
iSSAVDsDDSDDVVVcEISk	1	Cotton_D_gene_10032858	N-Term(iTRAQ4plex); S7(Phospho); C16(Carbamidomethyl); K20(iTRAQ4plex)	S(2): 0.0; S(3): 0.0; S(7): 99.0; S(10): 1.0; S(19): 0.0	256	68.92	3	2508.13	0.941849	0.937732	0.697019	1.33807	0.367517	1.22829	0.471117	0.978918	0.79465
iTAsIGsAk	1	DW504272	N-Term(iTRAQ4plex); S4(Phospho); S7(Phospho); K9(iTRAQ4plex)	T(2): 0.0; S(4): 100.0; S(7): 100.0	79	46.31	2	1295.63	0.0790656	1.08317	0.408856	1.40148	0.286957	2.28523	0.00104864	1.50539	0.128025
iTFDDsDDEN	1	Cotton_D_gene_10009818	N-Term(iTRAQ4plex); S6(Phospho)	T(2): 0.0; S(6): 100.0	98	31.6	2	1394.51	0.525969	1.07371	0.452313	1.03469	0.906046	0.900243	0.63155	0.810336	0.336925
iTVTDADAtDsssDEEAASPk	1	TC254731	N-Term(iTRAQ4plex); T9(Phospho); S11(Phospho); S12(Phospho); S13(Phospho); K21(iTRAQ4plex)	T(2): 0.0; T(4): 0.0; T(9): 100.0; S(11): 100.0; S(12): 100.0; S(13): 100.0; S(19): 0.0	149	45.78	3	2718	0.537073	1.09239	0.369303	1.30802	0.410181	1.49241	0.127843	1.04447	0.992493
iVNQsEEAFLsFINQNR	1	Cotton_D_gene_10004801	N-Term(iTRAQ4plex); S5(Phospho); S11(Phospho)	S(5): 100.0; S(11): 100.0	143	34.99	3	2313.04	0.107661	1.41511	0.00199212	0.819415	0.511893	1.39452	0.213761	1.20262	0.597234
iYRDEsDsDDsFGNPFDDDFIR	1	TC248700	N-Term(iTRAQ4plex); S6(Phospho); S8(Phospho); S11(Phospho)	Y(2): 0.1; S(6): 100.0; S(8): 100.0; S(11): 100.0	136	37.48	3	3009.1	-0.68206	0.964764	0.878768	0.923421	0.799841	1.08204	0.842574	1.21457	0.570314
kAEEsEssDDDFENTLVSR	1	TC255187	K1(iTRAQ4plex); N-Term(iTRAQ4plex); S5(Phospho); S7(Phospho); S8(Phospho)	S(5): 100.0; S(7): 100.0; S(8): 100.0; T(15): 0.0; S(18): 0.0	226	73.21	2	2686.04	-0.306491	0.868012	0.301543	1.28037	0.451931	1.08737	0.826759	0.978402	0.792998
kAPASNQGcIAsRsPsPGGTSk	1	ES843521	K1(iTRAQ4plex); N-Term(iTRAQ4plex); C9(Carbamidomethyl); S12(Phospho); S14(Phospho); S16(Phospho); K22(iTRAQ4plex)	S(5): 0.0; S(12): 100.0; S(14): 100.0; S(16): 100.0; T(20): 0.0; S(21): 0.0	154	30.07	4	2830.28	2.54828	0.914089	0.547087	1.33772	0.367993	1.08311	0.839375	0.885766	0.517593
kASYFsDEsDEEE	1	Cotton_D_gene_10027621	K1(iTRAQ4plex); N-Term(iTRAQ4plex); S6(Phospho); S9(Phospho)	S(3): 0.0; Y(4): 0.2; S(6): 99.9; S(9): 99.9	64	36.88	2	1983.74	0.783744	1.11103	0.297815	1.24381	0.510653	1.06868	0.882767	0.773341	0.265336
kDDsDDDDDNDFDIPDLR	1	ES824064	N-Term(iTRAQ4plex); K1(iTRAQ4plex); S4(Phospho)	S(4): 100.0	102	43.12	3	2493.02	0.262606	0.797234	0.0815261	1.18912	0.605393	0.938021	0.738167	0.989465	0.828613
kDEsGsENAQDTVAR	1	TC256077	K1(iTRAQ4plex); N-Term(iTRAQ4plex); S4(Phospho); S6(Phospho)	S(4): 100.0; S(6): 100.0; T(12): 0.0	110	19.23	3	2054.87	0.991067	1.08892	0.383869	0.926527	0.809139	1.08193	0.842878	1.07238	0.919556
kEEPEEEsDDDmGFSLFD	1	Cotton_D_gene_10015941	K1(iTRAQ4plex); N-Term(iTRAQ4plex); S8(Phospho); M12(Oxidation)	S(8): 99.3; S(15): 0.7	144	83.94	2	2503	2.19923	0.887039	0.393967	1.18396	0.614726	1.03913	0.974473	0.989442	0.828538
kESGEDEEtEDDsEFDE	1	Cotton_D_gene_10031510	K1(iTRAQ4plex); N-Term(iTRAQ4plex); T9(Phospho); S13(Phospho)	S(3): 0.0; T(9): 100.0; S(13): 100.0	65	36.35	3	2437.86	0.743948	0.924708	0.612933	0.871667	0.650002	0.864505	0.533487	1.07254	0.919142
kGADsDsGEEEQDNPQk	1	Cotton_D_gene_10040894	N-Term(iTRAQ4plex); K1(iTRAQ4plex); S5(Phospho); S7(Phospho); K17(iTRAQ4plex)	S(5): 100.0; S(7): 100.0	148	67.3	3	2426.02	1.45049	1.08048	0.420901	2.27007	0.000943367	1.53988	0.098619	0.627814	0.0857743
kGGPDDDEEDFssDDDEFYDR	1	DT460934	K1(iTRAQ4plex); N-Term(iTRAQ4plex); S12(Phospho); S13(Phospho)	S(12): 100.0; S(13): 100.0; Y(19): 0.0	183	41.93	3	2901.06	2.75643	1.05336	0.55554	1.26143	0.481859	0.867926	0.5427	0.653191	0.106798
kGGPEDDEEDIssDDDEFYDR	1	Cotton_D_gene_10026282	K1(iTRAQ4plex); N-Term(iTRAQ4plex); S12(Phospho); S13(Phospho)	S(12): 100.0; S(13): 100.0; Y(19): 0.0	208	67.93	3	2881.08	-0.546639	0.964182	0.874806	1.2313	0.531615	0.868513	0.544285	0.731564	0.197979
kGIEsDEDsPPR	1	Cotton_D_gene_10029979	K1(iTRAQ4plex); N-Term(iTRAQ4plex); S5(Phospho); S9(Phospho)	S(5): 100.0; S(9): 100.0	80	41.18	3	1777.77	1.83563	1.01722	0.769062	1.06116	0.852156	1.07637	0.859519	0.997156	0.853582
kGYDsGssDsDDYASGR	1	Cotton_D_gene_10008592	K1(iTRAQ4plex); N-Term(iTRAQ4plex); S5(Phospho); S7(Phospho); S8(Phospho); S10(Phospho)	Y(3): 9.7; S(5): 97.5; S(7): 97.5; S(8): 97.5; S(10): 97.5; Y(13): 0.3; S(15): 0.0	74	40.04	3	2374.78	0.339522	0.747483	0.0226763	0.868419	0.640983	0.71812	0.201152	1.10628	0.831909
kHPDDEDNWsLTssAAsVR	1	TC272849	K1(iTRAQ4plex); N-Term(iTRAQ4plex); S10(Phospho); S13(Phospho); S14(Phospho); S17(Phospho)	S(10): 75.1; T(12): 75.1; S(13): 75.1; S(14): 75.1; S(17): 99.7	81	47.91	3	2723.06	5.22867	1.00462	0.850954	1.38925	0.301482	1.05571	0.922593	0.756418	0.236361
kkEEPEEEsDDDmGFSLFD	1	Cotton_D_gene_10015941	N-Term(iTRAQ4plex); K1(iTRAQ4plex); K2(iTRAQ4plex); S9(Phospho); M13(Oxidation)	S(9): 98.1; S(16): 1.9	119	47.95	3	2775.21	3.82194	0.89298	0.425556	1.53799	0.156428	1.05091	0.937516	0.765188	0.251085
kLLEETDDQssEGssPGESPk	1	Cotton_D_gene_10003629	K1(iTRAQ4plex); N-Term(iTRAQ4plex); S10(Phospho); S11(Phospho); S14(Phospho); S15(Phospho); K21(iTRAQ4plex)	T(6): 0.0; S(10): 100.0; S(11): 100.0; S(14): 100.0; S(15): 100.0; S(19): 0.0	174	42.74	3	2972.2	3.26321	0.834854	0.174565	2.33507	0.000511446	1.02569	0.985196	0.526143	0.0323326
kPEPEEEsDDDmGFSLFD	1	Cotton_D_gene_10009321	K1(iTRAQ4plex); N-Term(iTRAQ4plex); S8(Phospho); M12(Oxidation)	S(8): 100.0; S(15): 0.0	106	37.24	3	2471.01	0.724792	0.95043	0.781574	1.05068	0.873426	1.14523	0.665493	1.14684	0.729836
kPIYNLDEsDDDADFVSR	1	Cotton_D_gene_10015325	N-Term(iTRAQ4plex); K1(iTRAQ4plex); S9(Phospho)	Y(4): 0.0; S(9): 100.0; S(17): 0.0	212	51.96	3	2467.13	0.399049	0.975338	0.950802	0.782587	0.424661	0.896935	0.622327	1.1751	0.661336
kQPsGsDsDFEWEEGVVEGk	1	Cotton_D_gene_10019454	K1(iTRAQ4plex); N-Term(iTRAQ4plex); S4(Phospho); S6(Phospho); S8(Phospho); K20(iTRAQ4plex)	S(4): 100.0; S(6): 100.0; S(8): 100.0	124	27.77	3	2882.22	7.39246	1.11503	0.283882	1.41057	0.276466	0.841555	0.472898	0.535056	0.0354424
kQsEQNIGAPPSYEEAVTETQsPVR	1	CO118092	K1(iTRAQ4plex); N-Term(iTRAQ4plex); S3(Phospho); S22(Phospho)	S(3): 99.7; S(12): 0.2; Y(13): 0.2; T(18): 3.5; T(20): 3.5; S(22): 93.1	87	28.78	3	3193.47	1.40375	0.894355	0.433041	0.822995	0.520845	0.83811	0.464006	1.13866	0.750109
kSDLVEtPALQsGR	1	ES818024	K1(iTRAQ4plex); N-Term(iTRAQ4plex); T7(Phospho); S12(Phospho)	S(2): 0.0; T(7): 100.0; S(12): 100.0	98	31.84	3	1948.94	0.564434	0.833984	0.171822	1.18609	0.610866	1.05845	0.914102	1.07003	0.925672
kSEQTsDPNsEDEADIGGk	1	Cotton_D_gene_10025298	N-Term(iTRAQ4plex); K1(iTRAQ4plex); S6(Phospho); S10(Phospho); K19(iTRAQ4plex)	S(2): 0.0; T(5): 1.3; S(6): 98.7; S(10): 100.0	197	72.57	3	2599.12	0.98763	1.01482	0.784403	1.25796	0.487465	1.24383	0.439866	0.974327	0.779985
ksLsPIEVAk	1	DW497462	N-Term(iTRAQ4plex); K1(iTRAQ4plex); S2(Phospho); S4(Phospho); K10(iTRAQ4plex)	S(2): 100.0; S(4): 100.0	101	52.17	3	1663.89	3.51643	1.09394	0.362915	0.964707	0.925236	1.13771	0.68532	1.07806	0.904774
kTPsMEsVDsSGEEELAIQR	1	Cotton_D_gene_10019024	K1(iTRAQ4plex); N-Term(iTRAQ4plex); S4(Phospho); S7(Phospho); S10(Phospho)	T(2): 5.5; S(4): 96.3; S(7): 96.3; S(10): 96.3; S(11): 5.5	152	65.25	3	2721.14	0.239325	0.999767	0.883211	0.968108	0.935694	0.917538	0.680117	0.947985	0.697487
kVPGsPDDssEEDIFLESLTGMPTR	1	Cotton_D_gene_10037115	K1(iTRAQ4plex); N-Term(iTRAQ4plex); S5(Phospho); S9(Phospho); S10(Phospho)	S(5): 100.0; S(9): 100.0; S(10): 100.0; S(18): 0.0; T(20): 0.0; T(24): 0.0	116	42.46	3	3235.4	5.73419	1.00346	0.85862	6.50958	4.46417e-46	1.98906	0.00681872	0.304506	0.00220929
lADSDAtPAGGVtPGAtPAGVTWDAtPk	1	Cotton_D_gene_10038203	N-Term(iTRAQ4plex); T7(Phospho); T13(Phospho); T17(Phospho); T26(Phospho); K28(iTRAQ4plex)	S(4): 4.1; T(7): 92.4; T(13): 96.3; T(17): 96.3; T(22): 14.7; T(26): 96.3	82	39.56	4	3232.35	-2.27737	0.843492	0.203404	1.48736	0.198268	1.03204	0.99697	0.822619	0.363216
lAFsQAsEAGNEDWDDSVLPk	1	Cotton_D_gene_10036408	N-Term(iTRAQ4plex); S4(Phospho); S7(Phospho); K21(iTRAQ4plex)	S(4): 100.0; S(7): 100.0; S(17): 0.0	107	29.74	3	2727.19	1.58545	0.930616	0.650681	0.898021	0.72498	0.768457	0.298865	0.919523	0.61223
lALsPVtPLNEDPFNk	1	Cotton_D_gene_10002013	N-Term(iTRAQ4plex); S4(Phospho); T7(Phospho); K16(iTRAQ4plex)	S(4): 100.0; T(7): 100.0	161	54.04	3	2203.07	1.21341	1.33449	0.00947902	1.14926	0.679049	1.67137	0.0467011	1.08978	0.874379
lANIAGGsPTTQsNR	1	CO127430	N-Term(iTRAQ4plex); S8(Phospho); S13(Phospho)	S(8): 97.9; T(10): 2.1; T(11): 2.1; S(13): 97.9	125	46.7	3	1790.8	0.91527	1.04191	0.619298	0.903334	0.74045	0.99468	0.898915	1.05683	0.960158
lAsIDAQLR	1	TC250290	N-Term(iTRAQ4plex); S3(Phospho)	S(3): 100.0	94	29.09	2	1210.63	-1.58857	0.984056	0.989893	0.822688	0.520074	1.14598	0.663538	1.41554	0.219784
lAVAksEtsDEDEEAAQAQYLLGR	1	Cotton_D_gene_10009388	N-Term(iTRAQ4plex); K5(iTRAQ4plex); S6(Phospho); T8(Phospho); S9(Phospho)	S(6): 100.0; T(8): 100.0; S(9): 100.0; Y(20): 0.0	224	68.76	3	3122.38	4.81863	0.88648	0.391058	1.76806	0.044319	1.29406	0.349567	0.825636	0.369863
lDAPPQTPTTPGTSGSTAPQAQPASQPQPsPR	1	Cotton_D_gene_10036545	N-Term(iTRAQ4plex); S30(Phospho)	T(7): 0.0; T(9): 0.0; T(10): 0.0; T(13): 0.0; S(14): 0.0; S(16): 0.0; T(17): 0.0; S(25): 0.0; S(30): 100.0	161	15.05	3	3392.63	1.76405	1.00345	0.858689	0.808554	0.485235	0.781767	0.32798	0.963548	0.745866
lDSEIAAAEAsEEES	1	Cotton_D_gene_10008447	N-Term(iTRAQ4plex); S11(Phospho)	S(3): 0.0; S(11): 100.0; S(15): 0.0	161	72.34	2	1774.74	0.506211	0.950012	0.778762	0.771545	0.400306	0.868277	0.543649	1.18459	0.638911
lEDAsDGEsDGEHPYLSR	1	TC266037	N-Term(iTRAQ4plex); S5(Phospho); S9(Phospho)	S(5): 100.0; S(9): 100.0; Y(15): 0.0; S(17): 0.0	182	53.43	2	2280.89	2.03946	0.934543	0.676141	1.03374	0.907991	0.976694	0.848122	1.01099	0.898872
lEDIGAAPEEksSDEELsDDEyAAsDDEEIAGk	1	Cotton_D_gene_10003732	N-Term(iTRAQ4plex); K11(iTRAQ4plex); S12(Phospho); S18(Phospho); Y22(Phospho); S25(Phospho); K33(iTRAQ4plex)	S(12): 80.0; S(13): 80.0; S(18): 80.0; Y(22): 80.0; S(25): 80.0	86	32.51	4	4279.7	1.88073	0.910519	0.525594	1.72957	0.0559133	0.829918	0.443096	0.526998	0.0326202
lEDkDsAssDGEDLVDGFWSk	1	Cotton_D_gene_10006623	N-Term(iTRAQ4plex); K4(iTRAQ4plex); S6(Phospho); S8(Phospho); S9(Phospho); K21(iTRAQ4plex)	S(6): 100.0; S(8): 100.0; S(9): 100.0; S(20): 0.0	113	43.27	4	2972.23	0.934255	0.861611	0.273599	1.29796	0.425107	0.819814	0.417789	0.733068	0.200163
lEDNEGIEPcAGPsPcVsPTVR	1	Cotton_D_gene_10010042	N-Term(iTRAQ4plex); C10(Carbamidomethyl); S14(Phospho); C16(Carbamidomethyl); S18(Phospho)	S(14): 99.0; S(18): 99.0; T(20): 2.0	115	50.18	3	2688.14	7.12325	0.863083	0.279883	0.831402	0.542178	0.715256	0.196219	0.996777	0.852348
lEEAsDDEsDGEHR	1	Cotton_D_gene_10005718	N-Term(iTRAQ4plex); S5(Phospho); S9(Phospho)	S(5): 100.0; S(9): 100.0	149	50.84	2	1892.67	1.42606	0.963251	0.868463	0.932373	0.826711	0.903081	0.639479	1.00554	0.880959
lEEAsDDEsDGEHRFsQGQSMDQER	1	Cotton_D_gene_10005718	N-Term(iTRAQ4plex); S5(Phospho); S9(Phospho); S16(Phospho)	S(5): 100.0; S(9): 100.0; S(16): 100.0; S(20): 0.0	98	22.81	4	3266.18	1.30741	0.989885	0.949989	0.81228	0.494295	0.862191	0.52728	1.07229	0.919783
lEGAsDGEsDGEHPFSQGQSMDQER	1	TC269441	N-Term(iTRAQ4plex); S5(Phospho); S9(Phospho)	S(5): 100.0; S(9): 100.0; S(16): 0.0; S(20): 0.0	161	55.62	3	2997.13	-1.49281	0.910709	0.526733	0.862076	0.623523	1.00801	0.936251	1.28393	0.426495
lEGFsPPsSPPSQADmSNR	1	TC236736	N-Term(iTRAQ4plex); S5(Phospho); S8(Phospho); M16(Oxidation)	S(5): 97.5; S(8): 97.5; S(9): 5.0; S(12): 0.0; S(17): 0.0	148	29.62	3	2323.94	-1.07393	0.971775	0.926543	1.06734	0.83967	0.894616	0.615874	0.862516	0.457119
lELPGSDVVsDEEDEsDDEVLYR	1	TC273259	N-Term(iTRAQ4plex); S10(Phospho); S16(Phospho)	S(6): 0.1; S(10): 100.0; S(16): 100.0; Y(22): 0.0	117	41.18	3	2914.19	0.11974	0.98143	0.992174	1.94311	0.0137806	1.12734	0.71326	0.591147	0.0614326
lEPSVQTDAPQQPGPASVsc	1	Cotton_D_gene_10010960	N-Term(iTRAQ4plex); S19(Phospho); C20(Carbamidomethyl)	S(4): 0.0; T(7): 0.0; S(17): 1.5; S(19): 98.5	167	38.54	3	2292.03	0.0865297	0.875434	0.335959	1.05862	0.857317	1.0582	0.914896	1.14184	0.74221
lGsPELNPLPPLPk	1	Cotton_D_gene_10023092	N-Term(iTRAQ4plex); S3(Phospho); K14(iTRAQ4plex)	S(3): 100.0	116	29.14	3	1840.03	3.18752	1.01528	0.781483	0.609067	0.141666	0.746002	0.25276	1.2064	0.588662
lHTLNAAAGDsEEED	1	Cotton_D_gene_10036392	N-Term(iTRAQ4plex); S11(Phospho)	T(3): 0.0; S(11): 100.0	156	59.17	2	1795.75	0.724645	1.02807	0.70134	1.00575	0.965435	1.18105	0.576053	1.14223	0.741235
lIEPsDssHVDEkEVETIPDR	1	Cotton_D_gene_10037083	N-Term(iTRAQ4plex); S5(Phospho); S7(Phospho); S8(Phospho); K13(iTRAQ4plex)	S(5): 100.0; S(7): 100.0; S(8): 100.0; T(17): 0.0	153	27.89	3	2923.29	6.7743	0.933929	0.672142	1.04565	0.883664	1.28149	0.370661	1.31224	0.374479
lIHPLPPPIQsPETsPER	1	TC269607	N-Term(iTRAQ4plex); S11(Phospho); S15(Phospho)	S(11): 99.6; T(14): 50.2; S(15): 50.2	122	42.3	3	2312.12	0.101064	0.926037	0.62136	1.0572	0.860198	1.22413	0.479774	1.25038	0.493265
lINAVIAEADAGGsPSLVAR	1	ES845787	N-Term(iTRAQ4plex); S14(Phospho)	S(14): 100.0; S(16): 0.0	319	109.07	3	2148.12	0.565931	1.00761	0.831253	1.12676	0.722073	0.957751	0.794304	0.843588	0.410968
lLAtPtPMGtPLYAIPEENR	1	Cotton_D_gene_10038203	N-Term(iTRAQ4plex); T4(Phospho); T6(Phospho); T10(Phospho)	T(4): 100.0; T(6): 100.0; T(10): 100.0; Y(13): 0.0	179	50.27	3	2568.14	0.125987	1.10311	0.326832	0.657801	0.200163	1.1183	0.73811	1.54116	0.101147
lLDGEFsEDDNDDEIR	1	CO112792	N-Term(iTRAQ4plex); S7(Phospho)	S(7): 100.0	253	81.04	2	2105.87	2.44678	0.82711	0.151189	1.19831	0.588941	0.903298	0.640089	0.911381	0.588715
lLDLsDNEk	1	ES824147	N-Term(iTRAQ4plex); S5(Phospho); K9(iTRAQ4plex)	S(5): 100.0	104	40.84	2	1414.71	0.530781	0.941015	0.718681	1.23915	0.518405	1.56452	0.0859849	1.34171	0.324706
lLEETDDQssEGSSPGESPk	1	Cotton_D_gene_10003629	N-Term(iTRAQ4plex); S9(Phospho); S10(Phospho); K20(iTRAQ4plex)	T(5): 0.0; S(9): 100.0; S(10): 100.0; S(13): 0.0; S(14): 0.0; S(18): 0.0	239	44.89	3	2540.07	3.19177	0.995652	0.910867	1.50805	0.180274	1.13559	0.690978	0.756308	0.236179
lLGEHGGssDGNEFPEk	1	TC279364	N-Term(iTRAQ4plex); S8(Phospho); S9(Phospho); K17(iTRAQ4plex)	S(8): 100.0; S(9): 100.0	173	51.69	3	2220.95	1.84551	1.06387	0.500561	1.1217	0.731885	1.23277	0.461955	1.03304	0.97163
lLPQGsGDLMSGR	1	Cotton_D_gene_10025066	N-Term(iTRAQ4plex); S6(Phospho)	S(6): 100.0; S(11): 0.0	119	31.98	2	1554.75	1.28098	1.17154	0.13607	0.577183	0.11117	0.866796	0.539653	1.28188	0.430415
lLSSEVDDLPsDDsPR	1	Cotton_D_gene_10035042	N-Term(iTRAQ4plex); S11(Phospho); S14(Phospho)	S(3): 0.0; S(4): 0.0; S(11): 100.0; S(14): 100.0	137	22.28	2	2048.86	0.629833	0.943282	0.733724	0.978865	0.968835	0.92588	0.703708	1.00275	0.871824
lmLPsPQIsDHELEEIAk	1	Cotton_D_gene_10007218	N-Term(iTRAQ4plex); M2(Oxidation); S5(Phospho); S9(Phospho); K18(iTRAQ4plex)	S(5): 100.0; S(9): 100.0	149	38.37	3	2514.19	0.888275	0.772285	0.0447666	1.38313	0.308934	0.937683	0.737204	0.877838	0.496518
lNFTDGENSGHsVDDNsPELR	1	Cotton_D_gene_10019818	N-Term(iTRAQ4plex); S12(Phospho); S17(Phospho)	T(4): 0.0; S(9): 0.1; S(12): 99.9; S(17): 100.0	163	26.76	3	2607.06	1.36467	0.861492	0.273097	0.821379	0.516793	0.751231	0.263145	1.06164	0.947563
lNLDRssGDDsMEEDMLESk	1	Cotton_D_gene_10036546	N-Term(iTRAQ4plex); S6(Phospho); S7(Phospho); S11(Phospho); K20(iTRAQ4plex)	S(6): 100.0; S(7): 100.0; S(11): 100.0; S(19): 0.0	196	71.19	3	2799.08	-1.19109	1.09915	0.342095	1.08453	0.805146	1.27239	0.38654	1.06739	0.932566
lNLDRssGDDsMEEDVLESk	1	Cotton_D_gene_10036545	N-Term(iTRAQ4plex); S6(Phospho); S7(Phospho); S11(Phospho); K20(iTRAQ4plex)	S(6): 100.0; S(7): 100.0; S(11): 100.0; S(19): 0.0	189	69.36	2	2767.11	0.598985	1.00027	0.879875	1.108	0.758638	1.23768	0.452048	1.11674	0.805241
lNNGsDYsAsPR	1	TC277164	N-Term(iTRAQ4plex); S5(Phospho); S8(Phospho); S10(Phospho)	S(5): 4.9; Y(7): 97.6; S(8): 97.6; S(10): 99.9	79	45.01	2	1664.59	0.0894236	0.946166	0.752965	0.649031	0.188505	0.790678	0.348174	1.28756	0.4196
lNQGQEAEPPsPPVSLPPSR	1	TC248294	N-Term(iTRAQ4plex); S11(Phospho)	S(11): 100.0; S(15): 0.0; S(19): 0.0	183	24.35	3	2324.14	-0.170155	0.925366	0.617104	0.699027	0.262029	0.734019	0.229792	1.13475	0.759861
lNYPPLDsDDVAsSNIHLR	1	Cotton_D_gene_10020658	N-Term(iTRAQ4plex); S8(Phospho); S13(Phospho)	Y(3): 0.0; S(8): 98.6; S(13): 98.6; S(14): 2.9	130	64.26	3	2430.09	1.11229	0.953632	0.803175	1.1726	0.635491	1.27594	0.380286	1.14104	0.744195
lPDQcEDQTGEITSSTcTAPVGSAsPR	1	Cotton_D_gene_10018629	N-Term(iTRAQ4plex); C5(Carbamidomethyl); C17(Carbamidomethyl); S25(Phospho)	T(9): 0.0; T(13): 0.0; S(14): 0.0; S(15): 0.0; T(16): 0.0; T(18): 0.0; S(23): 97.9; S(25): 2.1	202	91.2	3	3088.33	-0.561383	0.8121	0.112299	0.848594	0.587118	0.733017	0.227925	1.06366	0.942287
lPEEQYGDEDGLDDDLDESsDsEDEPEyDELPPFk	1	TC266586	N-Term(iTRAQ4plex); S20(Phospho); S22(Phospho); Y28(Phospho); K35(iTRAQ4plex)	Y(6): 0.0; S(19): 75.0; S(20): 75.0; S(22): 75.0; Y(28): 75.0	109	17.62	4	4559.74	0.233972	1.06171	0.51162	3.5559	3.44897e-11	1.3941	0.214213	0.369266	0.00524393
lPsmNDDYLYPNLFGSGDsFkR	1	TC266696	N-Term(iTRAQ4plex); S3(Phospho); M4(Oxidation); S19(Phospho); K21(iTRAQ4plex)	S(3): 90.1; Y(8): 5.0; Y(10): 5.0; S(16): 5.3; S(19): 94.7	66	34.23	3	3000.32	2.3113	1.05839	0.528798	0.808036	0.483982	0.807361	0.387394	0.944038	0.685403
lPsNNcPIEk	1	TC276295	N-Term(iTRAQ4plex); S3(Phospho); C6(Carbamidomethyl); K10(iTRAQ4plex)	S(3): 100.0	88	29.95	3	1539.75	0.151238	1.06023	0.519217	0.938976	0.846662	0.948808	0.768852	0.953066	0.713158
lPSSNTAVNNIDssEDDDsPLAR	1	CO101479	N-Term(iTRAQ4plex); S13(Phospho); S14(Phospho); S19(Phospho)	S(3): 0.0; S(4): 0.0; T(6): 0.0; S(13): 100.0; S(14): 100.0; S(19): 100.0	88	26.19	3	2801.12	3.48945	1.03011	0.688955	1.02387	0.928207	0.766816	0.295364	0.727048	0.191524
lQDAVPLEAAPtPPDSSk	1	DT463968	N-Term(iTRAQ4plex); T12(Phospho); K18(iTRAQ4plex)	T(12): 100.0; S(16): 0.0; S(17): 0.0	118	15.15	3	2204.11	0.6994	1.58884	4.65e-05	2.37254	0.000355083	3.01198	1.01e-05	0.799024	0.313825
lQNSAQTMQQNFQDPQRsP	1	Cotton_D_gene_10030522	N-Term(iTRAQ4plex); S18(Phospho)	S(4): 0.0; T(7): 0.0; S(18): 100.0	121	13.98	3	2442.1	-0.975594	0.945474	0.748339	1.30578	0.413484	0.961881	0.806052	0.779118	0.275766
lQsPESESQLER	1	Cotton_D_gene_10017798	N-Term(iTRAQ4plex); S3(Phospho)	S(3): 100.0; S(6): 0.0; S(8): 0.0	102	26.45	2	1626.75	-0.0751151	1.04631	0.594356	1.03651	0.902325	1.11222	0.75511	1.02555	0.94687
lQsPsPVAATEIAGYSTLESR	1	CO090630	N-Term(iTRAQ4plex); S3(Phospho); S5(Phospho)	S(3): 100.0; S(5): 100.0; T(10): 0.0; Y(15): 0.0; S(16): 0.0; T(17): 0.0; S(20): 0.0	235	46.11	3	2481.14	-2.84656	0.810507	0.108646	0.901128	0.734013	0.939429	0.742168	1.28624	0.422104
lRDGEAsDEEEEYEAk	1	DW008928	N-Term(iTRAQ4plex); S7(Phospho); K16(iTRAQ4plex)	S(7): 100.0; Y(13): 0.0	106	34.31	3	2237.97	0.168101	1.04389	0.608019	1.86698	0.0234261	1.78872	0.0233033	0.9178	0.607217
lScNVGQPAEQsENDsEEVGSEVLEGFk	1	TC242635	N-Term(iTRAQ4plex); C3(Carbamidomethyl); S12(Phospho); S16(Phospho); K28(iTRAQ4plex)	S(2): 0.0; S(12): 99.4; S(16): 99.4; S(21): 1.1	133	29.57	3	3486.51	6.90374	0.991967	0.935817	0.322775	0.00996285	0.298679	1.2e-05	0.932842	0.651564
lSEGNVAsREAsADISNLDAAEGR	1	TC243818	N-Term(iTRAQ4plex); S8(Phospho); S12(Phospho)	S(2): 0.0; S(8): 100.0; S(12): 100.0; S(16): 0.0	126	17.41	3	2736.2	0.43254	0.90396	0.487064	1.01952	0.937134	0.929676	0.714467	1.00876	0.89152
lSFADDFDNGsEEEDDENk	1	EX165487	N-Term(iTRAQ4plex); S11(Phospho); K19(iTRAQ4plex)	S(2): 0.0; S(11): 100.0	227	78.46	3	2544.02	-0.544686	1.24194	0.0471278	1.47168	0.212752	1.10998	0.761436	0.607296	0.0713387
lSGNLsVEsQGELVPR	1	Cotton_D_gene_10033485	N-Term(iTRAQ4plex); S6(Phospho); S9(Phospho)	S(2): 0.0; S(6): 100.0; S(9): 100.0	189	64.79	2	1988.92	1.62891	1.04624	0.594727	0.984508	0.986244	1.1676	0.608662	1.13355	0.762853
lSLSAsQNGSR	1	TC268743	N-Term(iTRAQ4plex); S6(Phospho)	S(2): 0.0; S(4): 1.0; S(6): 97.9; S(10): 1.0	82	17.47	2	1343.64	0.370141	1.35154	0.00689472	0.793291	0.449078	1.64221	0.0552974	1.53167	0.107793
lSQPDTQDAFVQDLcHsDsDIEEINER	1	Cotton_D_gene_10024685	N-Term(iTRAQ4plex); C15(Carbamidomethyl); S17(Phospho); S19(Phospho)	S(2): 0.0; T(6): 0.0; S(17): 100.0; S(19): 100.0	151	44.68	3	3465.44	2.13138	1.13971	0.208686	1.45589	0.228105	1.56951	0.0836159	0.945891	0.691067
lSQQLsPTQAPsPMk	1	TC252880	N-Term(iTRAQ4plex); S6(Phospho); S12(Phospho); K15(iTRAQ4plex)	S(2): 0.0; S(6): 100.0; T(8): 0.0; S(12): 100.0	162	39.31	2	2060.98	1.78311	1.07948	0.425442	0.925807	0.806982	0.889732	0.602331	0.890275	0.529784
lSSsPksPTSLLSDHQLk	1	Cotton_D_gene_10012050	N-Term(iTRAQ4plex); S4(Phospho); K6(iTRAQ4plex); S7(Phospho); K18(iTRAQ4plex)	S(2): 0.0; S(3): 0.1; S(4): 3.1; S(7): 98.4; T(9): 96.9; S(10): 1.5; S(13): 0.0	168	54.29	3	2517.28	1.83754	1.08218	0.413229	1.17837	0.624911	1.2285	0.470691	0.963372	0.745314
lSSsPksPTSLLSDQQLk	1	ES851176	N-Term(iTRAQ4plex); S4(Phospho); K6(iTRAQ4plex); S7(Phospho); K18(iTRAQ4plex)	S(2): 4.6; S(3): 4.6; S(4): 4.6; S(7): 93.1; T(9): 93.1; S(10): 0.0; S(13): 0.0	143	50.72	3	2508.27	0.150688	1.06033	0.518702	1.38493	0.306734	0.943532	0.753838	0.642521	0.0975082
lSVDtDDNQR	1	EV494469	N-Term(iTRAQ4plex); T5(Phospho)	S(2): 0.0; T(5): 100.0	160	37.13	2	1386.6	0.572213	0.928372	0.636258	1.52874	0.163524	1.21306	0.503325	0.854724	0.437779
lTASQAIDsQsEEFVPDSQAP	1	Cotton_D_gene_10014148	N-Term(iTRAQ4plex); S9(Phospho); S11(Phospho)	T(2): 0.0; S(4): 0.0; S(9): 100.0; S(11): 100.0; S(18): 0.1	143	36.18	2	2524.07	2.76648	0.97627	0.957143	1.44464	0.239499	1.35019	0.266877	0.957336	0.726423
lTDASDVHcsGSPLmTY	1	Cotton_D_gene_10008619	N-Term(iTRAQ4plex); C9(Carbamidomethyl); S10(Phospho); M15(Oxidation)	T(2): 0.0; S(5): 0.0; S(10): 98.4; S(12): 1.5; T(16): 0.0; Y(17): 0.0	114	22.84	3	2093.87	-0.0159185	0.915997	0.558712	0.6023	0.134708	0.565444	0.0337595	1.0249	0.944723
lTELsGsSQVDEk	1	Cotton_D_gene_10037082	N-Term(iTRAQ4plex); S5(Phospho); S7(Phospho); K13(iTRAQ4plex)	T(2): 97.7; S(5): 97.7; S(7): 2.3; S(8): 2.3	68	31.25	3	1840.82	0.258392	0.932858	0.66518	1.66943	0.0790091	1.04718	0.949156	0.672417	0.125295
lTTSIsVPNsPQSSk	1	CO072708	N-Term(iTRAQ4plex); S6(Phospho); S10(Phospho); K15(iTRAQ4plex)	T(2): 2.1; T(3): 2.1; S(4): 2.1; S(6): 94.1; S(10): 99.7; S(13): 0.0; S(14): 0.0	93	25.12	3	1993.95	0.0227293	0.871606	0.317938	0.830812	0.540666	0.982702	0.865131	1.35706	0.300579
lTVASDPMEQIDIQQLsPDLGGER	1	Cotton_D_gene_10031800	N-Term(iTRAQ4plex); S17(Phospho)	T(2): 1.3; S(5): 1.3; S(17): 97.3	64	21.35	3	2836.37	3.3325	0.562161	3.27e-06	0.916558	0.779398	0.947605	0.765427	1.83911	0.00886925
lVFRPPtPPEQPAtPPFVPHk	1	TC263713	N-Term(iTRAQ4plex); T7(Phospho); T14(Phospho); K21(iTRAQ4plex)	T(7): 100.0; T(14): 100.0	59	11.49	4	2800.43	0.695075	1.12269	0.258621	1.49335	0.19293	1.49852	0.123687	0.8938	0.539413
lVFRPPtPPEQPtTPPFVPHk	1	Cotton_D_gene_10036408	N-Term(iTRAQ4plex); T7(Phospho); T13(Phospho); K21(iTRAQ4plex)	T(7): 99.1; T(13): 50.5; T(14): 50.5	59	11.16	4	2830.43	-1.81942	0.83153	0.164247	0.989089	0.999743	1.17609	0.58795	1.42997	0.202509
lVsEDsGIQNESLk	1	Cotton_D_gene_10009435	N-Term(iTRAQ4plex); S3(Phospho); S6(Phospho); K14(iTRAQ4plex)	S(3): 100.0; S(6): 100.0; S(12): 0.0	153	64.43	2	1966.9	0.354826	1.11495	0.284161	1.2931	0.432414	1.04586	0.953288	0.725412	0.189225
lVSSTDTYDGsPcGk	1	Cotton_D_gene_10012858	N-Term(iTRAQ4plex); S11(Phospho); C13(Carbamidomethyl); K15(iTRAQ4plex)	S(3): 0.0; S(4): 0.0; T(5): 0.0; T(7): 1.3; Y(8): 1.3; S(11): 97.4	133	50.43	2	1954.87	-0.383444	0.831787	0.165029	0.701324	0.265828	0.771947	0.306374	1.3233	0.355283
lVVDEkssDEGEGATVLEk	1	TC239269	N-Term(iTRAQ4plex); K6(iTRAQ4plex); S7(Phospho); S8(Phospho); K19(iTRAQ4plex)	S(7): 100.0; S(8): 100.0; T(15): 0.0	148	24.07	3	2597.24	0.257938	1.04532	0.599928	1.42059	0.265214	1.21486	0.499445	0.8181	0.353398
lVVDsQsDTEISTPSR	1	Cotton_D_gene_10019858	N-Term(iTRAQ4plex); S5(Phospho); S7(Phospho)	S(5): 99.1; S(7): 99.1; T(9): 1.8; S(12): 0.0; T(13): 0.0; S(15): 0.0	133	36.05	2	2037.89	0.511563	1.00882	0.823307	0.724485	0.306248	0.930436	0.716623	1.27304	0.447559
lYDETYGNVPssssDDEDWNDGTAPR	1	TC244018	N-Term(iTRAQ4plex); S11(Phospho); S12(Phospho); S13(Phospho); S14(Phospho)	Y(2): 0.0; T(5): 0.0; Y(6): 0.0; S(11): 100.0; S(12): 100.0; S(13): 100.0; S(14): 100.0; T(23): 0.0	336	69.07	3	3354.17	2.06036	0.873903	0.328682	1.08721	0.799813	0.869324	0.546477	0.91497	0.599028
lYDETYVNFPssssDDEDWSDTIAPR	1	TC236833	N-Term(iTRAQ4plex); S11(Phospho); S12(Phospho); S13(Phospho); S14(Phospho)	Y(2): 0.0; T(5): 0.0; Y(6): 0.0; S(11): 100.0; S(12): 100.0; S(13): 100.0; S(14): 100.0; S(20): 0.0; T(22): 0.0	286	55.32	3	3473.27	4.44495	0.753457	0.0269316	1.2166	0.556804	1.37635	0.234318	1.50149	0.13126
lYLSIDsDTE	1	Cotton_D_gene_10025200	N-Term(iTRAQ4plex); S7(Phospho)	Y(2): 0.0; S(4): 0.0; S(7): 99.6; T(9): 0.4	155	46.2	2	1379.61	0.197006	1.01208	0.802124	0.878465	0.669043	1.26648	0.397146	1.4245	0.208939
mAAMFGGDsDDEEEI	1	Cotton_D_gene_10005786	N-Term(iTRAQ4plex); S9(Phospho)	S(9): 100.0	164	91.9	2	1840.68	0.504757	1.04572	0.597695	0.793176	0.448812	1.07559	0.861857	1.29677	0.402389
mAVVYDsDEE	1	Cotton_D_gene_10029979	N-Term(iTRAQ4plex); S7(Phospho)	Y(5): 0.0; S(7): 100.0	98	47.45	2	1381.54	0.0423795	1.28396	0.0233834	0.871502	0.649543	1.36714	0.245373	1.22179	0.554329
mcQVDsPEsPkPNEEAVER	1	Cotton_D_gene_10021254	N-Term(iTRAQ4plex); C2(Carbamidomethyl); S6(Phospho); S9(Phospho); K11(iTRAQ4plex)	S(6): 100.0; S(9): 100.0	135	40.43	3	2650.12	1.18828	1.05345	0.555078	1.30558	0.413771	1.01246	0.948623	0.736137	0.204675
mcQVDsPGssGLREEAVER	1	Cotton_D_gene_10011030	N-Term(iTRAQ4plex); C2(Carbamidomethyl); S6(Phospho); S9(Phospho); S10(Phospho)	S(6): 100.0; S(9): 100.0; S(10): 100.0	60	21.22	3	2490.96	2.04464	1.03497	0.659818	0.741597	0.338605	0.856135	0.511136	1.11544	0.80854
mFESDADtV	1	Cotton_D_gene_10032341	N-Term(iTRAQ4plex); T8(Phospho)	S(4): 0.0; T(8): 100.0	126	80.33	2	1238.48	0.353031	1.08485	0.401433	0.673706	0.222631	1.13737	0.686237	1.55619	0.0912885
mIDDDGsLsPR	1	Cotton_D_gene_10017432	N-Term(iTRAQ4plex); S7(Phospho); S9(Phospho)	S(7): 100.0; S(9): 100.0	138	53.41	2	1509.58	0.0756948	1.01885	0.758764	0.803481	0.473046	1.16899	0.605247	1.42799	0.204817
mLATDYssDEDGENAEk	1	Cotton_D_gene_10012251	N-Term(iTRAQ4plex); S7(Phospho); S8(Phospho); K17(iTRAQ4plex)	T(4): 0.0; Y(6): 1.6; S(7): 99.2; S(8): 99.2	210	60.06	3	2322.9	-0.184261	0.998355	0.892671	1.13209	0.711804	1.22469	0.478596	1.08358	0.890427
mLFVtPsPk	1	Cotton_D_gene_10014667	N-Term(iTRAQ4plex); T5(Phospho); S7(Phospho); K9(iTRAQ4plex)	T(5): 100.0; S(7): 100.0	86	40.16	2	1467.7	2.3815	1.17329	0.132784	1.18593	0.611151	1.22791	0.471909	0.882477	0.508794
mLQSGLPLDDRPEGARsPsPEPIYDNLGIR	1	ES798227	M1(Oxidation); N-Term(iTRAQ4plex); S17(Phospho); S19(Phospho)	S(4): 0.0; S(17): 100.0; S(19): 100.0; Y(24): 0.0	208	35.28	4	3613.69	0.748626	0.874311	0.330612	0.960454	0.912178	0.975898	0.845864	1.16215	0.692415
mLVNGENDtDDADsDEDDsDEEsLDEDQkTPEk	1	TC239337	N-Term(iTRAQ4plex); T9(Phospho); S14(Phospho); S19(Phospho); S23(Phospho); K29(iTRAQ4plex); K33(iTRAQ4plex)	T(9): 97.5; S(14): 97.5; S(19): 97.5; S(23): 97.5; T(30): 10.2	74	38.79	4	4452.62	-1.45784	0.80841	0.10397	1.05796	0.858655	0.619211	0.0715536	0.724001	0.187258
mNMGGGEGFGAVEGEDDDDsDtEDENVEEIPAPk	1	TC241251	N-Term(iTRAQ4plex); S20(Phospho); T22(Phospho); K34(iTRAQ4plex)	S(20): 100.0; T(22): 100.0	315	63.59	3	4003.57	3.51912	1.07683	0.437623	1.43286	0.251873	1.49049	0.129173	0.966004	0.753601
nADHQNEEEEGGsDkETPAAEk	1	Cotton_D_gene_10034673	N-Term(iTRAQ4plex); S13(Phospho); K15(iTRAQ4plex); K22(iTRAQ4plex)	S(13): 99.7; T(17): 0.3	93	38.07	4	2897.28	1.26282	1.10129	0.333758	2.01899	0.00784216	1.75317	0.0288335	0.788472	0.293239
nAGLLSDsPPTsPLHk	1	TC263751	N-Term(iTRAQ4plex); S8(Phospho); S12(Phospho); K16(iTRAQ4plex)	S(6): 0.0; S(8): 99.9; T(11): 1.5; S(12): 98.5	163	48.08	3	2081.99	1.5421	1.07161	0.462324	0.924254	0.802333	1.10605	0.772597	1.11672	0.80529
nAYASALPDsPk	1	TC239666	N-Term(iTRAQ4plex); S10(Phospho); K12(iTRAQ4plex)	Y(3): 0.0; S(5): 0.0; S(10): 100.0	166	46.97	2	1601.78	-2.33537	0.995105	0.914557	1.10332	0.767844	1.03418	0.99015	0.941944	0.679023
nDDsEsEDEAPR	1	Cotton_D_gene_10004099	N-Term(iTRAQ4plex); S4(Phospho); S6(Phospho)	S(4): 100.0; S(6): 100.0	118	25.87	2	1667.56	0.167635	1.32467	0.0113518	1.4845	0.200855	2.17099	0.00216965	1.104	0.837752
nDIGLDsADsEDYsD	1	Cotton_D_gene_10006076	N-Term(iTRAQ4plex); S7(Phospho); S10(Phospho); S14(Phospho)	S(7): 75.0; S(10): 75.0; Y(13): 75.0; S(14): 75.0	66	68.11	2	1999.63	0.536636	0.825614	0.146939	0.830016	0.538631	0.696757	0.166053	1.01676	0.917838
nDtPsPEALVNR	1	TC260327	N-Term(iTRAQ4plex); T3(Phospho); S5(Phospho)	T(3): 100.0; S(5): 100.0	164	65.43	2	1616.68	0.0317067	1.00759	0.831386	0.991961	0.99383	1.051	0.937233	1.05154	0.973993
nDtPsPEPGLR	1	TC260327	N-Term(iTRAQ4plex); T3(Phospho); S5(Phospho)	T(3): 100.0; S(5): 100.0	98	37.33	2	1486.61	0.534728	1.1799	0.120932	1.6264	0.099887	2.20892	0.00170521	1.15108	0.719397
nDtPsPEPLANR	1	TC260327	N-Term(iTRAQ4plex); T3(Phospho); S5(Phospho)	T(3): 100.0; S(5): 100.0	144	47.06	2	1614.67	0.0472293	0.97047	0.917652	0.707901	0.276914	0.849602	0.493887	1.23669	0.522048
nDtPsPEPLVNR	1	TC260327	N-Term(iTRAQ4plex); T3(Phospho); S5(Phospho)	T(3): 100.0; S(5): 100.0	148	41.28	2	1642.7	1.05634	0.953066	0.799352	0.878065	0.667916	1.02301	0.977824	1.22245	0.55288
nDVQIsRPSsSDGAPISR	1	TC268364	N-Term(iTRAQ4plex); S6(Phospho); S10(Phospho)	S(6): 98.8; S(9): 33.6; S(10): 33.6; S(11): 33.6; S(17): 0.4	81	19.03	3	2189.97	1.66589	1.06985	0.470878	1.10145	0.771538	1.08093	0.845884	0.917294	0.60575
nEITPyLVSR	1	Cotton_D_gene_10033485	N-Term(iTRAQ4plex); Y6(Phospho)	T(4): 0.0; Y(6): 100.0; S(9): 0.0	233	32.29	2	1415.71	0.432891	1.22779	0.0590255	0.99363	0.990393	2.17113	0.00216776	1.77967	0.0154355
nETPEPALQEsPETAk	1	TC242872	N-Term(iTRAQ4plex); S11(Phospho); K16(iTRAQ4plex)	T(3): 0.0; S(11): 100.0; T(14): 0.0	165	52.53	3	2109	1.24034	1.01842	0.761455	0.710029	0.280568	0.826203	0.433726	1.14257	0.740394
nFRsssDEEDGFYTTk	1	Cotton_D_gene_10019102	N-Term(iTRAQ4plex); S4(Phospho); S5(Phospho); S6(Phospho); K16(iTRAQ4plex)	S(4): 100.0; S(5): 100.0; S(6): 100.0; Y(13): 0.0; T(14): 0.0; T(15): 0.0	172	56.41	3	2410.92	1.51201	0.949637	0.776244	1.37984	0.312997	1.18491	0.566916	0.904276	0.56854
nFsPHDsPPMPWMSAHR	1	TC269089	N-Term(iTRAQ4plex); S3(Phospho); S7(Phospho)	S(3): 100.0; S(7): 100.0; S(14): 0.0	105	43.65	3	2297.91	-1.17499	0.976273	0.957163	0.898351	0.725939	1.10892	0.764447	1.26439	0.464723
nFSRsDsTASEGAPk	1	TC278201	N-Term(iTRAQ4plex); S5(Phospho); S7(Phospho); K15(iTRAQ4plex)	S(3): 5.1; S(5): 94.9; S(7): 94.9; T(8): 5.1; S(10): 0.0	94	31.79	3	2001.86	2.42406	1.14118	0.204773	0.723019	0.303576	0.896301	0.620561	1.0863	0.883381
nFtPFDEIDGktPQtPSVLGR	1	Cotton_D_gene_10014636	N-Term(iTRAQ4plex); T3(Phospho); K11(iTRAQ4plex); T12(Phospho); T15(Phospho)	T(3): 100.0; T(12): 100.0; T(15): 99.9; S(17): 0.1	155	39.71	4	2847.27	0.0895787	0.984031	0.990062	1.50692	0.181224	1.2648	0.400205	0.852946	0.433432
nGEsAAEEE	1	Cotton_D_gene_10005812	N-Term(iTRAQ4plex); S4(Phospho)	S(4): 100.0	97	55.04	2	1159.43	0.832268	1.19645	0.0951355	1.30895	0.40882	2.45223	0.000360314	1.56582	0.0853849
nGEsANEEE	1	Cotton_D_gene_10021276	N-Term(iTRAQ4plex); S4(Phospho)	S(4): 100.0	75	55.81	2	1202.43	0.437487	0.99244	0.932604	0.990677	0.996475	0.96978	0.828505	0.986364	0.818589
nHsPIREGsEER	1	TC253457	N-Term(iTRAQ4plex); S3(Phospho); S9(Phospho)	S(3): 100.0; S(9): 100.0	73	20.8	2	1714.71	0.722637	0.964612	0.877734	1.00964	0.957435	1.33622	0.285771	1.37201	0.278254
nIDVNGGRsDsGEGFGTLLGAVDESk	1	Cotton_D_gene_10027878	N-Term(iTRAQ4plex); S9(Phospho); S11(Phospho); K26(iTRAQ4plex)	S(9): 100.0; S(11): 100.0; T(17): 0.0; S(25): 0.0	236	75.65	3	3042.37	1.09545	1.03318	0.670492	1.3871	0.304085	1.2911	0.354445	0.900899	0.559069
nIQEDDsGGssLYDNNLHk	1	Cotton_D_gene_10033629	N-Term(iTRAQ4plex); S7(Phospho); S10(Phospho); S11(Phospho); K19(iTRAQ4plex)	S(7): 100.0; S(10): 99.1; S(11): 99.1; Y(13): 1.9	176	72.65	3	2634.04	0.63931	1.00203	0.868135	1.1533	0.671419	1.28118	0.371197	1.10863	0.825904
nIQEDNsRGssLYDNDLYk	1	TC233537	N-Term(iTRAQ4plex); S7(Phospho); S10(Phospho); S11(Phospho); K19(iTRAQ4plex)	S(7): 100.0; S(10): 100.0; S(11): 100.0; Y(13): 0.1; Y(18): 0.0	177	37.72	3	2759.13	1.88807	1.13048	0.234733	1.32512	0.385555	1.53941	0.0988736	1.02763	0.953732
nkNsstENEEGEGPVPLSR	1	Cotton_D_gene_10036383	N-Term(iTRAQ4plex); K2(iTRAQ4plex); S4(Phospho); S5(Phospho); T6(Phospho)	S(4): 100.0; S(5): 100.0; T(6): 100.0; S(18): 0.0	169	60.8	3	2572.06	0.105796	0.93354	0.669611	1.42778	0.257339	1.20775	0.514906	0.906118	0.57374
nLALGEGDDDDEAGVVQsDDDDDDTLPFAcFIcR	1	DT457021	N-Term(iTRAQ4plex); S18(Phospho); C30(Carbamidomethyl); C33(Carbamidomethyl)	S(18): 99.5; T(25): 0.5	310	78.68	3	3983.63	0.705945	0.674045	0.00168611	0.908375	0.755224	0.394017	0.00067536	0.643518	0.0983485
nLDIDTIQQAYtV	1	Cotton_D_gene_10021680	N-Term(iTRAQ4plex); T12(Phospho)	T(6): 0.0; Y(11): 1.2; T(12): 98.8	172	52.01	2	1717.82	2.15669	0.917621	0.568681	0.633461	0.169056	0.899733	0.630126	1.54785	0.0966547
nLDPEELEDGEFGEREsQ	1	Cotton_D_gene_10025494	N-Term(iTRAQ4plex); S17(Phospho)	S(17): 100.0	244	66	3	2316.96	0.586159	0.910119	0.523212	0.813304	0.496801	0.823467	0.426874	1.11249	0.816064
nLEEVSDDENtREDVPEEDLDGSk	1	Cotton_D_gene_10033307	N-Term(iTRAQ4plex); T11(Phospho); K24(iTRAQ4plex)	S(6): 1.8; T(11): 98.2; S(23): 0.0	170	39.84	3	3102.37	4.36573	0.758759	0.0312337	1.0238	0.928345	0.83001	0.44333	1.06847	0.929737
nLGPAEEINLQsPk	1	Cotton_D_gene_10012778	N-Term(iTRAQ4plex); S12(Phospho); K14(iTRAQ4plex)	S(12): 100.0	219	68.75	3	1877.96	0.519228	1.14957	0.183464	1.21989	0.551119	1.33907	0.281821	0.954879	0.718779
nLISQDETPtADNtPQk	1	Cotton_D_gene_10021218	N-Term(iTRAQ4plex); T10(Phospho); T14(Phospho); K17(iTRAQ4plex)	S(4): 0.0; T(8): 2.9; T(10): 98.6; T(14): 98.6	103	43.16	3	2320.04	2.79638	0.809084	0.105458	1.59535	0.117526	0.977562	0.850581	0.757348	0.237892
nLPGMPDPDAEVIALsPk	1	TC280282	N-Term(iTRAQ4plex); S16(Phospho); K18(iTRAQ4plex)	S(16): 100.0	110	36.26	3	2232.14	8.28762	0.709684	0.00670301	1.00493	0.967132	1.2696	0.391523	1.78019	0.0153624
nLPGNPDAEVIALsPk	1	ES809037	N-Term(iTRAQ4plex); S14(Phospho); K16(iTRAQ4plex)	S(14): 100.0	193	39.83	3	2003.05	-0.139888	0.927426	0.630209	0.78955	0.440456	0.887715	0.596756	1.21231	0.575349
nLPGNPDPDAEVIALsPk	1	CO086204	N-Term(iTRAQ4plex); S16(Phospho); K18(iTRAQ4plex)	S(16): 100.0	261	57.69	3	2215.11	-7.73506	1.00234	0.866048	1.39134	0.298969	1.20645	0.517788	0.865087	0.463607
nLQEkGsPsPR	1	TC277164	N-Term(iTRAQ4plex); K5(iTRAQ4plex); S7(Phospho); S9(Phospho)	S(7): 100.0; S(9): 100.0	170	46.06	2	1660.77	-0.0145958	1.14614	0.191948	0.798673	0.461649	1.24752	0.432684	1.36283	0.291832
nLsDDDTGTAR	1	Cotton_D_gene_10016797	N-Term(iTRAQ4plex); S3(Phospho)	S(3): 100.0; T(7): 0.0; T(9): 0.0	75	26.34	2	1388.58	-0.499334	0.88121	0.364205	0.534886	0.0789897	0.577758	0.0406772	1.22576	0.54563
nLsEssDsDIGPR	1	TC266585	N-Term(iTRAQ4plex); S3(Phospho); S5(Phospho); S6(Phospho); S8(Phospho)	S(3): 100.0; S(5): 100.0; S(6): 100.0; S(8): 100.0	78	24.05	2	1840.6	0.840824	0.783336	0.0589656	0.746905	0.349069	0.776957	0.317311	1.32796	0.347379
nLSIEDFGLEDAsDDETNR	1	Cotton_D_gene_10025526	N-Term(iTRAQ4plex); S13(Phospho)	S(3): 0.0; S(13): 100.0; T(17): 0.0	217	83.03	3	2364	0.238591	0.989974	0.949382	1.07497	0.824317	1.24534	0.436914	1.17022	0.672965
nNGNAsPDVHDDSNGQDR	1	Cotton_D_gene_10030962	N-Term(iTRAQ4plex); S6(Phospho)	S(6): 100.0; S(13): 0.0	140	16.55	3	2135.85	1.78544	1.24599	0.044144	1.05424	0.866187	2.1577	0.00236041	1.64262	0.0485791
nNHLLEEGGssGssLDSR	1	TC248074	N-Term(iTRAQ4plex); S10(Phospho); S11(Phospho); S13(Phospho); S14(Phospho)	S(10): 99.9; S(11): 100.0; S(13): 100.0; S(14): 100.0; S(17): 0.1	124	67.7	3	2322.82	-0.839475	0.899246	0.460178	0.936034	0.837759	0.765427	0.292417	0.909355	0.582928
nNIVIsssDDEDYEPSSR	1	TC270520	N-Term(iTRAQ4plex); S6(Phospho); S7(Phospho); S8(Phospho)	S(6): 100.0; S(7): 100.0; S(8): 100.0; Y(13): 0.0; S(16): 0.0; S(17): 0.0	192	41.47	3	2410.89	0.890823	0.967137	0.894934	1.05969	0.855149	0.873271	0.557176	0.852087	0.43134
nPQPMNIDsGNEsDsE	1	Cotton_D_gene_10014401	N-Term(iTRAQ4plex); S9(Phospho); S13(Phospho); S15(Phospho)	S(9): 100.0; S(13): 100.0; S(15): 100.0	108	43.12	2	2117.7	1.09685	1.00721	0.833862	0.494861	0.0559516	0.587575	0.0468931	1.17886	0.652418
nQIQYsPEtPPMR	1	DT464906	N-Term(iTRAQ4plex); S6(Phospho); T9(Phospho)	Y(5): 1.5; S(6): 98.5; T(9): 100.0	150	66.93	2	1864.78	0.71356	1.05015	0.573035	0.866526	0.63575	1.14065	0.677545	1.25348	0.486875
nQPGNPDPDAEVIALsPk	1	Cotton_D_gene_10023415	N-Term(iTRAQ4plex); S16(Phospho); K18(iTRAQ4plex)	S(16): 100.0	95	31.11	3	2230.11	2.67953	1.28254	0.0239624	1.72491	0.0574729	1.35295	0.263276	0.611567	0.0741671
nQPGTPNPDAEVIALsPk	1	ES813407	N-Term(iTRAQ4plex); S16(Phospho); K18(iTRAQ4plex)	T(5): 0.0; S(16): 100.0	205	54.21	3	2216.12	1.82502	0.938051	0.699117	0.944788	0.864307	0.780624	0.325429	0.880807	0.504358
nQPGTPNPDVEVIALsPk	1	TC271127	N-Term(iTRAQ4plex); S16(Phospho); K18(iTRAQ4plex)	T(5): 0.0; S(16): 100.0	142	36.57	3	2244.15	0.148099	1.06698	0.484958	1.0226	0.930811	1.17151	0.599064	1.0737	0.916126
nQVAtVSDDEk	1	Cotton_D_gene_10018629	N-Term(iTRAQ4plex); T5(Phospho); K11(iTRAQ4plex)	T(5): 99.2; S(7): 0.8	133	31.22	2	1573.73	-0.799451	1.1708	0.137487	1.461	0.223047	1.59857	0.0709752	0.934546	0.656669
nsIsPPPPPFYR	1	Cotton_D_gene_10025298	N-Term(iTRAQ4plex); S2(Phospho); S4(Phospho)	S(2): 100.0; S(4): 100.0; Y(11): 0.0	69	38.95	2	1675.74	0.4775	0.888413	0.401163	0.839724	0.563718	0.943839	0.754711	1.26516	0.463179
nSkPFIEWLQNAEsEtEEE	1	Cotton_D_gene_10002225	N-Term(iTRAQ4plex); K3(iTRAQ4plex); S14(Phospho); T16(Phospho)	S(2): 0.0; S(14): 100.0; T(16): 100.0	144	51.03	3	2728.17	1.38675	0.793137	0.0742874	1.36411	0.332871	1.21903	0.490515	1.12673	0.779982
nSTDTTsPsPVPYIFGR	1	TC267878	N-Term(iTRAQ4plex); S7(Phospho); S9(Phospho)	S(2): 0.0; T(3): 0.0; T(5): 0.1; T(6): 2.5; S(7): 97.5; S(9): 98.7; Y(13): 1.2	173	37.5	3	2142.93	0.324797	0.878901	0.352762	0.886688	0.692362	0.929147	0.712967	1.19227	0.621015
nSVDTSsLsPVPYVFGR	1	TC274107	N-Term(iTRAQ4plex); S7(Phospho); S9(Phospho)	S(2): 0.0; T(5): 1.8; S(6): 98.2; S(7): 98.2; S(9): 1.8; Y(13): 0.0	185	52.02	2	2128.95	0.969581	0.823306	0.140547	0.932751	0.827849	1.09884	0.793264	1.4309	0.201425
nSVDTtsFSPVPYVLGR	1	TC245096	N-Term(iTRAQ4plex); T6(Phospho); S7(Phospho)	S(2): 0.0; T(5): 3.3; T(6): 93.5; S(7): 93.5; S(9): 4.8; Y(13): 4.8	85	11.2	2	2142.97	1.0655	0.902226	0.47709	1.27866	0.454592	1.99839	0.00643331	1.73225	0.0234276
nSVDTtsLSPVPYVLGR	1	TC263942	N-Term(iTRAQ4plex); T6(Phospho); S7(Phospho)	S(2): 0.0; T(5): 0.1; T(6): 3.1; S(7): 98.4; S(9): 98.4; Y(13): 0.0	133	33.59	3	2108.98	1.0355	0.903675	0.485418	0.826546	0.529801	0.745432	0.251642	0.997997	0.856323
nSVVPPSFPDGSsPPAVk	1	Cotton_D_gene_10000968	N-Term(iTRAQ4plex); S13(Phospho); K18(iTRAQ4plex)	S(2): 0.0; S(7): 0.0; S(12): 1.7; S(13): 98.3	111	29.84	3	2150.07	-3.53057	0.921681	0.593886	0.581756	0.115195	0.818198	0.413793	1.52594	0.111976
nTIVIsssDDEDYEPSSR	1	Cotton_D_gene_10001212	N-Term(iTRAQ4plex); S6(Phospho); S7(Phospho); S8(Phospho)	T(2): 0.0; S(6): 100.0; S(7): 100.0; S(8): 100.0; Y(13): 0.0; S(16): 0.0; S(17): 0.0	180	34.81	2	2397.9	3.14565	0.863646	0.282306	0.844191	0.575446	0.609922	0.0635448	0.836562	0.394567
nVAcmNEtEMMEQWNDsNDsIAVAAAAAVPVGtR	1	Cotton_D_gene_10024634	N-Term(iTRAQ4plex); C4(Carbamidomethyl); M5(Oxidation); T8(Phospho); S17(Phospho); S20(Phospho); T33(Phospho)	T(8): 100.0; S(17): 100.0; S(20): 100.0; T(33): 100.0	57	3.02	3	4132.59	2.78524	0.770909	0.043207	1.43912	0.245244	0.85849	0.517397	0.773812	0.266176
nVDsDLAsEAGYGDk	1	Cotton_D_gene_10020658	N-Term(iTRAQ4plex); S4(Phospho); S8(Phospho); K15(iTRAQ4plex)	S(4): 100.0; S(8): 100.0; Y(12): 0.0	183	38.09	3	1988.81	0.272751	1.00707	0.834756	1.32725	0.382555	1.25032	0.427281	0.935427	0.659315
nVDsDLAsEAGYGDkR	1	Cotton_D_gene_10020658	N-Term(iTRAQ4plex); S4(Phospho); S8(Phospho); K15(iTRAQ4plex)	S(4): 100.0; S(8): 100.0; Y(12): 0.0	166	59.09	3	2144.92	0.914494	0.917507	0.567973	1.03984	0.895521	1.23423	0.458994	1.29366	0.408159
nVDsDLAsEAR	1	Cotton_D_gene_10031453	N-Term(iTRAQ4plex); S4(Phospho); S8(Phospho)	S(4): 100.0; S(8): 100.0	114	52.3	2	1480.59	0.991802	0.910448	0.525172	0.981169	0.97594	1.24213	0.443204	1.39049	0.252248
nVDVGHDLsVDNQsNMESk	1	TC247010	N-Term(iTRAQ4plex); S9(Phospho); S14(Phospho); K19(iTRAQ4plex)	S(9): 100.0; S(14): 100.0; S(18): 0.0	164	71.92	3	2536.06	-2.87767	1.01193	0.803078	0.893451	0.711762	0.966804	0.820049	1.06935	0.927459
nVEPIsPMsSR	1	Cotton_D_gene_10026126	N-Term(iTRAQ4plex); S6(Phospho); S9(Phospho)	S(6): 98.0; S(9): 98.0; S(10): 4.0	79	32.25	3	1520.64	0.794154	1.14323	0.199395	0.783318	0.426304	1.41425	0.193207	1.57926	0.0776709
nVEtVSGsPSGAk	1	TC242352	N-Term(iTRAQ4plex); T4(Phospho); S8(Phospho); K13(iTRAQ4plex)	T(4): 2.5; S(6): 97.5; S(8): 97.5; S(10): 2.5	101	45.8	2	1680.74	-4.64024	0.954622	0.809868	1.14324	0.690459	1.37678	0.233822	1.26152	0.470497
nVkPFIEWLQNAEsEtEEE	1	Cotton_D_gene_10032008	N-Term(iTRAQ4plex); K3(iTRAQ4plex); S14(Phospho); T16(Phospho)	S(14): 100.0; T(16): 100.0	170	73.54	2	2740.21	0.668039	1.19565	0.0962719	0.964981	0.926077	1.65158	0.0523858	1.43146	0.200784
nVscPVsPIGsPLLHSR	1	Cotton_D_gene_10030510	N-Term(iTRAQ4plex); S3(Phospho); C4(Carbamidomethyl); S7(Phospho); S11(Phospho)	S(3): 100.0; S(7): 100.0; S(11): 100.0; S(16): 0.0	99	41.74	3	2203.96	5.41643	0.936994	0.692175	0.866733	0.636322	1.03041	0.998159	1.26879	0.455951
nVSStcsINEMDDYDLSR	1	Cotton_D_gene_10036040	N-Term(iTRAQ4plex); T5(Phospho); C6(Carbamidomethyl); S7(Phospho)	S(3): 2.0; S(4): 2.0; T(5): 98.0; S(7): 98.0; Y(14): 0.0; S(17): 0.0	144	27.87	3	2409.91	0.453346	1.08486	0.401398	0.371114	0.016843	0.522771	0.0163852	1.29847	0.399273
nVSTTTEGTEsPk	1	Cotton_D_gene_10007707	N-Term(iTRAQ4plex); S11(Phospho); K13(iTRAQ4plex)	S(3): 0.0; T(4): 0.0; T(5): 0.0; T(6): 0.0; T(9): 1.4; S(11): 98.6	129	63.79	2	1718.81	0.169495	0.97712	0.96292	1.57901	0.127739	1.39304	0.215375	0.902879	0.564613
nyAcMEGMIHPMLk	1	ES846067	N-Term(iTRAQ4plex); Y2(Phospho); C4(Carbamidomethyl); K14(iTRAQ4plex)	Y(2): 100.0	79	12.98	3	2062.92	-0.759411	0.860284	0.268011	0.744598	0.344497	0.808993	0.391324	1.26293	0.467647
nYGsLDsLEPAk	1	Cotton_D_gene_10027867	N-Term(iTRAQ4plex); S4(Phospho); S7(Phospho); K12(iTRAQ4plex)	Y(2): 0.0; S(4): 100.0; S(7): 100.0	125	45.72	2	1741.77	3.22914	1.01898	0.757924	0.936182	0.838208	1.36025	0.253928	1.42592	0.207253
qAEGPkDEDVEsDksVsEVNDEDDDEEGsGDEEDDE	1	Cotton_D_gene_10035211	N-Term(iTRAQ4plex); K6(iTRAQ4plex); S12(Phospho); K14(iTRAQ4plex); S15(Phospho); S17(Phospho); S29(Phospho)	S(12): 100.0; S(15): 100.0; S(17): 100.0; S(29): 100.0	57	0.89	4	4694.68	2.95928	0.502793	2.36e-08	2.54323	6.02037e-05	0.721432	0.206942	0.564183	0.0474428
qALMANNVAsNDsNRR	1	Cotton_D_gene_10018087	N-Term(iTRAQ4plex); S10(Phospho); S13(Phospho)	S(10): 100.0; S(13): 100.0	115	32.95	3	2064.89	3.93128	1.06731	0.483331	0.661947	0.205854	0.999398	0.912162	1.41457	0.220988
qAsFPDNSGR	1	EX170040	N-Term(iTRAQ4plex); S3(Phospho)	S(3): 100.0; S(8): 0.0	138	33.9	2	1302.56	-2.3716	1.3615	0.00570848	1.18109	0.619936	1.91153	0.0110263	1.18872	0.629253
qDHssGVIQDR	1	ES800363	N-Term(iTRAQ4plex); S4(Phospho); S5(Phospho)	S(4): 100.0; S(5): 100.0	83	15.97	2	1545.62	0.759586	0.729537	0.0130886	1.60927	0.109338	1.0624	0.90195	0.904927	0.570376
qGsNQVIEIPSVR	1	Cotton_D_gene_10031565	N-Term(iTRAQ4plex); S3(Phospho)	S(3): 100.0; S(11): 0.0	51	25.78	2	1650.83	0.723849	0.984088	0.989677	1.19582	0.593378	1.52479	0.107167	1.29572	0.404331
qINEGAEtDkDS	1	Cotton_D_gene_10037099	N-Term(iTRAQ4plex); T8(Phospho); K10(iTRAQ4plex)	T(8): 100.0; S(12): 0.0	126	49.68	2	1674.75	0.0819165	0.806771	0.100422	2.08634	0.0046164	1.58413	0.0770191	0.941139	0.676575
qIQNNVVSNQsADsIEEAILR	1	CO490941	N-Term(iTRAQ4plex); S11(Phospho); S14(Phospho)	S(8): 1.9; S(11): 99.0; S(14): 99.0	116	33.36	3	2632.21	-1.68359	0.882311	0.369729	0.645516	0.183976	1.16042	0.626556	2.03744	0.00108346
qkFEGsEsDsDADR	1	Cotton_D_gene_10008592	N-Term(iTRAQ4plex); K2(iTRAQ4plex); S6(Phospho); S8(Phospho); S10(Phospho)	S(6): 100.0; S(8): 100.0; S(10): 100.0	142	33.11	2	2098.77	2.05371	0.898346	0.455123	1.90861	0.0176033	1.37274	0.238598	0.800626	0.317033
qLDLLAsPVsPLLPTR	1	TC262121	N-Term(iTRAQ4plex); S7(Phospho); S10(Phospho)	S(7): 100.0; S(10): 100.0; T(15): 0.0	138	36.55	3	2024.04	0.378711	0.984985	0.983516	0.996874	0.983712	1.25841	0.411982	1.2816	0.430947
qLPPQHFDAVAsDDsSsHNQLQR	1	Cotton_D_gene_10029114	N-Term(iTRAQ4plex); S12(Phospho); S15(Phospho); S17(Phospho)	S(12): 75.0; S(15): 75.0; S(16): 75.0; S(17): 75.0	59	16.17	4	2961.2	-1.70918	1.01857	0.760509	0.922605	0.797402	0.812023	0.398667	0.864096	0.461099
qLPPSDDPNLsPPAPPPPR	1	Cotton_D_gene_10030956	N-Term(iTRAQ4plex); S11(Phospho)	S(5): 0.0; S(11): 100.0	202	39.8	3	2216.09	1.31928	0.976622	0.95954	0.960178	0.911331	1.12741	0.71305	1.20228	0.598011
qNsGPIPVLPAtGLITSGPISSGPLNSSGAPR	1	TC240380	N-Term(iTRAQ4plex); S3(Phospho); T12(Phospho)	S(3): 100.0; T(12): 20.0; T(16): 20.0; S(17): 20.0; S(21): 20.0; S(22): 20.0; S(27): 0.2; S(28): 0.0	81	28.08	4	3346.66	0.559884	0.916533	0.561991	0.863656	0.627854	1.19702	0.53891	1.51221	0.122508
qNsLLAEQVsPR	1	CO105954	N-Term(iTRAQ4plex); S3(Phospho); S10(Phospho)	S(3): 100.0; S(10): 100.0	52	54.12	2	1645.75	0.659945	0.971936	0.927638	1.15232	0.673265	0.961652	0.805401	0.858631	0.447417
qPIEDEAWFLAHEIDYPsDNEk	1	Cotton_D_gene_10022705	N-Term(iTRAQ4plex); S18(Phospho); K22(iTRAQ4plex)	Y(16): 1.4; S(18): 98.6	158	68.96	3	3014.39	7.00942	0.988119	0.962045	0.698493	0.261152	0.922822	0.695051	1.33705	0.332287
qRsPAIsEDSFQGEk	1	Cotton_D_gene_10025266	N-Term(iTRAQ4plex); S3(Phospho); S7(Phospho); K15(iTRAQ4plex)	S(3): 100.0; S(7): 100.0; S(10): 0.0	160	68.32	3	2126.94	0.318601	1.0429	0.613663	0.815835	0.503021	0.875262	0.562594	1.02871	0.957316
qRtEsPFSFPR	1	Cotton_D_gene_10025200	N-Term(iTRAQ4plex); T3(Phospho); S5(Phospho)	T(3): 100.0; S(5): 100.0; S(8): 0.0	87	28.28	3	1655.71	2.55013	0.895799	0.440971	0.857546	0.611184	0.832489	0.449621	1.0837	0.890119
qSEQNIGAPPSYEEAVTETQsPVR	1	CO118092	N-Term(iTRAQ4plex); S21(Phospho)	S(2): 0.0; S(11): 0.0; Y(12): 0.0; T(17): 1.1; T(19): 1.1; S(21): 97.8	252	59.12	3	2841.31	0.386721	0.777725	0.0513726	0.691781	0.250292	0.660108	0.115041	1.22693	0.543074
qSLFYQDLAsPIsAR	1	TC268941	N-Term(iTRAQ4plex); S10(Phospho); S13(Phospho)	S(2): 0.0; Y(5): 0.1; S(10): 100.0; S(13): 100.0	90	47.78	3	1999.9	-0.379725	0.939445	0.708301	1.01426	0.947932	0.965585	0.816585	1.01337	0.906684
qTGVGYGAQIPLQSGGQLGsPGIR	1	TC247217	N-Term(iTRAQ4plex); S20(Phospho)	T(2): 0.0; Y(6): 0.0; S(14): 0.0; S(20): 100.0	195	60.76	3	2565.29	-1.1337	0.903207	0.48272	0.838301	0.560005	0.71456	0.195032	0.943739	0.684489
qVFLsDsEDEk	1	TC266177	N-Term(iTRAQ4plex); S5(Phospho); S7(Phospho); K11(iTRAQ4plex)	S(5): 100.0; S(7): 100.0	86	33.13	2	1744.73	-0.573458	1.17921	0.122128	1.42278	0.262803	1.1315	0.701966	0.674415	0.127352
qVFLsDsEDEkAEVNPIPR	1	TC266177	N-Term(iTRAQ4plex); S5(Phospho); S7(Phospho); K11(iTRAQ4plex)	S(5): 100.0; S(7): 100.0	121	27.91	3	2621.21	-0.196158	1.02011	0.750758	1.26867	0.470296	1.242	0.443461	0.959678	0.733735
qWLGSNGSGDQsIsPR	1	Cotton_D_gene_10021043	N-Term(iTRAQ4plex); S12(Phospho); S14(Phospho)	S(5): 2.1; S(8): 95.9; S(12): 4.1; S(14): 97.9	98	50.9	3	1992.83	-1.20304	1.0732	0.454729	1.09518	0.783961	1.11847	0.737635	0.951618	0.70868
qYELsEsETEskPEk	1	TC243890	N-Term(iTRAQ4plex); S5(Phospho); S7(Phospho); S11(Phospho); K12(iTRAQ4plex); K15(iTRAQ4plex)	Y(2): 0.0; S(5): 75.0; S(7): 75.0; T(9): 75.0; S(11): 75.0	66	42.53	4	2456.04	4.66784	0.939319	0.70747	1.39795	0.291101	0.970307	0.830001	0.738932	0.208848
qYNsDDDEEEREEGEEALGDTR	1	Cotton_D_gene_10005644	N-Term(iTRAQ4plex); S4(Phospho)	Y(2): 0.0; S(4): 100.0; T(21): 0.0	88	20.25	3	2810.11	1.22993	0.884964	0.383227	1.06317	0.848092	0.928538	0.711241	0.986893	0.820299
rAQEGGsPsPk	1	TC261738	N-Term(iTRAQ4plex); S7(Phospho); S9(Phospho); K11(iTRAQ4plex)	S(7): 100.0; S(9): 100.0	86	26.62	3	1561.7	1.5325	1.12819	0.24159	1.56162	0.139357	1.41432	0.193132	0.802773	0.321363
rAsPYGGEAEsPVNER	1	Cotton_D_gene_10030715	N-Term(iTRAQ4plex); S3(Phospho); S11(Phospho)	S(3): 100.0; Y(5): 0.0; S(11): 100.0	195	42.32	2	2022.84	0.354877	1.11728	0.276271	0.939774	0.84908	1.40203	0.205716	1.33528	0.33519
rAWsEsDDDEPVQR	1	TC230403	N-Term(iTRAQ4plex); S4(Phospho); S6(Phospho)	S(4): 100.0; S(6): 100.0	165	64.48	3	1993.78	0.232236	1.14362	0.198382	0.878185	0.668254	1.00953	0.940492	1.0052	0.879866
rEEVSsDEENsPPcVk	1	TC258389	N-Term(iTRAQ4plex); S6(Phospho); S11(Phospho); C14(Carbamidomethyl); K16(iTRAQ4plex)	S(5): 0.7; S(6): 99.3; S(11): 100.0	127	30.23	3	2309.96	1.08067	1.08732	0.39072	1.20519	0.576751	0.9686	0.825152	0.739152	0.209179
rFAQVstsDDEDEVPIR	1	Cotton_D_gene_10017715	N-Term(iTRAQ4plex); S6(Phospho); T7(Phospho); S8(Phospho)	S(6): 100.0; T(7): 100.0; S(8): 100.0	156	61.57	3	2347.94	-0.488204	1.06438	0.497984	0.983799	0.984057	0.987229	0.877924	0.942787	0.681587
rFNDEstDDDQPR	1	TC243842	N-Term(iTRAQ4plex); S6(Phospho); T7(Phospho)	S(6): 100.0; T(7): 100.0	143	41.02	3	1898.71	0.449206	0.894963	0.436371	1.25024	0.500043	1.22111	0.48612	1.09133	0.870377
rFPGsPVDLsPPR	1	Cotton_D_gene_10010180	N-Term(iTRAQ4plex); S5(Phospho); S10(Phospho)	S(5): 100.0; S(10): 100.0	97	54.88	3	1728.8	-0.345401	0.962709	0.864776	1.06537	0.84366	1.06938	0.880635	1.04265	0.997254
rFPGsPVDLsPPRR	1	Cotton_D_gene_10010180	N-Term(iTRAQ4plex); S5(Phospho); S10(Phospho)	S(5): 100.0; S(10): 100.0	56	34.18	4	1884.9	0.00797439	1.05187	0.563647	0.922578	0.797322	1.08074	0.846451	1.11367	0.813061
rFPsLPVSHGsPSSLPFSR	1	DT054274	N-Term(iTRAQ4plex); S4(Phospho); S11(Phospho)	S(4): 95.1; S(8): 95.1; S(11): 8.1; S(13): 0.8; S(14): 0.8; S(18): 0.1	50	23.06	3	2359.11	-0.80023	0.849094	0.223699	1.03769	0.899912	1.05225	0.933339	1.19425	0.616433
rFPsLPVSQGsPSSLPFSR	1	Cotton_D_gene_10019721	N-Term(iTRAQ4plex); S4(Phospho); S11(Phospho)	S(4): 3.7; S(8): 92.5; S(11): 96.2; S(13): 3.8; S(14): 3.8; S(18): 0.0	65	46.43	3	2350.13	5.80391	0.917221	0.566217	0.988481	0.998505	1.13657	0.688358	1.25359	0.486651
rHDDDsssDGEHAGTGk	1	Cotton_D_gene_10025266	N-Term(iTRAQ4plex); S6(Phospho); S7(Phospho); S8(Phospho); K17(iTRAQ4plex)	S(6): 100.0; S(7): 100.0; S(8): 100.0; T(15): 0.0	113	36.59	3	2298.83	0.783127	1.02533	0.718167	2.0501	0.00616094	0.931645	0.720054	0.44321	0.0129687
rLssVPFIDFDINR	1	Cotton_D_gene_10022114	N-Term(iTRAQ4plex); S3(Phospho); S4(Phospho)	S(3): 100.0; S(4): 100.0	118	47.84	3	1982.93	1.41649	0.984822	0.98463	0.836431	0.555144	0.892912	0.611142	1.08398	0.889403
rNsIsPPPPPFYR	1	Cotton_D_gene_10025298	N-Term(iTRAQ4plex); S3(Phospho); S5(Phospho)	S(3): 100.0; S(5): 100.0; Y(12): 0.0	143	40.47	2	1831.84	0.678369	0.947843	0.764194	0.934695	0.833714	1.21301	0.503426	1.36918	0.282397
rPTQMVsPIsPQk	1	TC248074	N-Term(iTRAQ4plex); S7(Phospho); S10(Phospho); K13(iTRAQ4plex)	T(3): 0.0; S(7): 100.0; S(10): 100.0	134	43.92	3	1916.93	1.25379	1.0079	0.829353	1.04577	0.883417	1.09094	0.816271	1.03502	0.978185
rRNsIsPPPPPFYR	1	Cotton_D_gene_10025298	N-Term(iTRAQ4plex); S4(Phospho); S6(Phospho)	S(4): 100.0; S(6): 100.0; Y(13): 0.0	87	22.71	3	1987.94	0.0733626	1.01428	0.787913	0.811945	0.493475	1.06879	0.88244	1.2978	0.400496
rRsPsYEAYER	1	ES809898	N-Term(iTRAQ4plex); S3(Phospho); S5(Phospho)	S(3): 98.8; S(5): 98.8; Y(6): 2.4; Y(9): 0.1	51	31.1	3	1717.72	0.744752	1.02838	0.699485	0.729079	0.314728	1.2536	0.421026	1.67199	0.0385802
rsGsWEIATDDVLSNSk	1	DW238146	N-Term(iTRAQ4plex); S2(Phospho); S4(Phospho); K17(iTRAQ4plex)	S(2): 100.0; S(4): 100.0; T(9): 0.0; S(14): 0.0; S(16): 0.0	185	51.97	3	2313.04	1.90859	1.08783	0.38853	0.972829	0.950227	1.05684	0.919094	0.998649	0.85845
rsPsYGHGR	1	TC249804	N-Term(iTRAQ4plex); S2(Phospho); S4(Phospho)	S(2): 100.0; S(4): 98.3; Y(5): 1.7	72	24.54	3	1320.54	0.648241	1.09735	0.349192	0.695586	0.25641	1.07072	0.876577	1.40275	0.235969
rtsLSPLPksPsPPPPIPQNk	1	Cotton_D_gene_10027018	N-Term(iTRAQ4plex); T2(Phospho); S3(Phospho); K9(iTRAQ4plex); S10(Phospho); S12(Phospho); K21(iTRAQ4plex)	T(2): 67.0; S(3): 67.0; S(5): 67.0; S(10): 99.5; S(12): 99.5	62	20.01	4	2990.44	1.039	1.02027	0.749773	1.62469	0.100799	1.2031	0.52521	0.725801	0.18977
rVEsEGAVsDDsLDGSSLR	1	Cotton_D_gene_10022780	N-Term(iTRAQ4plex); S4(Phospho); S9(Phospho); S12(Phospho)	S(4): 100.0; S(9): 100.0; S(12): 100.0; S(16): 0.0; S(17): 0.0	81	52.08	3	2362.94	3.52556	0.953685	0.803531	0.871246	0.648831	0.837051	0.461285	1.00741	0.887103
sALYsPSETRsEVGTPF	1	Cotton_D_gene_10013723	N-Term(iTRAQ4plex); S5(Phospho); S11(Phospho)	S(1): 0.0; Y(4): 0.1; S(5): 3.0; S(7): 94.0; T(9): 94.0; S(11): 4.5; T(15): 4.5	52	17.64	3	2131.91	0.57888	1.05006	0.573521	0.621294	0.154935	0.738549	0.238338	1.13205	0.766604
sAPTtPLDGVQGTFATISEDER	1	TC237491	N-Term(iTRAQ4plex); S1(Phospho); T5(Phospho)	S(1): 100.0; T(4): 1.8; T(5): 98.2; T(13): 0.0; T(16): 0.0; S(18): 0.0	215	71.17	3	2596.13	-1.86619	0.846702	0.21488	1.00356	0.969957	1.65413	0.0516168	1.9467	0.00297689
sASYDDsEDDLFGD	1	Cotton_D_gene_10006166	N-Term(iTRAQ4plex); S7(Phospho)	S(1): 0.0; S(3): 0.0; Y(4): 0.0; S(7): 100.0	148	39.42	2	1759.63	-0.898717	0.997701	0.897065	0.709973	0.280471	0.93862	0.739868	1.3251	0.352216
sAVEEVkssPEATR	1	Cotton_D_gene_10034383	N-Term(iTRAQ4plex); K7(iTRAQ4plex); S8(Phospho); S9(Phospho)	S(1): 0.0; S(8): 100.0; S(9): 100.0; T(13): 0.0	125	14.53	3	1937.89	1.95441	1.01593	0.777301	1.23226	0.529991	1.13339	0.696885	0.905337	0.571533
sDALEEDNRsSPLTR	1	Cotton_D_gene_10035363	N-Term(iTRAQ4plex); S10(Phospho)	S(1): 0.0; S(10): 98.0; S(11): 2.0; T(14): 0.0	116	15.42	3	1913.87	-0.264391	0.875162	0.334659	1.48305	0.202172	1.30688	0.329052	1.00691	0.885456
sDEtsDEEEQNPGGTIk	1	CO096048	N-Term(iTRAQ4plex); T4(Phospho); S5(Phospho); K17(iTRAQ4plex)	S(1): 0.0; T(4): 100.0; S(5): 100.0; T(15): 0.0	105	36.69	3	2283.92	1.91345	0.966498	0.89058	0.439486	0.0335345	0.603554	0.0584311	1.42092	0.213222
sDGANQEDDsA	1	Cotton_D_gene_10034155	N-Term(iTRAQ4plex); S10(Phospho)	S(1): 0.0; S(10): 100.0	124	48.5	2	1332.47	0.205412	1.01529	0.781423	0.578615	0.112419	0.911492	0.663079	1.55158	0.094227
sDGAsPIDsPQR	1	Cotton_D_gene_10030544	N-Term(iTRAQ4plex); S5(Phospho); S9(Phospho)	S(1): 0.0; S(5): 100.0; S(9): 100.0	133	31.44	2	1533.61	0.838305	0.854115	0.242961	0.991531	0.994715	1.18463	0.567576	1.39882	0.241109
sDGsDSEQAVEFVGGNVHR	1	Cotton_D_gene_10036283	N-Term(iTRAQ4plex); S1(Phospho); S4(Phospho)	S(1): 97.7; S(4): 4.6; S(6): 97.7	137	24.09	3	2293.93	2.03408	0.996172	0.907355	1.25504	0.492194	0.880372	0.576556	0.704163	0.161183
sDLYSTFVVHsGsEsESESGSR	1	Cotton_D_gene_10022524	N-Term(iTRAQ4plex); S11(Phospho); S13(Phospho); S15(Phospho)	S(1): 0.0; Y(4): 0.0; S(5): 0.0; T(6): 0.0; S(11): 98.0; S(13): 98.0; S(15): 98.0; S(17): 6.0; S(19): 0.0; S(21): 0.0	162	52.56	3	2731.03	-0.51807	0.805846	0.0984587	0.990072	0.99772	0.782622	0.329894	0.980919	0.801068
sDsFNMQDGGLFQSR	1	Cotton_D_gene_10030364	N-Term(iTRAQ4plex); S3(Phospho)	S(1): 1.4; S(3): 98.6; S(14): 0.0	77	18.92	2	1912.81	1.86122	1.05814	0.530142	0.648646	0.188005	1.01005	0.941942	1.47162	0.158209
sDsGEGFGTLLGAVDESk	1	Cotton_D_gene_10027878	N-Term(iTRAQ4plex); S3(Phospho); K18(iTRAQ4plex)	S(1): 1.0; S(3): 99.0; T(9): 0.0; S(17): 0.0	228	42.19	3	2136.99	-1.0589	0.85652	0.252544	0.0886247	0.000495991	0.501244	0.0108089	6.60324	2.0394e-74
sDsVVAELGSIR	1	TC233934	N-Term(iTRAQ4plex); S3(Phospho)	S(1): 0.0; S(3): 100.0; S(10): 0.0	112	35.85	2	1456.72	-0.143547	1.05512	0.546093	0.808713	0.485618	0.838114	0.464018	0.982212	0.805219
sDYDWLLtPPGtPLFPSLEMESQk	1	Cotton_D_gene_10016643	N-Term(iTRAQ4plex); T8(Phospho); T12(Phospho); K24(iTRAQ4plex)	S(1): 0.0; Y(3): 0.0; T(8): 98.7; T(12): 98.7; S(17): 2.5; S(22): 0.1	80	19.64	3	3199.46	0.0638868	2.53091	1.07e-15	0.797944	0.459935	0.795491	0.359304	0.3939	0.00715863
sEENGELtDsEkDYDLLPk	1	Cotton_D_gene_10028918	N-Term(iTRAQ4plex); T8(Phospho); S10(Phospho); K12(iTRAQ4plex); K19(iTRAQ4plex)	S(1): 0.0; T(8): 96.9; S(10): 96.9; Y(14): 6.2	127	21.63	3	2774.27	10.9419	0.971438	0.924248	2.33635	0.000505218	0.853606	0.504436	0.376102	0.00572248
sESRQPsPDQDPLVNSILSLR	1	TC272233	N-Term(iTRAQ4plex); S1(Phospho); S7(Phospho)	S(1): 98.3; S(3): 3.4; S(7): 98.3; S(16): 0.0; S(19): 0.0	172	44.44	3	2642.24	1.3303	0.853341	0.239924	0.688957	0.24582	0.924982	0.701165	1.57333	0.0810058
sESsISNNsDDEAHQFWR	1	TC235485	N-Term(iTRAQ4plex); S4(Phospho); S9(Phospho)	S(1): 0.0; S(3): 0.0; S(4): 1.1; S(6): 98.9; S(9): 100.0	177	45.92	3	2412.93	0.147108	0.918879	0.576445	0.755507	0.366464	0.914937	0.672781	1.31794	0.36451
sETsDEDEEAAQAQYLLGR	1	Cotton_D_gene_10009388	N-Term(iTRAQ4plex); S4(Phospho)	S(1): 0.0; T(3): 0.6; S(4): 99.4; Y(15): 0.0	278	33.04	3	2336	-1.98118	0.910925	0.52802	0.995339	0.986872	0.815676	0.407588	0.89963	0.555531
sETTVDGAREssLEPSEFNSAR	1	AI730380	N-Term(iTRAQ4plex); S11(Phospho); S12(Phospho)	S(1): 0.0; T(3): 0.3; T(4): 0.3; S(11): 99.7; S(12): 99.7; S(16): 0.0; S(20): 0.0	114	10.55	3	2673.12	0.107406	0.981296	0.991266	0.888698	0.698107	1.18719	0.561576	1.36134	0.294073
sFAFPILQSEWNsSPVR	1	TC272788	N-Term(iTRAQ4plex); S1(Phospho); S13(Phospho)	S(1): 100.0; S(9): 33.3; S(13): 33.3; S(14): 33.3	93	26.11	2	2269.03	1.93302	0.948231	0.766797	0.612855	0.145681	1.67617	0.0454121	2.88434	1.47529e-09
sFDEFsDDGEVYDDsE	1	Cotton_D_gene_10033145	N-Term(iTRAQ4plex); S6(Phospho); S15(Phospho)	S(1): 0.0; S(6): 99.9; Y(12): 0.1; S(15): 99.9	120	75.33	2	2159.7	-0.130095	0.99052	0.945664	1.30671	0.412111	1.02354	0.979283	0.790793	0.297688
sFDEFsDEEVYDDsE	1	Cotton_D_gene_10021702	N-Term(iTRAQ4plex); S6(Phospho); S14(Phospho)	S(1): 0.0; S(6): 100.0; Y(11): 0.0; S(14): 100.0	227	69.08	2	2116.68	-6.14908	1.02449	0.723421	1.01787	0.940522	0.919738	0.686329	0.881994	0.507509
sFDELsDGEVYEDsD	1	Cotton_D_gene_10034624	N-Term(iTRAQ4plex); S6(Phospho); S14(Phospho)	S(1): 0.0; S(6): 100.0; Y(11): 0.0; S(14): 100.0	175	83.03	2	2010.69	1.41261	1.07682	0.437687	0.95748	0.903061	0.924956	0.70109	0.897116	0.548551
sFFDGVSDFTTR	1	Cotton_D_gene_10016950	N-Term(iTRAQ4plex); S1(Phospho)	S(1): 100.0; S(7): 0.0; T(10): 0.0; T(11): 0.0	115	33.41	2	1602.69	-3.18457	1.07857	0.429581	0.730449	0.317284	0.83213	0.448709	1.05621	0.961758
sFLLETGsPQsPQNVLSL	1	Cotton_D_gene_10038290	N-Term(iTRAQ4plex); S8(Phospho); S11(Phospho)	S(1): 0.0; T(6): 0.1; S(8): 99.9; S(11): 99.9; S(17): 0.1	141	70.24	2	2221.03	1.03941	1.07906	0.42736	0.836178	0.554489	1.01965	0.968559	1.13008	0.771565
sFLLETGsPRsPQNILSL	1	Cotton_D_gene_10029434	N-Term(iTRAQ4plex); S8(Phospho); S11(Phospho)	S(1): 0.0; T(6): 1.6; S(8): 98.4; S(11): 98.4; S(17): 1.6	128	43.85	2	2263.09	0.982741	1.05758	0.533053	0.81986	0.513002	1.31135	0.322138	1.51239	0.122371
sFSGQPPTILQSR	1	TC260959	N-Term(iTRAQ4plex); S1(Phospho)	S(1): 100.0; S(3): 0.0; T(8): 0.0; S(12): 0.0	135	36.99	2	1641.81	-0.321842	0.95591	0.818594	0.899298	0.72869	1.15425	0.64218	1.34271	0.323111
sFSNDHNANLtNR	1	TC231665	N-Term(iTRAQ4plex); T11(Phospho)	S(1): 0.0; S(3): 0.0; T(11): 100.0	197	67.37	2	1713.75	0.343382	1.10797	0.308772	0.629144	0.163939	1.02768	0.990667	1.47428	0.155653
sGDsEGEDEDVALNk	1	Cotton_D_gene_10034677	N-Term(iTRAQ4plex); S4(Phospho); K15(iTRAQ4plex)	S(1): 1.0; S(4): 99.0	113	19.98	2	1932.84	2.08943	0.877857	0.347651	1.01128	0.954066	0.857363	0.514398	0.965762	0.752835
sGGIASLVsPcPVtPAVLPtPIFsPSR	1	TC248019	N-Term(iTRAQ4plex); S9(Phospho); C11(Carbamidomethyl); T14(Phospho); T20(Phospho); S24(Phospho)	S(1): 0.0; S(6): 0.0; S(9): 100.0; T(14): 100.0; T(20): 100.0; S(24): 97.8; S(26): 2.2	128	48.58	3	3171.42	2.10456	1.03613	0.652934	1.44106	0.243212	1.25647	0.415618	0.841499	0.40605
sGkIPssDssDDEHAR	1	Cotton_D_gene_10005130	N-Term(iTRAQ4plex); K3(iTRAQ4plex); S6(Phospho); S7(Phospho); S9(Phospho); S10(Phospho)	S(1): 15.4; S(6): 96.1; S(7): 96.1; S(9): 96.1; S(10): 96.1	61	21.94	3	2295.82	-2.60453	0.839211	0.188741	1.53116	0.161642	1.19434	0.545016	0.929473	0.641518
sGNSLEsPEIcVsDLEASVSR	1	TC247824	N-Term(iTRAQ4plex); S7(Phospho); C11(Carbamidomethyl); S13(Phospho)	S(1): 0.0; S(4): 0.0; S(7): 100.0; S(13): 100.0; S(18): 0.0; S(20): 0.0	98	36.52	3	2540.08	1.56534	0.879547	0.355944	0.551003	0.0902216	0.838249	0.464364	1.72966	0.0239527
sGPQTPASNLGsPGNNLTPAGPcR	1	DW476220	N-Term(iTRAQ4plex); S12(Phospho); C23(Carbamidomethyl)	S(1): 0.0; T(5): 0.0; S(8): 0.0; S(12): 100.0; T(18): 0.0	191	30.28	3	2574.19	1.56437	0.957992	0.832708	0.781852	0.423014	0.68008	0.141398	0.907975	0.579002
sGQFQGQLEAFtPER	1	TC261782	N-Term(iTRAQ4plex); T12(Phospho)	S(1): 0.0; T(12): 100.0	115	44.99	3	1918.88	1.33734	0.91845	0.573793	1.19467	0.595426	1.0685	0.883312	0.973803	0.778315
sGQTsDPNsEDEAEVGGk	1	Cotton_D_gene_10014027	N-Term(iTRAQ4plex); S5(Phospho); S9(Phospho); K18(iTRAQ4plex)	S(1): 1.6; T(4): 1.6; S(5): 96.7; S(9): 100.0	149	27.44	3	2254.9	-1.04374	1.02238	0.736504	2.08287	0.0047475	1.56062	0.0878804	0.732859	0.199858
sGQTsDPNsEDETDIGDkR	1	Cotton_D_gene_10032253	N-Term(iTRAQ4plex); S5(Phospho); S9(Phospho); K18(iTRAQ4plex)	S(1): 0.1; T(4): 3.0; S(5): 98.5; S(9): 98.5; T(13): 0.0	129	43.37	3	2499.02	2.92815	0.986058	0.976153	1.43859	0.245795	1.18339	0.570509	0.834232	0.389218
sGQTsEPNsEDETDIGGk	1	Cotton_D_gene_10030956	N-Term(iTRAQ4plex); S5(Phospho); S9(Phospho); K18(iTRAQ4plex)	S(1): 2.0; T(4): 2.0; S(5): 98.0; S(9): 98.0; T(13): 0.0	144	67.61	3	2298.92	-0.689883	0.984246	0.988589	1.29869	0.424005	1.17505	0.590462	0.919275	0.611508
sGQTsEPNsEDETDIGGkR	1	Cotton_D_gene_10030956	N-Term(iTRAQ4plex); S5(Phospho); S9(Phospho); K18(iTRAQ4plex)	S(1): 0.1; T(4): 2.1; S(5): 97.9; S(9): 99.9; T(13): 0.0	105	35.47	3	2455.02	-1.03758	1.07021	0.469118	0.843545	0.573742	0.899686	0.629994	0.996586	0.851727
sGQWEMsPEVLALAAR	1	DW508978	N-Term(iTRAQ4plex); S1(Phospho); S7(Phospho)	S(1): 100.0; S(7): 100.0	133	27.54	3	2048.9	0.700413	1.25961	0.0353045	0.914621	0.773656	1.50417	0.119951	1.30563	0.386257
sGsWEIATDDVLSNSk	1	DW238146	N-Term(iTRAQ4plex); S1(Phospho); S3(Phospho); K16(iTRAQ4plex)	S(1): 100.0; S(3): 100.0; T(8): 0.0; S(13): 0.0; S(15): 0.0	198	41.46	2	2156.94	0.885702	1.0578	0.531889	1.05236	0.870007	0.914365	0.67117	0.821388	0.360524
sHIAVDsPR	1	TC266119	N-Term(iTRAQ4plex); S7(Phospho)	S(1): 0.0; S(7): 100.0	115	26.6	2	1205.58	-0.116067	0.939319	0.707469	1.21893	0.552768	2.16257	0.00228869	1.88876	0.005436
sIESYGsFDGNAMPVk	1	Cotton_D_gene_10027460	N-Term(iTRAQ4plex); S7(Phospho); K16(iTRAQ4plex)	S(1): 0.0; S(4): 0.1; Y(5): 2.5; S(7): 97.4	97	28.49	3	2069.95	0.814346	1.1117	0.295437	0.507708	0.0626437	0.863568	0.53097	1.53001	0.108992
sIsSAQFFGDQTR	1	EX164332	N-Term(iTRAQ4plex); S3(Phospho)	S(1): 0.0; S(3): 99.2; S(4): 0.8; T(12): 0.0	121	31.19	2	1667.75	-0.175787	1.00868	0.824217	0.696933	0.2586	0.795042	0.358259	1.13096	0.769357
sIsSAQYFGDNTR	1	Cotton_D_gene_10009857	N-Term(iTRAQ4plex); S3(Phospho)	S(1): 0.0; S(3): 99.3; S(4): 0.7; Y(7): 0.0; T(12): 0.0	183	52.13	2	1669.74	1.72405	1.2197	0.0669503	0.679456	0.231183	0.865188	0.535323	1.04399	0.993749
skGsLGsLNMITGk	1	DW489946	N-Term(iTRAQ4plex); K2(iTRAQ4plex); S4(Phospho); S7(Phospho); K14(iTRAQ4plex)	S(1): 0.0; S(4): 100.0; S(7): 100.0; T(12): 0.0	130	52.19	2	1985	2.49705	1.02475	0.72179	1.25124	0.498394	1.37679	0.233804	1.07376	0.91595
skPETTVDGAREssLEPSEFNSAR	1	Cotton_D_gene_10006621	N-Term(iTRAQ4plex); K2(iTRAQ4plex); S13(Phospho); S14(Phospho)	S(1): 14.5; T(5): 14.5; T(6): 14.5; S(13): 78.2; S(14): 78.2; S(18): 0.0; S(22): 0.0	98	37.39	4	3042.38	2.24112	0.882663	0.371504	1.07274	0.828792	1.16734	0.609292	1.23285	0.530281
sksAEGDDGMLVSk	1	TC232212	N-Term(iTRAQ4plex); S1(Phospho); K2(iTRAQ4plex); S3(Phospho); K14(iTRAQ4plex)	S(1): 100.0; S(3): 100.0; S(13): 0.0	106	29.52	3	2015.92	1.44995	1.0796	0.424876	1.22716	0.538646	1.05949	0.910921	0.799702	0.31518
sLAQsPMLAcsVLEGVGR	1	Cotton_D_gene_10015773	N-Term(iTRAQ4plex); S5(Phospho); C10(Carbamidomethyl); S11(Phospho)	S(1): 0.0; S(5): 100.0; S(11): 100.0	213	74.57	3	2178.98	0.645605	0.932052	0.659956	1.1557	0.666916	1.14886	0.656067	1.06655	0.934748
sLDNSNSTWALR	1	TC244523	N-Term(iTRAQ4plex); S1(Phospho)	S(1): 100.0; S(5): 0.0; S(7): 0.0; T(8): 0.0	86	32.6	2	1587.73	2.87487	1.00758	0.831421	0.558798	0.0960978	0.628088	0.0798347	1.11554	0.808289
sLGELsIGLAR	1	TC233133	N-Term(iTRAQ4plex); S1(Phospho); S6(Phospho)	S(1): 100.0; S(6): 100.0	98	49.06	2	1419.68	-0.603977	1.21883	0.0678567	0.714966	0.289168	1.48117	0.135821	1.69972	0.0308
sLGSASINEMVASLR	1	DW227777	N-Term(iTRAQ4plex); S1(Phospho)	S(1): 100.0; S(4): 0.0; S(6): 0.0; S(13): 0.0	128	30.86	2	1758.86	1.17439	1.00331	0.859604	1.18699	0.609246	1.68181	0.0439429	1.4122	0.223937
sLIEDEAELsDWVGELR	1	Cotton_D_gene_10035684	N-Term(iTRAQ4plex); S10(Phospho)	S(1): 0.0; S(10): 100.0	216	65.04	3	2185.02	1.46142	1.58391	5.2e-05	1.8361	0.0287653	2.33278	0.000773983	0.802135	0.320073
sLLGLAYAssDDDDDDDDDD	1	Cotton_D_gene_10022687	N-Term(iTRAQ4plex); S9(Phospho); S10(Phospho)	S(1): 0.0; Y(7): 0.0; S(9): 100.0; S(10): 100.0	125	46.86	2	2435.83	0.499914	0.88554	0.386195	1.27979	0.452831	1.18166	0.574613	1.04267	0.997217
sLLNsQsPk	1	TC274154	N-Term(iTRAQ4plex); S5(Phospho); S7(Phospho); K9(iTRAQ4plex)	S(1): 0.0; S(5): 100.0; S(7): 100.0	75	34.1	2	1421.67	1.05085	0.961778	0.858441	1.37095	0.324124	1.00973	0.941048	0.76579	0.252118
sLLNSQsSPk	1	TC266119	N-Term(iTRAQ4plex); S7(Phospho); K10(iTRAQ4plex)	S(1): 0.0; S(5): 0.0; S(7): 1.3; S(8): 98.7	107	31.13	2	1428.74	1.36979	1.1432	0.199463	1.48525	0.200174	1.93459	0.00956295	1.13938	0.748323
sLSELSIGIsPR	1	Cotton_D_gene_10018388	N-Term(iTRAQ4plex); S10(Phospho)	S(1): 0.0; S(3): 0.0; S(6): 0.0; S(10): 100.0	128	48.76	2	1482.77	-0.406918	1.12412	0.254123	0.510754	0.0643234	1.09612	0.801154	1.90913	0.00441551
sLsLPNSPVSGPTPVTPTTPTAR	1	Cotton_D_gene_10033728	N-Term(iTRAQ4plex); S3(Phospho)	S(1): 2.1; S(3): 95.8; S(7): 2.1; S(10): 0.0; T(13): 0.0; T(16): 0.0; T(18): 0.0; T(19): 0.0; T(21): 0.0	171	61.14	3	2501.28	1.49505	0.865543	0.290574	0.708385	0.277742	0.695012	0.163361	1.13353	0.762901
sLsNLFQEk	1	TC242872	N-Term(iTRAQ4plex); S3(Phospho); K9(iTRAQ4plex)	S(1): 0.0; S(3): 100.0	131	50.4	2	1433.73	2.86313	1.04496	0.601932	0.750353	0.355979	1.12862	0.709777	1.43939	0.191769
sLsPPPR	1	TC261738	N-Term(iTRAQ4plex); S1(Phospho); S3(Phospho)	S(1): 100.0; S(3): 100.0	95	34.03	2	1057.46	0.696696	1.22131	0.0652967	1.09355	0.787188	2.35645	0.000665268	1.76438	0.0177005
sLsPPPRDDRsPVYDDDDDDNHASTR	1	TC234929	N-Term(iTRAQ4plex); S1(Phospho); S3(Phospho); S11(Phospho)	S(1): 100.0; S(3): 100.0; S(11): 100.0; Y(14): 0.1; S(24): 0.0; T(25): 0.0	125	42.88	4	3326.29	1.88799	0.904125	0.488018	0.881962	0.678921	0.67803	0.138533	0.850296	0.427001
sLsPPRVsPsASPPLVSSPR	1	ES801382	N-Term(iTRAQ4plex); S3(Phospho); S8(Phospho); S10(Phospho)	S(1): 0.4; S(3): 99.8; S(8): 99.8; S(10): 95.9; S(12): 4.1; S(17): 0.0; S(18): 0.0	107	21.8	3	2402.11	2.04595	0.990153	0.948161	0.869355	0.643577	0.977719	0.851027	1.13583	0.757152
sLTFWSSPGsGsPPVsPR	1	TC262841	N-Term(iTRAQ4plex); S10(Phospho); S12(Phospho); S16(Phospho)	S(1): 0.0; T(3): 0.0; S(6): 0.1; S(7): 2.9; S(10): 98.5; S(12): 98.5; S(16): 100.0	179	55.46	2	2229.92	1.19661	0.841046	0.194938	0.918679	0.785703	1.13738	0.686216	1.47204	0.157799
sLTPIsPAVsPQPFGPIGQNVPMASQQQR	1	Cotton_D_gene_10031112	N-Term(iTRAQ4plex); S6(Phospho); S10(Phospho)	S(1): 0.0; T(3): 0.0; S(6): 100.0; S(10): 100.0; S(25): 0.0	250	74.48	3	3336.6	1.47983	1.07085	0.466003	0.772916	0.403282	1.02045	0.97078	1.23292	0.530133
sLtPIsPAVsPQPIGPIGQNVPTVPQQQR	1	TC240761	N-Term(iTRAQ4plex); T3(Phospho); S6(Phospho); S10(Phospho)	S(1): 0.1; T(3): 99.9; S(6): 100.0; S(10): 100.0; T(23): 0.0	138	25.38	3	3390.63	-2.9187	1.02076	0.746675	0.834759	0.550816	0.955196	0.787034	1.121	0.794429
sLVDLIQEDFPRtPsPVYSQSR	1	Cotton_D_gene_10016351	N-Term(iTRAQ4plex); T13(Phospho); S15(Phospho)	S(1): 0.0; T(13): 100.0; S(15): 99.9; Y(18): 0.0; S(19): 0.0; S(21): 0.0	135	26.54	3	2838.32	-1.30043	1.15074	0.180631	0.875763	0.661447	1.64267	0.0551498	1.62999	0.0535029
smPssEEEDAAIR	1	Cotton_D_gene_10034168	N-Term(iTRAQ4plex); M2(Oxidation); S4(Phospho); S5(Phospho)	S(1): 3.5; S(4): 98.2; S(5): 98.2	84	28.12	2	1741.65	1.13708	1.03065	0.685677	0.882314	0.67992	0.974526	0.841976	1.07167	0.921414
sMsVDLDNk	1	TC243435	N-Term(iTRAQ4plex); S1(Phospho); S3(Phospho); K9(iTRAQ4plex)	S(1): 100.0; S(3): 100.0	104	51.31	2	1456.61	1.39849	1.07944	0.425641	1.23396	0.527124	1.3283	0.296962	0.997237	0.853846
sMsVDLDNkk	1	TC243435	N-Term(iTRAQ4plex); S1(Phospho); S3(Phospho); K9(iTRAQ4plex); K10(iTRAQ4plex)	S(1): 100.0; S(3): 100.0	90	14.14	3	1728.8	0.528374	1.11659	0.278609	1.37504	0.318978	1.43795	0.170813	0.936565	0.662741
sNAGILHLIQsPDVsVNAPQIDk	1	ES793163	N-Term(iTRAQ4plex); S11(Phospho); S15(Phospho); K23(iTRAQ4plex)	S(1): 0.0; S(11): 100.0; S(15): 100.0	90	19.04	4	2864.42	0.46294	0.851199	0.231651	0.679854	0.231784	0.69302	0.160319	1.19756	0.608793
sNAGILHLIQsPDVsVNAPR	1	TC247283	N-Term(iTRAQ4plex); S11(Phospho); S15(Phospho)	S(1): 0.0; S(11): 100.0; S(15): 100.0	153	36.49	3	2392.16	0.538651	0.921512	0.592829	0.945728	0.867165	0.894457	0.615434	1.02634	0.949481
sNAVDYEssDDDRHFk	1	Cotton_D_gene_10008257	N-Term(iTRAQ4plex); S8(Phospho); S9(Phospho); K16(iTRAQ4plex)	S(1): 0.0; Y(6): 0.1; S(8): 100.0; S(9): 100.0	154	46.69	3	2332.94	-0.477717	0.994343	0.919711	1.211	0.566558	1.16239	0.621604	0.965325	0.751458
sNLNDssDLENGEEALPGFSEYSLDQLR	1	TC250244	N-Term(iTRAQ4plex); S6(Phospho); S7(Phospho)	S(1): 0.0; S(6): 100.0; S(7): 100.0; S(20): 0.0; Y(22): 0.0; S(23): 0.0	237	83.65	3	3403.44	1.60658	1.0758	0.442422	1.2013	0.583623	0.761385	0.283925	0.589141	0.0602859
sNPFDsDDEFDNk	1	TC255375	N-Term(iTRAQ4plex); S6(Phospho); K13(iTRAQ4plex)	S(1): 0.0; S(6): 100.0	162	27.47	2	1897.77	0.472738	1.02968	0.69155	0.995057	0.987453	1.08155	0.844007	1.0556	0.96337
sNSTSLQtPPGsLTk	1	Cotton_D_gene_10033930	N-Term(iTRAQ4plex); T8(Phospho); S12(Phospho); K15(iTRAQ4plex)	S(1): 0.0; S(3): 0.0; T(4): 0.0; S(5): 0.0; T(8): 100.0; S(12): 100.0; T(14): 0.0	116	21.27	3	1965.92	-0.789773	0.960383	0.848949	1.33491	0.371866	1.21931	0.489926	0.951081	0.70702
sPAIsEDsFQGEk	1	Cotton_D_gene_10025266	N-Term(iTRAQ4plex); S1(Phospho); S5(Phospho); S8(Phospho); K13(iTRAQ4plex)	S(1): 100.0; S(5): 100.0; S(8): 100.0	104	36.45	2	1922.75	1.7929	0.890068	0.409918	0.91369	0.770902	0.813178	0.40148	0.999916	0.862583
sPGGNAAGDsDDEGtEPADEDEILFADk	1	ES803388	N-Term(iTRAQ4plex); S1(Phospho); S10(Phospho); T15(Phospho); K28(iTRAQ4plex)	S(1): 100.0; S(10): 100.0; T(15): 100.0	177	36.13	3	3350.28	-0.951028	0.718475	0.00908971	3.08446	6.33518e-08	0.753245	0.267203	0.339895	0.00357277
sPGLWTSEMATGLNPR	1	TC255136	N-Term(iTRAQ4plex); S1(Phospho)	S(1): 100.0; T(6): 0.0; S(7): 0.0; T(11): 0.0	129	34.91	3	1940.9	-0.664707
sPsLksNcDESNSDSTLVPVR	1	Cotton_D_gene_10037423	N-Term(iTRAQ4plex); S3(Phospho); K5(iTRAQ4plex); S6(Phospho); C8(Carbamidomethyl)	S(1): 2.7; S(3): 97.0; S(6): 97.0; S(11): 2.8; S(13): 0.1; S(15): 0.1; T(16): 0.1	77	30.89	3	2740.21	-0.522829	1.06808	0.47952	1.04524	0.884504	0.983987	0.868765	0.88139	0.505904
sPsPEPIYDNLGIR	1	ES798227	N-Term(iTRAQ4plex); S1(Phospho); S3(Phospho)	S(1): 100.0; S(3): 100.0; Y(8): 0.0	120	35.86	3	1861.83	-0.000891262	0.978702	0.973672	0.836029	0.554104	1.0006	0.915523	1.22289	0.551909
sPsYDVYDR	1	ES809898	N-Term(iTRAQ4plex); S1(Phospho); S3(Phospho)	S(1): 100.0; S(3): 99.5; Y(4): 0.5; Y(7): 0.0	129	29.92	2	1405.52	0.680916	0.837597	0.183401	0.610141	0.142797	0.672384	0.130834	1.31569	0.36843
sPsYEAYER	1	ES809898	N-Term(iTRAQ4plex); S1(Phospho); S3(Phospho)	S(1): 100.0; S(3): 99.3; Y(4): 0.7; Y(7): 0.0	75	22.18	2	1405.52	0.507215	0.996599	0.904478	1.06889	0.836547	1.25549	0.417459	1.17858	0.65307
sQPAEDEsPQNIGLQR	1	Cotton_D_gene_10005130	N-Term(iTRAQ4plex); S8(Phospho)	S(1): 0.0; S(8): 100.0	293	59.88	2	1992.92	1.08799	0.968021	0.900963	0.69782	0.260049	0.990523	0.887212	1.46634	0.163374
sQsIVDEEALLk	1	Cotton_D_gene_10033485	N-Term(iTRAQ4plex); S1(Phospho); S3(Phospho); K12(iTRAQ4plex)	S(1): 100.0; S(3): 100.0	113	34.12	2	1779.84	1.48039	0.975048	0.948833	1.2548	0.492596	1.05718	0.918031	0.864073	0.461042
sQVIADPssssEsEPQENR	1	Cotton_D_gene_10028381	N-Term(iTRAQ4plex); S8(Phospho); S9(Phospho); S10(Phospho); S11(Phospho); S13(Phospho)	S(1): 0.0; S(8): 100.0; S(9): 100.0; S(10): 100.0; S(11): 100.0; S(13): 100.0	187	14.91	3	2590.86	0.205157	0.939577	0.709171	0.745211	0.345708	0.832762	0.450317	1.18935	0.627789
sRsPAsADALPSSVVNk	1	Cotton_D_gene_10006082	N-Term(iTRAQ4plex); S3(Phospho); S6(Phospho); K17(iTRAQ4plex)	S(1): 5.9; S(3): 96.9; S(6): 96.9; S(12): 0.2; S(13): 0.0	91	19.03	3	2134.02	2.33052	1.08946	0.38158	1.07754	0.819148	1.08146	0.844292	0.921227	0.617202
sRsPDADAGAEDGAYR	1	TC234929	N-Term(iTRAQ4plex); S1(Phospho); S3(Phospho)	S(1): 100.0; S(3): 100.0; Y(15): 0.0	195	66.35	3	1941.75	0.0756108	0.888257	0.400341	1.06846	0.837408	1.33706	0.284601	1.40881	0.228199
sRsQsIVDEEALLk	1	Cotton_D_gene_10033485	N-Term(iTRAQ4plex); S1(Phospho); S3(Phospho); S5(Phospho); K14(iTRAQ4plex)	S(1): 100.0; S(3): 100.0; S(5): 100.0	157	51.6	3	2102.94	-0.462854	1.06121	0.514194	1.41762	0.268518	1.10097	0.787128	0.731842	0.198381
sSGDDsMEEDVLESk	1	Cotton_D_gene_10036545	N-Term(iTRAQ4plex); S6(Phospho); K15(iTRAQ4plex)	S(1): 0.0; S(2): 0.0; S(6): 100.0; S(14): 0.0	118	34.66	3	1995.84	1.22751	1.10829	0.307614	1.03277	0.909963	1.13323	0.6973	0.990057	0.830528
sSGGAGDsDHsDLEASVVk	1	ES837039	N-Term(iTRAQ4plex); S8(Phospho); S11(Phospho); K19(iTRAQ4plex)	S(1): 0.0; S(2): 0.0; S(8): 100.0; S(11): 100.0; S(16): 0.0	157	41.95	3	2265.95	-0.285257	0.936411	0.68835	0.820745	0.51521	0.626153	0.0779768	0.814715	0.346155
sSGGAGDsDNsDIEASVVk	1	Cotton_D_gene_10024371	N-Term(iTRAQ4plex); S8(Phospho); S11(Phospho); K19(iTRAQ4plex)	S(1): 0.0; S(2): 0.0; S(8): 99.9; S(11): 99.9; S(16): 0.2	116	16.92	3	2242.93	-1.19119	1.02989	0.69028	0.978569	0.96792	0.832439	0.449495	0.825982	0.37063
sSGYcGssDDDIER	1	Cotton_D_gene_10039183	N-Term(iTRAQ4plex); C5(Carbamidomethyl); S7(Phospho); S8(Phospho)	S(1): 0.0; S(2): 0.0; Y(4): 0.0; S(7): 100.0; S(8): 100.0	159	32.64	2	1851.62	-2.29229	0.958808	0.838247	0.706202	0.274021	0.783323	0.331467	1.15686	0.705268
ssIsPPPPPLNYR	1	Cotton_D_gene_10030956	N-Term(iTRAQ4plex); S2(Phospho); S4(Phospho)	S(1): 1.3; S(2): 99.4; S(4): 99.4; Y(12): 0.0	111	48.64	2	1728.79	-0.285238	0.977269	0.963938	0.884417	0.685891	1.08419	0.836186	1.25439	0.485007
ssIsPPPPPLSYR	1	Cotton_D_gene_10032253	N-Term(iTRAQ4plex); S2(Phospho); S4(Phospho)	S(1): 2.7; S(2): 98.7; S(4): 98.7; S(11): 0.0; Y(12): 0.0	129	46.17	2	1701.78	0.807204	0.938453	0.701764	0.774413	0.406549	1.00462	0.926783	1.38235	0.263494
sSLEHALPDsPFAsPEk	1	Cotton_D_gene_10028436	N-Term(iTRAQ4plex); S10(Phospho); S14(Phospho); K17(iTRAQ4plex)	S(1): 0.0; S(2): 0.0; S(10): 100.0; S(14): 100.0	86	33.57	3	2260.02	0.471567	0.899441	0.461274	1.48972	0.196153	1.21233	0.504896	0.904785	0.569976
sTDVASPtPsGTVIVDGHSk	1	Cotton_D_gene_10037082	N-Term(iTRAQ4plex); T8(Phospho); S10(Phospho); K20(iTRAQ4plex)	S(1): 0.0; T(2): 0.0; S(6): 98.8; T(8): 2.3; S(10): 98.9; T(12): 0.0; S(19): 0.0	201	56.04	3	2403.11	0.327818	0.886885	0.393166	1.01376	0.948976	0.887371	0.595808	0.986971	0.820551
sTDVAsQtPSGTVVDDGHSk	1	ES827865	N-Term(iTRAQ4plex); S6(Phospho); T8(Phospho); K20(iTRAQ4plex)	S(1): 0.0; T(2): 0.0; S(6): 33.6; T(8): 33.6; S(10): 33.6; T(12): 99.2; S(19): 0.0	102	45.24	3	2436.06	1.91845	1.05896	0.525848	2.1037	0.00400887	1.14407	0.668535	0.513558	0.0283411
sTGDAFGFDDQDRPLtPPEGEEEFtDDDGTR	1	ES809717	N-Term(iTRAQ4plex); T16(Phospho); T25(Phospho)	S(1): 0.0; T(2): 0.0; T(16): 100.0; T(25): 100.0; T(30): 0.0	182	27.39	3	3720.48	3.92841	0.935362	0.681487	1.26231	0.480444	1.16802	0.607624	0.989245	0.827899
sTkNsDsDEDETFYFR	1	Cotton_D_gene_10027621	N-Term(iTRAQ4plex); K3(iTRAQ4plex); S5(Phospho); S7(Phospho)	S(1): 0.1; T(2): 3.8; S(5): 98.1; S(7): 98.1; T(12): 0.0; Y(14): 0.0	141	24.31	3	2388.95	0.263358	0.96745	0.897069	1.04392	0.887194	0.980124	0.857837	0.970477	0.767746
sTSDISEAVsGsPDHYGR	1	TC268381	N-Term(iTRAQ4plex); S10(Phospho); S12(Phospho)	S(1): 0.0; T(2): 0.0; S(3): 0.0; S(6): 0.0; S(10): 100.0; S(12): 100.0; Y(16): 0.0	140	9.58	3	2168.87	-0.0810112	0.922495	0.598986	1.15901	0.660712	1.05539	0.92358	0.987103	0.820975
sTSHQVEESQIAtPAsEIEGEGIR	1	TC245293	N-Term(iTRAQ4plex); T13(Phospho); S16(Phospho)	S(1): 0.0; T(2): 0.0; S(3): 0.0; S(9): 0.0; T(13): 100.0; S(16): 100.0	199	43.8	3	2859.26	1.42768	0.87445	0.331271	0.645639	0.184133	0.618257	0.0707005	1.09508	0.860704
sVATtASVPtSPAR	1	TC231371	N-Term(iTRAQ4plex); T5(Phospho); T10(Phospho)	S(1): 0.0; T(4): 3.4; T(5): 93.2; S(7): 93.2; T(10): 5.1; S(11): 5.1	77	23.28	2	1648.75	-0.695907	1.02795	0.702123	1.21897	0.552705	1.19759	0.537619	0.955751	0.72149
sVDADDsDVEVNsDNEsDDDDDDDDEDDEEALLAELER	1	EV486045	N-Term(iTRAQ4plex); S7(Phospho); S13(Phospho); S17(Phospho)	S(1): 0.0; S(7): 100.0; S(13): 100.0; S(17): 100.0	202	89.17	3	4613.6	-0.731635
sVGNQsPLATEk	1	DR455662	N-Term(iTRAQ4plex); S6(Phospho); K12(iTRAQ4plex)	S(1): 0.0; S(6): 100.0; T(10): 0.0	168	62.28	2	1598.81	1.71588	0.990913	0.942985	1.03084	0.913916	1.10603	0.77265	1.08277	0.892526
sVPsPVGLDEELPR	1	Cotton_D_gene_10029899	N-Term(iTRAQ4plex); S4(Phospho)	S(1): 0.0; S(4): 100.0	206	42.49	2	1718.85	-1.00072	0.933887	0.671871	0.676676	0.22702	0.805918	0.383932	1.27531	0.443126
sVSEVNDEDDDEEGsGDEEDDE	1	Cotton_D_gene_10035211	N-Term(iTRAQ4plex); S15(Phospho)	S(1): 0.0; S(3): 0.0; S(15): 100.0	210	75.91	3	2638.89	-0.302741	0.937653	0.696499	1.14612	0.684984	0.89918	0.628584	0.836707	0.394903
sVSEVNDEEEDDDEGsGDEEDDE	1	Cotton_D_gene_10036730	N-Term(iTRAQ4plex); S16(Phospho)	S(1): 0.0; S(3): 0.0; S(16): 100.0	168	52.25	2	2767.94	2.34119	0.940354	0.714308	0.647287	0.186248	0.616482	0.0691321	1.01282	0.904869
sVVDQDSGNGLYADDGsDDY	1	Cotton_D_gene_10024799	N-Term(iTRAQ4plex); S17(Phospho)	S(1): 0.0; S(7): 0.0; Y(12): 2.2; S(17): 95.6; Y(20): 2.2	157	67.83	2	2315.9	2.61974	0.855365	0.247913	0.801411	0.468121	0.623608	0.0755779	0.909714	0.58395
sVVEsDEscETASGIk	1	Cotton_D_gene_10038508	N-Term(iTRAQ4plex); S5(Phospho); S8(Phospho); C9(Carbamidomethyl); K16(iTRAQ4plex)	S(1): 0.0; S(5): 99.1; S(8): 99.1; T(11): 1.8; S(13): 0.0	133	55.25	2	2145.89	1.53735	1.24794	0.0427653	1.18499	0.612865	1.09616	0.801041	0.741253	0.212359
sVWsGsDEEk	1	Cotton_D_gene_10012279	N-Term(iTRAQ4plex); S4(Phospho); S6(Phospho); K10(iTRAQ4plex)	S(1): 0.0; S(4): 100.0; S(6): 100.0	112	55	2	1571.63	0.279777	0.964753	0.878692	1.30018	0.421781	1.25883	0.411206	1.00357	0.874519
sWLGLAAQsP	1	Cotton_D_gene_10039035	N-Term(iTRAQ4plex); S9(Phospho)	S(1): 0.0; S(9): 100.0	156	62.28	2	1253.61	0.851352	1.02499	0.720294	0.797705	0.459374	1.04251	0.96381	1.27503	0.443682
sYsNLLELASGEAPSLGR	1	TC241875	N-Term(iTRAQ4plex); S3(Phospho)	S(1): 1.0; Y(2): 1.0; S(3): 98.0; S(10): 0.0; S(15): 0.0	251	57.4	3	2088.01	0.439144	0.820975	0.134294	1.02027	0.935593	1.50449	0.119742	1.79615	0.0132825
sYsPNSLDASR	1	Cotton_D_gene_10006831	N-Term(iTRAQ4plex); S1(Phospho); S3(Phospho)	S(1): 98.9; Y(2): 2.2; S(3): 98.9; S(6): 0.0; S(10): 0.0	159	41.91	2	1500.59	0.0470192	0.944737	0.743419	0.570603	0.105575	0.774207	0.311286	1.43619	0.195367
sYVVEEsDEELADAGVk	1	TC258487	N-Term(iTRAQ4plex); S7(Phospho); K17(iTRAQ4plex)	S(1): 0.0; Y(2): 0.0; S(7): 100.0	135	41.15	3	2208.02	1.05238	1.11981	0.267928	0.701014	0.265313	1.23515	0.457137	1.57344	0.0809426
tAEAGIADDAGRMsEDsGsDDD	1	Cotton_D_gene_10005644	N-Term(iTRAQ4plex); S14(Phospho); S17(Phospho); S19(Phospho)	T(1): 0.0; S(14): 100.0; S(17): 100.0; S(19): 100.0	119	13.47	3	2568.85	1.5566	0.788006	0.0659268	0.630975	0.166094	0.532573	0.0195656	1.07112	0.922836
tAFsDsDsESDGDLSMADMVk	1	Cotton_D_gene_10000291	N-Term(iTRAQ4plex); S4(Phospho); S6(Phospho); S8(Phospho); K21(iTRAQ4plex)	T(1): 0.0; S(4): 98.1; S(6): 5.7; S(8): 98.1; S(10): 98.1; S(15): 0.0	170	69.22	3	2735.99	-1.95504	1.37208	0.00465902	1.13775	0.700945	1.21351	0.502342	0.777354	0.272552
tASSssLGHSSGNPVEAk	1	Cotton_D_gene_10010170	N-Term(iTRAQ4plex); S5(Phospho); S6(Phospho); K18(iTRAQ4plex)	T(1): 3.5; S(3): 3.5; S(4): 3.5; S(5): 93.8; S(6): 93.8; S(10): 1.8; S(11): 0.0	101	43.94	3	2163.96	-0.595233	1.00746	0.832222	0.866869	0.636699	1.15876	0.630723	1.32683	0.349283
tDFDVPDRLQsPEsESQLER	1	Cotton_D_gene_10017798	N-Term(iTRAQ4plex); S11(Phospho); S14(Phospho)	T(1): 0.0; S(11): 100.0; S(14): 98.3; S(16): 1.7	137	34.95	3	2652.13	-0.339342	0.79767	0.0823254	1.37548	0.318419	0.871336	0.551924	0.794159	0.304219
tDSVPAsP	1	Cotton_D_gene_10000290	N-Term(iTRAQ4plex); S7(Phospho)	T(1): 0.0; S(3): 0.0; S(7): 100.0	116	34.78	2	997.436	0.322422	1.40825	0.00228711	1.12337	0.72863	2.96246	1.39e-05	1.87262	0.00639098
tDVVEDFTEMEPHDEDsT	1	Cotton_D_gene_10003335	N-Term(iTRAQ4plex); S17(Phospho)	T(1): 0.0; T(8): 0.0; S(17): 98.7; T(18): 1.3	173	51.46	2	2319.91	3.71562	1.05481	0.547789	0.835432	0.552558	0.861648	0.525827	0.97779	0.79104
tEDsDDsLLVDELDQGPAIPWGR	1	Cotton_D_gene_10002959	N-Term(iTRAQ4plex); S4(Phospho); S7(Phospho)	T(1): 0.0; S(4): 100.0; S(7): 100.0	262	82.75	3	2832.22	0.998328	1.05128	0.566845	3.76592	7.60375e-13	1.74625	0.0300468	0.441079	0.0126498
tEFsGPsDTNLR	1	Cotton_D_gene_10033070	N-Term(iTRAQ4plex); S4(Phospho); S7(Phospho)	T(1): 0.1; S(4): 99.9; S(7): 99.9; T(9): 0.1	69	23.88	2	1627.66	1.77105	0.94102	0.718712	1.07933	0.815566	0.930342	0.716357	0.91599	0.601974
tFIPEEGDDFGmssEEEsEEEEDEELPVAAAAAAAAVNGk	1	TC230548	N-Term(iTRAQ4plex); M12(Oxidation); S13(Phospho); S14(Phospho); S18(Phospho); K40(iTRAQ4plex)	T(1): 0.0; S(13): 100.0; S(14): 100.0; S(18): 100.0	100	10.9	4	4714.9	1.43153	0.746023	0.0217253	2.19615	0.00183262	0.963684	0.811181	0.588193	0.0597501
tFIPEEGDDFGMssEEEsEEEEDEELPVAAAAAAAVNGk	1	TC232936	N-Term(iTRAQ4plex); S13(Phospho); S14(Phospho); S18(Phospho); K39(iTRAQ4plex)	T(1): 0.0; S(13): 100.0; S(14): 100.0; S(18): 100.0	94	9.84	4	4627.85	-2.80331	1.06973	0.471464	11.081	1.32793e-149	1.05038	0.939147	0.0886124	7.59036e-05
tFIPEEGDDFGMssEEEsEEEEEEELPVAAAAAAVNGk	1	TC233190	N-Term(iTRAQ4plex); S13(Phospho); S14(Phospho); S18(Phospho); K38(iTRAQ4plex)	T(1): 0.0; S(13): 100.0; S(14): 100.0; S(18): 100.0	169	31.34	4	4570.86	2.92713	1.17904	0.122424	1.32974	0.379049	0.999871	0.91349	0.637745	0.0935651
tFVPEEGsDDEFDsEEEssEDEELPVAAENGk	1	BQ406491	N-Term(iTRAQ4plex); S8(Phospho); S14(Phospho); S18(Phospho); S19(Phospho); K32(iTRAQ4plex)	T(1): 0.0; S(8): 100.0; S(14): 100.0; S(18): 100.0; S(19): 100.0	194	49.9	3	4124.51	-0.52463	0.901649	0.473796	1.18465	0.61348	0.686893	0.151179	0.643076	0.0979756
tGLVSYsDEsEDDD	1	Cotton_D_gene_10007850	N-Term(iTRAQ4plex); S7(Phospho); S10(Phospho)	T(1): 0.0; S(5): 0.1; Y(6): 2.5; S(7): 98.7; S(10): 98.7	93	75.39	2	1835.63	0.00992185	1.01002	0.815462	0.723259	0.304012	0.639225	0.0911166	0.875042	0.489198
tGsFGGAASHsGPIMPNAAPR	1	TC240380	N-Term(iTRAQ4plex); S3(Phospho); S11(Phospho)	T(1): 7.3; S(3): 92.7; S(9): 92.7; S(11): 7.3	69	26.4	3	2286.98	-0.426061	0.966827	0.892825	0.912751	0.768123	0.966273	0.81854	1.09496	0.861
tGSFGGAASHsGPIMPTTAAPR	1	CO494183	N-Term(iTRAQ4plex); T1(Phospho); S11(Phospho)	T(1): 2.4; S(3): 97.6; S(9): 97.6; S(11): 2.4; T(17): 0.0; T(18): 0.0	113	40.39	3	2375.04	1.46539	1.07518	0.44535	1.05946	0.855611	1.11798	0.739008	0.981453	0.802781
tGsLDsNYNPVk	1	DW225237	N-Term(iTRAQ4plex); S3(Phospho); S6(Phospho); K12(iTRAQ4plex)	T(1): 0.0; S(3): 0.0; S(6): 100.0; Y(8): 100.0	86	51.88	2	1742.77	1.54582	0.917841	0.570033	1.22568	0.541179	0.88331	0.58462	0.785179	0.287005
tIQFVDWcPtGFk	1	Cotton_D_gene_10021918	N-Term(iTRAQ4plex); C8(Carbamidomethyl); T10(Phospho); K13(iTRAQ4plex)	T(1): 0.0; T(10): 100.0	169	51.74	3	1966.94	-1.26465	1.72068	2.05e-06	0.536368	0.0799725	0.77694	0.317274	0.841833	0.406835
tLADLNRPSGPDsGsDSDNPQEYYTGGEk	1	Cotton_D_gene_10006134	N-Term(iTRAQ4plex); S13(Phospho); S15(Phospho); K29(iTRAQ4plex)	T(1): 0.0; S(9): 2.2; S(13): 97.8; S(15): 97.8; S(17): 2.2; Y(23): 0.0; Y(24): 0.0; T(25): 0.0	213	59.76	3	3518.5	3.31453	0.972703	0.932869	1.698	0.0672163	1.22639	0.47505	0.742526	0.214305
tLADLNRtPPGGsDsDsDEGQDYFTGGEk	1	TC234955	N-Term(iTRAQ4plex); T8(Phospho); S13(Phospho); S15(Phospho); S17(Phospho); K29(iTRAQ4plex)	T(1): 0.0; T(8): 100.0; S(13): 100.0; S(15): 100.0; S(17): 100.0; Y(23): 0.0; T(25): 0.0	158	23.98	4	3637.39	-1.5888	0.816944	0.123951	1.27897	0.454112	0.829291	0.441509	0.793698	0.30332
tLESNELEHPDEsRGEsGLADGR	1	TC247010	N-Term(iTRAQ4plex); S13(Phospho); S17(Phospho)	T(1): 0.0; S(4): 0.0; S(13): 100.0; S(17): 100.0	205	43.56	3	2802.18	1.21081	0.932524	0.663014	0.95139	0.884428	1.01263	0.949117	1.14139	0.743319
tLSDLNRPSGPDsDsDsDDPQEYYTGGEk	1	TC277471	N-Term(iTRAQ4plex); S13(Phospho); S15(Phospho); S17(Phospho); K29(iTRAQ4plex)	T(1): 0.0; S(3): 0.0; S(9): 0.1; S(13): 100.0; S(15): 100.0; S(17): 100.0; Y(23): 0.0; Y(24): 0.0; T(25): 0.0	176	42.2	3	3673.45	2.28729	0.979608	0.979822	1.06398	0.846454	1.10206	0.783989	1.05735	0.958781
tLsSGGGLSVPGLASR	1	CO122687	N-Term(iTRAQ4plex); S3(Phospho)	T(1): 2.3; S(3): 95.4; S(4): 2.3; S(9): 0.0; S(15): 0.0	120	8.87	2	1682.86	1.37189	0.862233	0.276242	1.0582	0.858164	0.74359	0.248044	0.814971	0.346698
tMSGLQPGMLSTSQPLHDPLPsPsVSGSR	1	Cotton_D_gene_10005718	N-Term(iTRAQ4plex); S22(Phospho); S24(Phospho)	T(1): 0.0; S(3): 0.0; S(11): 2.2; T(12): 2.2; S(13): 2.2; S(22): 91.3; S(24): 4.4; S(26): 95.5; S(28): 2.3	131	20.34	4	3268.5	2.20925	0.952467	0.795309	0.924511	0.803102	1.0906	0.817274	1.23852	0.518158
tMVssEsEENLITYVAADSk	1	TC229918	N-Term(iTRAQ4plex); S4(Phospho); S5(Phospho); S7(Phospho); K20(iTRAQ4plex)	T(1): 0.0; S(4): 100.0; S(5): 100.0; S(7): 100.0; T(13): 0.0; Y(14): 0.0; S(19): 0.0	185	49.48	3	2702.12	0.685422	0.841749	0.197348	1.85942	0.0246461	1.02454	0.982029	0.654585	0.108062
tMYGTADsGsssDEEGVSk	1	Cotton_D_gene_10040448	N-Term(iTRAQ4plex); S8(Phospho); S10(Phospho); S11(Phospho); S12(Phospho); K19(iTRAQ4plex)	T(1): 0.0; Y(3): 0.0; T(5): 0.0; S(8): 100.0; S(10): 100.0; S(11): 100.0; S(12): 100.0; S(18): 0.0	171	36.1	3	2515.85	1.22884	1.08926	0.38243	0.917554	0.782357	0.919794	0.686487	0.920299	0.614491
tNSGMLGSQGGGLPSQSGFPSLVsPR	1	Cotton_D_gene_10011057	N-Term(iTRAQ4plex); T1(Phospho); S24(Phospho)	T(1): 97.6; S(3): 2.4; S(8): 0.0; S(15): 0.0; S(17): 0.0; S(21): 2.4; S(24): 97.6	167	51.66	3	2822.27	-1.30412	1.12648	0.24678	0.934674	0.833652	0.697655	0.167449	0.662608	0.115568
tPPFVPHRPAsPQGPsPR	1	TC236491	N-Term(iTRAQ4plex); S11(Phospho); S16(Phospho)	T(1): 0.0; S(11): 100.0; S(16): 100.0	103	22.06	4	2229.05	0.379993	0.983441	0.994121	0.870694	0.647295	1.20195	0.527799	1.40369	0.234751
tPPGGsDsDsDEGQDYFTGGEk	1	TC234955	N-Term(iTRAQ4plex); S6(Phospho); S8(Phospho); S10(Phospho); K22(iTRAQ4plex)	T(1): 0.0; S(6): 100.0; S(8): 100.0; S(10): 100.0; Y(16): 0.0; T(18): 0.0	193	42.24	2	2774.01	3.2114	0.889674	0.407826	0.975062	0.957109	0.755234	0.271242	0.870599	0.477683
tPTPGHYLGLk	1	TC239891	N-Term(iTRAQ4plex); T1(Phospho); K11(iTRAQ4plex)	T(1): 99.4; T(3): 0.6; Y(7): 0.0	147	35.69	3	1551.82	0.275126	1.04963	0.575901	1.07534	0.823565	0.896423	0.6209	0.7942	0.3043
tPVPYFDSGNsGsDEDLPk	1	ES792783	N-Term(iTRAQ4plex); S11(Phospho); S13(Phospho); K19(iTRAQ4plex)	T(1): 0.0; Y(5): 0.0; S(8): 0.0; S(11): 100.0; S(13): 100.0	209	47.36	3	2473.05	0.777985	0.927567	0.63111	1.00903	0.958695	0.830403	0.444324	0.887238	0.521556
tPYHPMIDDDGsLsPR	1	TC244422	N-Term(iTRAQ4plex); S12(Phospho); S14(Phospho)	T(1): 0.0; Y(3): 0.0; S(12): 100.0; S(14): 100.0	122	52.07	2	2104.86	1.64992	1.04699	0.590563	0.808781	0.485783	1.09861	0.793954	1.29739	0.401264
tQIQtPNPMLtPAAtPGTAGLtPR	1	Cotton_D_gene_10007218	N-Term(iTRAQ4plex); T5(Phospho); T11(Phospho); T15(Phospho); T22(Phospho)	T(1): 0.0; T(5): 99.9; T(11): 99.9; T(15): 99.9; T(18): 2.3; T(22): 97.9	129	19.6	3	2898.26	4.71832	1.08207	0.413754	0.804332	0.475078	0.891911	0.608367	1.02478	0.944326
tQsPLEIsPEGk	1	Cotton_D_gene_10016769	N-Term(iTRAQ4plex); S3(Phospho); S8(Phospho); K12(iTRAQ4plex)	T(1): 0.0; S(3): 100.0; S(8): 100.0	109	43.74	3	1733.8	0.807817	1.18471	0.112883	1.04614	0.882662	0.759268	0.279528	0.612618	0.0748773
tQVGccSPssPsSFGSPR	1	Cotton_D_gene_10012858	N-Term(iTRAQ4plex); C5(Carbamidomethyl); C6(Carbamidomethyl); S9(Phospho); S10(Phospho); S12(Phospho)	T(1): 0.0; S(7): 4.0; S(9): 97.8; S(10): 97.8; S(12): 2.2; S(13): 2.2; S(16): 96.0	111	23.51	2	2281.82	2.06066	1.01408	0.789194	0.808984	0.486276	0.943599	0.75403	1.15021	0.721547
tRNDtPsPEPGLR	1	TC260327	N-Term(iTRAQ4plex); T5(Phospho); S7(Phospho)	T(1): 99.2; T(5): 99.2; S(7): 1.6	68	29.78	3	1743.76	-0.284754	1.00915	0.821125	1.02109	0.933903	1.29414	0.349437	1.25591	0.481901
tSFSSWYPSSQQssAANsPPR	1	Cotton_D_gene_10027577	N-Term(iTRAQ4plex); S13(Phospho); S14(Phospho); S18(Phospho)	T(1): 0.0; S(2): 0.0; S(4): 0.0; S(5): 0.0; Y(7): 0.4; S(9): 8.7; S(10): 8.7; S(13): 91.1; S(14): 91.1; S(18): 100.0	145	41.62	3	2656.03	0.0402154	0.912021	0.534594	0.748359	0.351972	0.720991	0.206166	1.05637	0.961355
tSGAAGLGEGtPksERsDDIFcDDIFGEtPTGVR	1	Cotton_D_gene_10033485	N-Term(iTRAQ4plex); T11(Phospho); K13(iTRAQ4plex); S14(Phospho); S17(Phospho); C22(Carbamidomethyl); T29(Phospho)	T(1): 0.0; S(2): 0.0; T(11): 100.0; S(14): 100.0; S(17): 100.0; T(29): 99.9; T(31): 0.1	180	48.16	4	4150.71	0.382008	1.0331	0.670969	2.85527	1.45393e-06	1.05055	0.938619	0.356147	0.00442543
tSHLsWsPESGDSFTAEHLAR	1	Cotton_D_gene_10031144	N-Term(iTRAQ4plex); S5(Phospho); S7(Phospho)	T(1): 0.0; S(2): 0.0; S(5): 100.0; S(7): 100.0; S(10): 0.0; S(13): 0.0; T(15): 0.0	307	72.36	3	2619.1	-0.247378	1.01261	0.798641	0.920651	0.791575	0.961821	0.805881	1.0317	0.967216
tSsAPPNLDEQk	1	Cotton_D_gene_10029187	N-Term(iTRAQ4plex); S3(Phospho); K12(iTRAQ4plex)	T(1): 0.0; S(2): 1.3; S(3): 98.7	143	42.92	2	1654.79	0.648142	0.82115	0.134756	1.92687	0.0154783	2.06815	0.00415523	1.3071	0.383625
tSsWENDWk	1	Cotton_D_gene_10037984	N-Term(iTRAQ4plex); S3(Phospho); K9(iTRAQ4plex)	T(1): 0.0; S(2): 0.7; S(3): 99.3	138	30.1	2	1520.67	0.759947	1.11446	0.285835	0.962705	0.919087	0.891775	0.607989	0.831183	0.382283
tSVPYFDSGNsGsDEDLPk	1	Cotton_D_gene_10037378	N-Term(iTRAQ4plex); S11(Phospho); S13(Phospho); K19(iTRAQ4plex)	T(1): 0.0; S(2): 0.0; Y(5): 0.0; S(8): 1.2; S(11): 99.4; S(13): 99.4	163	51.91	3	2463.03	0.45415	0.835787	0.177536	1.35874	0.339835	1.21585	0.497305	1.07065	0.924048
tTANLEDIDLPDEsDsDEEkVEIAQk	1	TC244538	N-Term(iTRAQ4plex); S14(Phospho); S16(Phospho); K20(iTRAQ4plex); K26(iTRAQ4plex)	T(1): 0.0; T(2): 0.0; S(14): 100.0; S(16): 100.0	181	26.96	4	3496.59	1.3365	0.956162	0.820298	1.5867	0.122851	1.22525	0.47743	0.807605	0.331252
tTLAHEEAPAEsDQEDLDR	1	Cotton_D_gene_10019102	N-Term(iTRAQ4plex); S12(Phospho)	T(1): 0.0; T(2): 0.0; S(12): 100.0	206	51.3	3	2351.02	1.17928	0.998858	0.889295	0.941613	0.85466	0.939596	0.742644	0.998998	0.859588
tTSDWDLPDAtPGIGR	1	Cotton_D_gene_10038203	N-Term(iTRAQ4plex); T11(Phospho)	T(1): 0.0; T(2): 0.0; S(3): 0.0; T(11): 100.0	209	46.11	2	1925.88	0.915975	0.995884	0.909302	0.859136	0.615501	1.11841	0.737822	1.30716	0.383508
tTsIYsLLGR	1	Cotton_D_gene_10001876	N-Term(iTRAQ4plex); S3(Phospho); S6(Phospho)	T(1): 4.1; T(2): 92.0; S(3): 92.0; Y(5): 6.0; S(6): 6.0	60	23.7	2	1414.65	-0.800849	1.04821	0.583772	0.679969	0.231957	1.09334	0.809249	1.53398	0.106148
tTVAEksPAEk	1	Cotton_D_gene_10004964	N-Term(iTRAQ4plex); K6(iTRAQ4plex); S7(Phospho); K11(iTRAQ4plex)	T(1): 0.0; T(2): 0.0; S(7): 100.0	92	17.83	3	1672.89	1.43398	1.69715	3.63e-06	1.2097	0.568818	1.62273	0.0618467	0.790401	0.296934
tVDPYsDIssDsD	1	Cotton_D_gene_10036992	N-Term(iTRAQ4plex); S6(Phospho); S9(Phospho); S10(Phospho); S12(Phospho)	T(1): 0.0; Y(5): 10.3; S(6): 97.4; S(9): 97.4; S(10): 97.4; S(12): 97.4	62	27.61	2	1864.54	0.71631	1.10727	0.311332	0.670809	0.21841	0.712163	0.190971	0.958798	0.730985
tVEREDIsEGEsPLPSk	1	TC247791	N-Term(iTRAQ4plex); S8(Phospho); S12(Phospho); K17(iTRAQ4plex)	T(1): 0.0; S(8): 100.0; S(12): 100.0; S(16): 0.0	110	46.02	3	2321.06	2.64891	1.07392	0.451315	1.65133	0.0873118	1.66806	0.04761	0.940604	0.674953
tVLEPENDEVVVVsEGENsEVSR	1	TC239698	N-Term(iTRAQ4plex); S14(Phospho); S19(Phospho)	T(1): 0.0; S(14): 100.0; S(19): 100.0; S(22): 0.0	177	55.25	3	2820.25	4.22654	0.953442	0.80189	1.28509	0.444636	1.05427	0.927055	0.860445	0.451933
tVQFVDWcPtGFk	1	Cotton_D_gene_10039924	N-Term(iTRAQ4plex); C8(Carbamidomethyl); T10(Phospho); K13(iTRAQ4plex)	T(1): 0.0; T(10): 100.0	186	62.03	3	1952.92	-0.979644	1.43886	0.00122731	0.570114	0.105168	0.984604	0.870508	1.20027	0.602585
tVSAEGDsENEDYIPTk	1	Cotton_D_gene_10032228	N-Term(iTRAQ4plex); S8(Phospho); K17(iTRAQ4plex)	T(1): 0.0; S(3): 0.0; S(8): 100.0; Y(13): 0.0; T(16): 0.0	249	61.98	3	2223	1.31414	1.00328	0.859815	0.833485	0.547531	0.915417	0.674135	1.09471	0.861642
tVsPQPGYAQYDSTQMYAAPR	1	Cotton_D_gene_10017498	N-Term(iTRAQ4plex); S3(Phospho)	T(1): 1.5; S(3): 98.5; Y(8): 0.0; Y(11): 0.0; S(13): 0.0; T(14): 0.0; Y(17): 0.0	250	80.15	3	2555.14	1.9643	0.832666	0.167724	0.768026	0.392723	0.565484	0.0337805	0.884247	0.513522
tVsPQPGYPQYDSTQMYAAPR	1	ES841574	N-Term(iTRAQ4plex); S3(Phospho)	T(1): 0.0; S(3): 100.0; Y(8): 0.0; Y(11): 0.0; S(13): 0.0; T(14): 0.0; Y(17): 0.0	252	54.15	3	2581.16	0.799788	0.891062	0.415224	0.737437	0.330542	0.712868	0.19216	1.08487	0.887101
tVSsDQtLGTVLNQLDR	1	TC248338	N-Term(iTRAQ4plex); S4(Phospho); T7(Phospho)	T(1): 0.0; S(3): 3.6; S(4): 98.2; T(7): 98.2; T(10): 0.1	144	42.79	3	2150.99	-0.0719325	0.864988	0.288138	1.00998	0.956745	1.1918	0.550857	1.36422	0.289748
tYGGEssDNEVDSR	1	TC279700	N-Term(iTRAQ4plex); S6(Phospho); S7(Phospho)	T(1): 0.0; Y(2): 0.0; S(6): 100.0; S(7): 100.0; S(13): 0.0	152	31.94	2	1819.66	0.902928	1.11388	0.287845	0.641522	0.178928	0.721202	0.206538	1.00927	0.893212
vAALPPEsPIDELR	1	Cotton_D_gene_10006076	N-Term(iTRAQ4plex); S8(Phospho)	S(8): 100.0	122	8.28	2	1730.88	-1.14235	0.990955	0.942704	0.702412	0.267641	0.608701	0.0625407	0.874496	0.487774
vAEANNSNDGTcPGsPk	1	Cotton_D_gene_10016659	N-Term(iTRAQ4plex); C12(Carbamidomethyl); S15(Phospho); K17(iTRAQ4plex)	S(7): 2.4; T(11): 2.4; S(15): 95.3	77	27.27	3	2085.92	-0.00385922	1.0299	0.690192	0.734087	0.324143	0.833368	0.451861	1.10228	0.842167
vAFNDTPTAIFWtDyVATR	1	TC234994	N-Term(iTRAQ4plex); T13(Phospho); Y15(Phospho)	T(6): 0.0; T(8): 0.0; T(13): 100.0; Y(15): 100.0; T(18): 0.0	242	81.5	3	2492.11	0.633061	0.840128	0.19182	0.94275	0.85811	0.989916	0.885502	1.24985	0.494376
vANsVsQDESPSPk	1	Cotton_D_gene_10006330	N-Term(iTRAQ4plex); S4(Phospho); S6(Phospho); K14(iTRAQ4plex)	S(4): 99.0; S(6): 99.0; S(10): 2.0; S(12): 0.0	68	25.58	3	1892.83	0.452452	0.799736	0.0862011	0.973125	0.951139	0.612912	0.066051	0.787558	0.291501
vAQVStsDDEDEVPMTR	1	Cotton_D_gene_10001544	N-Term(iTRAQ4plex); T6(Phospho); S7(Phospho)	S(5): 1.4; T(6): 99.3; S(7): 99.3; T(16): 0.0	174	50.66	2	2182.88	0.872903	1.01345	0.793237	0.660934	0.204452	0.579132	0.0415088	0.864603	0.462382
vAVASVFGNDsDDE	1	Cotton_D_gene_10022340	N-Term(iTRAQ4plex); S11(Phospho)	S(5): 0.0; S(11): 100.0	199	49.17	2	1648.68	-1.39619	1.0352	0.658426	1.14504	0.687039	1.22654	0.474752	1.03475	0.977293
vDNNVLNQISPAVAsDkELQssGNEDPLAk	1	Cotton_D_gene_10026593	N-Term(iTRAQ4plex); S15(Phospho); K17(iTRAQ4plex); S21(Phospho); S22(Phospho); K30(iTRAQ4plex)	S(10): 75.0; S(15): 75.0; S(21): 75.0; S(22): 75.0	113	42.36	4	3824.77	-2.52754	0.99507	0.914791	1.83996	0.0280438	0.946049	0.761	0.516714	0.0293001
vDsDtEsGGGPNNASNADLSSPk	1	Cotton_D_gene_10002061	N-Term(iTRAQ4plex); S3(Phospho); T5(Phospho); S7(Phospho); K23(iTRAQ4plex)	S(3): 98.8; T(5): 98.8; S(7): 98.8; S(15): 3.7; S(20): 0.0; S(21): 0.0	80	22.73	3	2747.07	0.816865	1.16436	0.150293	2.13632	0.00305993	2.7727	4.63e-05	1.11468	0.81049
vDsPDHVEESDLR	1	TC244340	N-Term(iTRAQ4plex); S3(Phospho)	S(3): 100.0; S(10): 0.0	87	25.9	3	1721.75	0.625808	1.104	0.323458	0.755332	0.366104	1.06242	0.901882	1.27406	0.445564
vDTAVsDDcSNLNk	1	Cotton_D_gene_10005342	N-Term(iTRAQ4plex); S6(Phospho); C9(Carbamidomethyl); K14(iTRAQ4plex)	T(3): 0.0; S(6): 98.0; S(10): 2.0	93	24.22	3	1905.85	0.434526	1.03467	0.661615	0.909973	0.759928	0.953589	0.782459	1.01282	0.904875
vEAAPAVAsPk	1	TC248852	N-Term(iTRAQ4plex); S9(Phospho); K11(iTRAQ4plex)	S(9): 100.0	156	62.75	2	1407.75	0.829145	1.02766	0.703894	1.74786	0.0501212	1.66022	0.0498285	0.924294	0.6262
vEEkEEsDDDmGFSLFD	1	Cotton_D_gene_10005040	N-Term(iTRAQ4plex); K4(iTRAQ4plex); S7(Phospho); M11(Oxidation)	S(7): 3.1; S(14): 96.9	112	49.17	3	2375.97	0.861009	0.990576	0.945284	1.38348	0.308512	1.15839	0.631679	0.845266	0.414946
vEHEPcRLsPEAsPR	1	TC253141	N-Term(iTRAQ4plex); C6(Carbamidomethyl); S9(Phospho); S13(Phospho)	S(9): 100.0; S(13): 100.0	128	20.89	3	2067.88	0.107468	0.97048	0.91772	1.17442	0.632147	1.20337	0.524611	1.05582	0.96278
vFDPEVAALLDDsDLSR	1	Cotton_D_gene_10021899	N-Term(iTRAQ4plex); S13(Phospho)	S(13): 100.0; S(16): 0.0	144	31.52	2	2085.99	0.38967	0.992988	0.928889	0.86396	0.628687	0.736849	0.23511	0.858896	0.448076
vGGAPmDAAPEPGVsNPGVADGVGR	1	Cotton_D_gene_10033131	N-Term(iTRAQ4plex); M6(Oxidation); S15(Phospho)	S(15): 100.0	112	12.28	3	2517.15	-2.23323	0.90106	0.470438	0.617807	0.151058	0.63526	0.0869841	1.14116	0.7439
vGsPYAEDsDEELLk	1	DW225237	N-Term(iTRAQ4plex); S3(Phospho); S9(Phospho); K15(iTRAQ4plex)	S(3): 98.4; Y(5): 1.6; S(9): 100.0	161	38.88	3	2099.91	3.39592	0.510919	5.05e-08	1.6932	0.0690907	0.837559	0.46259	0.968179	0.760468
vGSVEGTAsPSEk	1	ES838389	N-Term(iTRAQ4plex); S9(Phospho); K13(iTRAQ4plex)	S(3): 0.0; T(7): 0.0; S(9): 98.6; S(11): 1.4	140	31.25	2	1615.78	1.13301	0.844791	0.207999	1.36478	0.332005	2.01856	0.00567163	1.75077	0.0199563
vIYIPANPPsPVPEGSEEGtPPR	1	AI054732	N-Term(iTRAQ4plex); S10(Phospho); T20(Phospho)	Y(3): 0.0; S(10): 100.0; S(16): 1.9; T(20): 98.1	212	62.73	3	2707.25	0.260592	0.921797	0.594614	0.89796	0.724804	0.868711	0.54482	1.0495	0.97932
vIYVAAPRPPsPVREGsEEGLsPR	1	Cotton_D_gene_10032618	N-Term(iTRAQ4plex); S11(Phospho); S17(Phospho); S22(Phospho)	Y(3): 0.0; S(11): 100.0; S(17): 100.0; S(22): 100.0	112	23.74	3	2947.37	2.74315	0.992161	0.9345	0.882766	0.681202	1.42074	0.186833	1.62213	0.0567747
vLDSEAsPALsPEVGLEk	1	Cotton_D_gene_10002808	N-Term(iTRAQ4plex); S7(Phospho); S11(Phospho); K18(iTRAQ4plex)	S(4): 0.0; S(7): 100.0; S(11): 100.0	187	48.89	3	2289.09	0.743561	0.937028	0.692396	1.0577	0.859165	0.894782	0.616337	0.902818	0.564443
vLDVGINsDDDDEDEEIR	1	TC278957	N-Term(iTRAQ4plex); S8(Phospho)	S(8): 100.0	336	74.55	3	2271.96	0.904205	0.939668	0.709777	0.775578	0.409103	0.697682	0.167492	0.95732	0.726373
vLESTAVVSVPVcDEIPSSsGsPLR	1	Cotton_D_gene_10031804	N-Term(iTRAQ4plex); C13(Carbamidomethyl); S20(Phospho); S22(Phospho)	S(4): 0.0; T(5): 0.0; S(9): 98.0; S(18): 25.5; S(19): 25.5; S(20): 25.5; S(22): 25.5	60	13.73	3	2889.35	-0.652071	1.2087	0.0792246	0.727332	0.311485	1.11263	0.753957	1.26562	0.462269
vLLPNIsGIFNR	1	Cotton_D_gene_10008197	N-Term(iTRAQ4plex); S7(Phospho)	S(7): 100.0	125	59.3	2	1566.85	1.07881	1.05438	0.550063	0.523045	0.0714851	0.878125	0.570406	1.59228	0.0707514
vLsGkLsEssGYAGsDLYDYk	1	ES806345	N-Term(iTRAQ4plex); S3(Phospho); K5(iTRAQ4plex); S7(Phospho); S9(Phospho); S10(Phospho); S15(Phospho); K21(iTRAQ4plex)	S(3): 83.3; S(7): 83.3; S(9): 83.3; S(10): 83.3; Y(12): 83.3; S(15): 83.3; Y(18): 0.1; Y(20): 0.0	79	38	3	3071.22	3.35901	0.78014	0.0545411	1.28756	0.440853	0.953365	0.781821	0.949117	0.700969
vLsGNNLGMMcGINR	1	Cotton_D_gene_10013699	N-Term(iTRAQ4plex); S3(Phospho); C11(Carbamidomethyl)	S(3): 100.0	103	17.62	3	1859.85	1.28713	1.2044	0.0845188	0.71967	0.297527	1.23787	0.451676	1.42813	0.204649
vLsPFREEsGDEELSVLPR	1	TC273541	N-Term(iTRAQ4plex); S3(Phospho); S9(Phospho)	S(3): 100.0; S(9): 100.0; S(15): 0.0	127	56.94	3	2463.13	0.817025	0.953478	0.802137	1.28714	0.441486	1.58599	0.0762142	1.2923	0.410698
vMQGLGLIAPPGsPFHk	1	Cotton_D_gene_10003629	N-Term(iTRAQ4plex); S13(Phospho); K17(iTRAQ4plex)	S(13): 100.0	92	40.93	3	2117.11	-4.15748	1.0321	0.676922	1.08615	0.801923	1.53537	0.101107	1.36962	0.281746
vNANNsPRssPDVQDGDLYIk	1	TC256110	N-Term(iTRAQ4plex); S6(Phospho); S9(Phospho); S10(Phospho); K21(iTRAQ4plex)	S(6): 100.0; S(9): 100.0; S(10): 100.0; Y(19): 0.0	179	52.96	3	2817.22	2.0326	0.868533	0.303889	1.10951	0.755687	1.02798	0.991485	1.06676	0.934195
vNFSPPDsDsEDEQEQk	1	Cotton_D_gene_10036029	N-Term(iTRAQ4plex); S8(Phospho); S10(Phospho); K17(iTRAQ4plex)	S(4): 0.0; S(8): 100.0; S(10): 100.0	167	50.55	3	2398.96	2.06581	1.02603	0.713898	1.20691	0.57372	0.844258	0.479917	0.681776	0.135159
vNLsDEEDLGSLPk	1	Cotton_D_gene_10011029	N-Term(iTRAQ4plex); S4(Phospho); K14(iTRAQ4plex)	S(4): 98.8; S(11): 1.2	80	31.71	2	1883.94	6.48677	0.97985	0.981464	0.670545	0.218028	0.698907	0.169407	1.06373	0.942111
vNPLPDSIsPESSAVIDR	1	TC260463	N-Term(iTRAQ4plex); S9(Phospho)	S(7): 0.7; S(9): 99.3; S(12): 0.0; S(13): 0.0	217	63.37	3	2120.04	1.6488	0.953503	0.802307	0.936323	0.838632	1.08129	0.844792	1.21114	0.57797
vNsDVGsVGLPSSR	1	Cotton_D_gene_10003058	N-Term(iTRAQ4plex); S3(Phospho); S7(Phospho)	S(3): 100.0; S(7): 100.0; S(12): 0.0; S(13): 0.0	135	51.21	2	1677.74	0.736908	0.946836	0.75745	1.51338	0.175846	1.04646	0.951397	0.730302	0.196158
vPLPPGVVVsPPRPR	1	Cotton_D_gene_10003819	N-Term(iTRAQ4plex); S10(Phospho)	S(10): 100.0	59	25.95	3	1791.02	0.468857	1.0367	0.64961	0.986058	0.991026	0.944919	0.757784	0.924359	0.626389
vPLPPGVVVssPRPR	1	TC236389	N-Term(iTRAQ4plex); S10(Phospho); S11(Phospho)	S(10): 100.0; S(11): 100.0	71	26.41	3	1860.96	0.235986	1.04428	0.605792	0.988965	1	1.13649	0.68858	1.10044	0.846895
vPQAsPEPDGAIR	1	ES849635	N-Term(iTRAQ4plex); S5(Phospho)	S(5): 100.0	65	13.94	2	1560.75	-0.749692	0.936953	0.691906	1.07818	0.817863	1.42688	0.180977	1.41246	0.223607
vPsPVRPPPVk	1	Cotton_D_gene_10029529	N-Term(iTRAQ4plex); S3(Phospho); K11(iTRAQ4plex)	S(3): 100.0	89	9.91	3	1540.89	0.398635	1.12549	0.249829	1.05453	0.865609	0.930456	0.71668	0.783962	0.284724
vPSSDSMVNtPPQsPGR	1	EX168041	N-Term(iTRAQ4plex); T10(Phospho); S14(Phospho)	S(3): 0.0; S(4): 0.0; S(6): 0.0; T(10): 100.0; S(14): 100.0	95	35.03	3	2059.87	0.353482	0.893015	0.425742	0.775597	0.409143	0.94719	0.764245	1.36755	0.284796
vQDVPEDsQQsEQk	1	Cotton_D_gene_10006663	N-Term(iTRAQ4plex); S8(Phospho); S11(Phospho); K14(iTRAQ4plex)	S(8): 100.0; S(11): 100.0	106	24.13	3	2064.88	1.85871	1.1193	0.269587	1.12931	0.717141	1.11325	0.752223	0.880707	0.504093
vQFGTEGsPDVNFSSPk	1	Cotton_D_gene_10010008	N-Term(iTRAQ4plex); S8(Phospho); K17(iTRAQ4plex)	T(5): 0.0; S(8): 100.0; S(14): 0.0; S(15): 0.0	155	39.79	3	2164.02	0.2439	0.929763	0.645183	1.19536	0.594194	0.954671	0.785537	0.858978	0.44828
vQPLNIVcLDDDcsDtSPVPsPk	1	TC261257	N-Term(iTRAQ4plex); C8(Carbamidomethyl); C13(Carbamidomethyl); S14(Phospho); T16(Phospho); S21(Phospho); K23(iTRAQ4plex)	S(14): 75.0; T(16): 75.0; S(17): 75.0; S(21): 75.0	202	53.53	3	3084.3	1.40306	1.08736	0.390528	1.79155	0.0382934	1.00623	0.931268	0.516528	0.0292426
vRNDtPsPEALVNR	1	TC260327	N-Term(iTRAQ4plex); T5(Phospho); S7(Phospho)	T(5): 100.0; S(7): 100.0	189	46.34	2	1871.85	0.427034	0.972914	0.934303	1.11186	0.751061	1.32962	0.295066	1.22914	0.538276
vRNDtPsPEPLANR	1	TC260327	N-Term(iTRAQ4plex); T5(Phospho); S7(Phospho)	T(5): 100.0; S(7): 100.0	153	32.61	2	1869.84	0.767284	1.02407	0.725989	1.65199	0.0869972	1.82535	0.0186777	1.07897	0.902407
vRNDtPsPEPLVNR	1	TC260327	N-Term(iTRAQ4plex); T5(Phospho); S7(Phospho)	T(5): 100.0; S(7): 100.0	196	25.92	2	1897.87	0.922564	1.06175	0.511387	0.960322	0.911773	1.17628	0.587487	1.15364	0.713127
vSAGtPEcVPNESGMSSQ	1	Cotton_D_gene_10036276	N-Term(iTRAQ4plex); T5(Phospho); C8(Carbamidomethyl)	S(2): 0.1; T(5): 99.9; S(13): 0.0; S(16): 0.0; S(17): 0.0	92	23.09	2	2060.85	2.24768	1.13513	0.221315	1.35753	0.341418	1.78434	0.0239253	1.15793	0.702656
vSDAtPSVGR	1	Cotton_D_gene_10038203	N-Term(iTRAQ4plex); T5(Phospho)	S(2): 1.0; T(5): 97.9; S(7): 1.0	52	27.44	2	1212.58	0.722051	1.36112	0.00574961	0.97086	0.944164	1.83953	0.0171366	1.39205	0.250145
vSDYSVSSGGDPFASGTGsPNYR	1	Cotton_D_gene_10027460	N-Term(iTRAQ4plex); S19(Phospho)	S(2): 0.0; Y(4): 0.0; S(5): 0.0; S(7): 0.0; S(8): 0.0; S(15): 0.0; T(17): 0.0; S(19): 99.9; Y(22): 0.0	245	46.76	3	2531.08	0.201412	0.968327	0.903049	0.84564	0.579275	1.12862	0.709772	1.37829	0.269227
vSLsQEsGEAsDPVLTGR	1	TC244369	N-Term(iTRAQ4plex); S4(Phospho); S7(Phospho); S11(Phospho)	S(2): 0.1; S(4): 100.0; S(7): 100.0; S(11): 100.0; T(16): 0.0	100	29.93	2	2215.9	0.214565	0.842157	0.198753	1.22835	0.536619	1.18021	0.578071	1.14088	0.744581
vSNsPLkEVsPGQk	1	Cotton_D_gene_10006158	N-Term(iTRAQ4plex); S4(Phospho); K7(iTRAQ4plex); S10(Phospho); K14(iTRAQ4plex)	S(2): 0.4; S(4): 99.8; S(10): 99.8	74	15.38	3	2062.04	1.21884	1.16182	0.155621	0.970398	0.94274	0.940348	0.744781	0.834068	0.388844
vSPFDSEFsPGsR	1	Cotton_D_gene_10006623	N-Term(iTRAQ4plex); S9(Phospho); S12(Phospho)	S(2): 0.0; S(6): 0.0; S(9): 100.0; S(12): 100.0	113	44.88	3	1715.68	0.498981	1.12377	0.255223	1.28058	0.451605	1.10163	0.785233	0.765516	0.251647
vSQIQSEQsPVQsPSGSR	1	ES836670	N-Term(iTRAQ4plex); S9(Phospho); S13(Phospho)	S(2): 0.0; S(6): 0.0; S(9): 100.0; S(13): 100.0; S(15): 0.0; S(17): 0.0	139	52.01	3	2204.97	-0.0136318	0.936122	0.686458	0.797994	0.460054	1.1628	0.620587	1.55658	0.0910403
vSSILGPEsPETEPSNVEk	1	Cotton_D_gene_10015565	N-Term(iTRAQ4plex); S9(Phospho); K19(iTRAQ4plex)	S(2): 0.0; S(3): 0.0; S(9): 100.0; T(12): 0.0; S(15): 0.0	202	50.9	3	2367.16	0.19797	0.904455	0.489927	1.00356	0.969937	0.776035	0.315285	0.854966	0.438371
vSVNAPNsPR	1	ES791813	N-Term(iTRAQ4plex); S8(Phospho)	S(2): 0.0; S(8): 100.0	156	34.61	2	1264.62	0.749697	1.10094	0.335113	0.707013	0.275399	0.987658	0.879132	1.26886	0.45581
vSVSLNNFtDssGsGDEDMMR	1	Cotton_D_gene_10002959	N-Term(iTRAQ4plex); T9(Phospho); S11(Phospho); S12(Phospho); S14(Phospho)	S(2): 0.0; S(4): 0.0; T(9): 100.0; S(11): 100.0; S(12): 100.0; S(14): 100.0	182	37.25	3	2711.91	-4.28991	0.948311	0.767337	0.854384	0.602633	0.952094	0.778205	1.1751	0.661321
vSYVEsEEsEEIDEGk	1	Cotton_D_gene_10025168	N-Term(iTRAQ4plex); S6(Phospho); S9(Phospho); K16(iTRAQ4plex)	S(2): 0.0; Y(3): 0.0; S(6): 100.0; S(9): 100.0	137	45.93	2	2276.95	5.55195	0.935094	0.679737	1.23154	0.531221	0.993418	0.895365	0.862641	0.457435
vTAAEVGVDsDDDEPILSLLk	1	Cotton_D_gene_10036681	N-Term(iTRAQ4plex); S10(Phospho); K21(iTRAQ4plex)	T(2): 0.0; S(10): 100.0; S(18): 0.0	148	42.27	3	2554.28	2.23047	1.01968	0.753488	1.78373	0.0402165	1.84003	0.0170843	1.01166	0.901043
vTEDNsHEEGELsPk	1	Cotton_D_gene_10005130	N-Term(iTRAQ4plex); S6(Phospho); S13(Phospho); K15(iTRAQ4plex)	T(2): 0.0; S(6): 100.0; S(13): 100.0	80	30.25	3	2118.89	0.279503	0.985149	0.982391	1.99689	0.00927479	1.27806	0.376584	0.649673	0.103661
vTEDNsHEEGELsPksDELANNGHGNk	1	Cotton_D_gene_10005130	N-Term(iTRAQ4plex); S6(Phospho); S13(Phospho); K15(iTRAQ4plex); S16(Phospho); K27(iTRAQ4plex)	T(2): 0.0; S(6): 100.0; S(13): 100.0; S(16): 100.0	103	21.92	4	3579.51	1.09567	0.864689	0.286833	2.61865	2.59136e-05	1.20518	0.520601	0.532246	0.0344355
vTSESDFMtEyVVTR	1	Cotton_D_gene_10034195	N-Term(iTRAQ4plex); T9(Phospho); Y11(Phospho)	T(2): 0.0; S(3): 0.0; S(5): 0.0; T(9): 100.0; Y(11): 100.0; T(14): 0.0	195	47.3	3	2067.85	-1.20984	1.15422	0.172453	0.505618	0.0615118	0.62137	0.0735105	1.06473	0.939503
vVAEDLHsDDESEGHQITAR	1	Cotton_D_gene_10006025	N-Term(iTRAQ4plex); S8(Phospho)	S(8): 98.4; S(12): 1.6; T(18): 0.0	139	11.88	4	2432.09	4.12568	1.03806	0.641642	0.867438	0.638269	1.12183	0.728347	1.24586	0.502683
vVGGEsGDEALDEEAGGSR	1	TC245152	N-Term(iTRAQ4plex); S6(Phospho)	S(6): 100.0; S(18): 0.0	103	35.29	3	2057.89	3.37759	0.933966	0.672384	0.580323	0.113923	0.581866	0.0432004	1.07355	0.916506
vVTVAsPTNNTAPVSSTFPSR	1	TC257199	N-Term(iTRAQ4plex); S6(Phospho)	T(3): 98.9; S(6): 1.1; T(8): 0.0; T(11): 0.0; S(15): 0.0; S(16): 0.0; T(17): 0.0; S(20): 0.0	79	16.24	3	2356.17	0.0844463	0.863945	0.283602	0.83385	0.548471	0.796859	0.362495	1.10613	0.832295
vVVLDsEDsEGENQTAPLR	1	Cotton_D_gene_10039248	N-Term(iTRAQ4plex); S6(Phospho); S9(Phospho)	S(6): 100.0; S(9): 100.0; T(15): 0.0	212	44.1	3	2362.03	0.630358	0.920273	0.585102	0.866355	0.63528	0.839548	0.467712	1.05301	0.970136
vVYVAPPRPPsPVREGsEEGSsPR	1	Cotton_D_gene_10000308	N-Term(iTRAQ4plex); S11(Phospho); S17(Phospho); S22(Phospho)	Y(3): 0.0; S(11): 99.9; S(17): 97.1; S(21): 5.9; S(22): 97.1	113	18.9	3	2933.31	0.189132	1.03395	0.665883	0.784721	0.429467	0.844696	0.481056	1.04109	0.998287
vVYVSPPQPPsPVREGsEEGsPPR	1	Cotton_D_gene_10033229	N-Term(iTRAQ4plex); S11(Phospho); S17(Phospho); S21(Phospho)	Y(3): 0.0; S(5): 1.2; S(11): 98.9; S(17): 100.0; S(21): 100.0	112	20.81	3	2931.29	0.659126	0.973055	0.93526	0.897984	0.724873	1.1719	0.598118	1.34117	0.325589
wAAGDNsPGDEGEILEDEEIPk	1	TC241698	N-Term(iTRAQ4plex); S7(Phospho); K22(iTRAQ4plex)	S(7): 100.0	243	64.41	3	2739.23	1.72266	0.898936	0.458437	0.792087	0.446292	0.700345	0.171674	0.983581	0.809623
wAsGDsssGDEGEILEDEEMPk	1	CO090630	N-Term(iTRAQ4plex); S3(Phospho); S6(Phospho); S7(Phospho); S8(Phospho); K22(iTRAQ4plex)	S(3): 100.0; S(6): 100.0; S(7): 100.0; S(8): 100.0	174	40.77	3	2976.05	-0.126209	1.00418	0.85386	1.2017	0.582909	0.901937	0.636282	0.747427	0.22191
wAVIEDEsGsDEEGAANLPSPDGSSDIGR	1	TC272458	N-Term(iTRAQ4plex); S8(Phospho); S10(Phospho)	S(8): 100.0; S(10): 100.0; S(20): 0.0; S(24): 0.0; S(25): 0.0	251	112.64	3	3264.34	1.65928	0.885579	0.386393	0.897784	0.724293	0.927029	0.706964	1.16599	0.68314
wAVIEDEsGsDEEGAANPPsPDGSSDIGR	1	Cotton_D_gene_10037083	N-Term(iTRAQ4plex); S8(Phospho); S10(Phospho); S20(Phospho)	S(8): 100.0; S(10): 100.0; S(20): 100.0; S(24): 0.0; S(25): 0.0	228	46.32	3	3328.27	-2.03198	0.869377	0.30771	0.778237	0.414964	0.730188	0.222698	1.07923	0.901723
wAVIEDEsGsDEEGAANPPsPDGsSDMHQk	1	ES807588	N-Term(iTRAQ4plex); S8(Phospho); S10(Phospho); S20(Phospho); S24(Phospho); K30(iTRAQ4plex)	S(8): 100.0; S(10): 100.0; S(20): 100.0; S(24): 98.3; S(25): 1.8	165	18.16	4	3750.39	0.306424	0.748567	0.023404	1.0496	0.875618	0.681112	0.142854	0.866888	0.468179
wDEtPtPGR	1	Cotton_D_gene_10038203	N-Term(iTRAQ4plex); T4(Phospho); T6(Phospho)	T(4): 100.0; T(6): 100.0	115	25.34	2	1362.52	-0.430604	1.05423	0.55089	0.897739	0.724163	1.58703	0.0757683	1.67687	0.0370998
wGsGsEsDEsDDENEPEAVVEER	1	Cotton_D_gene_10008548	N-Term(iTRAQ4plex); S3(Phospho); S5(Phospho); S7(Phospho); S10(Phospho)	S(3): 100.0; S(5): 100.0; S(7): 100.0; S(10): 100.0	146	46.22	3	3016	4.2526	0.802953	0.0925021	0.589143	0.121939	0.60547	0.0599381	1.27992	0.43419
wIFsPVsGDAGSk	1	TC244552	N-Term(iTRAQ4plex); S4(Phospho); S7(Phospho); K13(iTRAQ4plex)	S(4): 100.0; S(7): 100.0; S(12): 0.1	88	48.3	2	1798.81	2.11059	1.01917	0.756709	1.16249	0.654218	1.42839	0.179557	1.20562	0.590408
wLDDGNDNEGsSGTVEk	1	Cotton_D_gene_10007707	N-Term(iTRAQ4plex); S11(Phospho); K17(iTRAQ4plex)	S(11): 99.5; S(12): 0.5; T(14): 0.0	284	56.21	3	2190.94	0.255782	0.955705	0.817202	1.14288	0.691143	1.34076	0.279504	1.22752	0.541803
wLLNVQDcEEHsAQsAR	1	Cotton_D_gene_10031565	N-Term(iTRAQ4plex); C8(Carbamidomethyl); S12(Phospho); S15(Phospho)	S(12): 100.0; S(15): 100.0	145	79.21	3	2346.97	0.168554	0.938615	0.702832	0.721872	0.301496	1.01383	0.952438	1.49629	0.135674
wNsDsDMDIDEDR	1	ES805123	N-Term(iTRAQ4plex); S3(Phospho); S5(Phospho)	S(3): 100.0; S(5): 100.0	122	39.33	2	1901.64	1.40013	1.05255	0.559952	0.831923	0.543516	0.862512	0.52814	0.985007	0.814215
wsPTPGQSSGSLPVANPFR	1	Cotton_D_gene_10018344	N-Term(iTRAQ4plex); S2(Phospho)	S(2): 98.7; T(4): 1.3; S(8): 0.0; S(9): 0.0; S(11): 0.0	172	23.56	3	2209.06	1.44992	0.795037	0.0775801	0.065095	0.000351656	0.0608011	1.48e-23	1.17483	0.661959
yAsEsDDSVDYR	1	ES809898	N-Term(iTRAQ4plex); S3(Phospho); S5(Phospho)	Y(1): 0.1; S(3): 99.9; S(5): 99.9; S(8): 0.1; Y(11): 0.0	99	38.11	2	1710.6	-0.863359	1.12603	0.24818	1.46092	0.223126	1.69602	0.0404342	1.03099	0.964858
yDAFsDDsVEDNSQQQHR	1	Cotton_D_gene_10022780	N-Term(iTRAQ4plex); S5(Phospho); S8(Phospho)	Y(1): 0.0; S(5): 100.0; S(8): 100.0; S(13): 0.0	171	40.98	3	2444.92	0.664165	1.057	0.536112	1.05123	0.872309	0.881778	0.580412	0.793569	0.303068
yDTGDDsDsNtSDVkVEk	1	Cotton_D_gene_10008592	N-Term(iTRAQ4plex); S7(Phospho); S9(Phospho); T11(Phospho); K15(iTRAQ4plex); K18(iTRAQ4plex)	Y(1): 0.1; T(3): 0.1; S(7): 75.0; S(9): 75.0; T(11): 75.0; S(12): 75.0	62	19.46	4	2647.05	0.631284	0.983141	0.996182	1.76206	0.0459801	1.10875	0.764912	0.640027	0.0954327
yEsAEDDDQDFNPYR	1	TC245892	N-Term(iTRAQ4plex); S3(Phospho)	Y(1): 0.0; S(3): 100.0; Y(14): 0.0	173	55.41	2	2087.8	0.248446	1.11948	0.269003	0.730463	0.317311	0.821854	0.422854	1.00503	0.879317
yGLDTSEFTYNPSEsNR	1	Cotton_D_gene_10015473	N-Term(iTRAQ4plex); S15(Phospho)	Y(1): 0.0; T(5): 0.0; S(6): 0.0; T(9): 0.0; Y(10): 0.0; S(13): 98.0; S(15): 1.9	135	39.89	3	2203.94	5.85453	1.15417	0.17257	0.828583	0.534975	0.683469	0.146213	0.714684	0.174648
yGLsDDEFDGSMk	1	Cotton_D_gene_10003374	N-Term(iTRAQ4plex); S4(Phospho); K13(iTRAQ4plex)	Y(1): 0.0; S(4): 100.0; S(11): 0.0	198	55.22	2	1831.77	2.55354	1.06485	0.495622	0.792403	0.447022	1.14596	0.663586	1.35811	0.29897
yGsDNEARsPGAAPQAEEDDEDPEIk	1	Cotton_D_gene_10009824	N-Term(iTRAQ4plex); S3(Phospho); S9(Phospho); K26(iTRAQ4plex)	Y(1): 8.8; S(3): 95.6; S(9): 95.6	61	23.3	3	3238.34	0.412282	0.825602	0.146907	2.71702	8.17266e-06	1.24432	0.438909	0.554712	0.0432124
yIVENDVVsGDsLDk	1	Cotton_D_gene_10021389	N-Term(iTRAQ4plex); S9(Phospho); S12(Phospho); K15(iTRAQ4plex)	Y(1): 0.0; S(9): 100.0; S(12): 100.0	181	58.87	3	2100.94	3.21338	0.974756	0.94684	1.45333	0.230664	1.02266	0.976873	0.721895	0.18435
yLPIFDsDEGYsPNSk	1	Cotton_D_gene_10021043	N-Term(iTRAQ4plex); S7(Phospho); S12(Phospho); K16(iTRAQ4plex)	Y(1): 0.0; S(7): 100.0; Y(11): 98.5; S(12): 1.5; S(15): 0.0	169	95.48	2	2279.98	2.91752	1.10469	0.320887	0.910417	0.761235	1.29757	0.343841	1.29019	0.414644
yLQTNAsDsDDSDGQk	1	TC243660	N-Term(iTRAQ4plex); S7(Phospho); S9(Phospho); K16(iTRAQ4plex)	Y(1): 0.0; T(4): 0.0; S(7): 100.0; S(9): 100.0; S(12): 0.0	158	37.47	3	2191.87	-0.815592	1.06737	0.483025	1.28153	0.450138	1.17432	0.592233	0.8585	0.447093
yLQTNAsDsDDsDGQkR	1	TC243660	N-Term(iTRAQ4plex); S7(Phospho); S9(Phospho); S12(Phospho); K16(iTRAQ4plex)	Y(1): 0.0; T(4): 0.0; S(7): 100.0; S(9): 100.0; S(12): 100.0	175	44.77	2	2427.94	1.57906	0.875266	0.335155	1.79935	0.0364527	1.468	0.145734	0.932119	0.649401
yMAFsPsPSAPHsPHLSGLR	1	Cotton_D_gene_10013573	N-Term(iTRAQ4plex); S5(Phospho); S7(Phospho); S13(Phospho)	Y(1): 0.0; S(5): 4.7; S(7): 97.7; S(9): 97.7; S(13): 99.9; S(17): 0.1	95	48.33	3	2523.04	-1.07161	0.957107	0.826705	0.763526	0.383157	1.09843	0.794452	1.5031	0.129914
yNEMEGtWSPAYYsPR	1	Cotton_D_gene_10028280	N-Term(iTRAQ4plex); T7(Phospho); S14(Phospho)	Y(1): 0.0; T(7): 4.4; S(9): 4.4; Y(12): 4.4; Y(13): 93.3; S(14): 93.3	89	10.53	2	2254.86	-1.94317	1.2618	0.03404	0.868515	0.64125	1.63139	0.05885	1.48864	0.142381
yRSPSsPFIPFDQDR	1	TC233259	N-Term(iTRAQ4plex); Y1(Phospho); S6(Phospho)	Y(1): 5.5; S(3): 5.5; S(5): 94.5; S(6): 94.5	99	30.56	3	2115.91	0.635385	1.08098	0.418624	1.11503	0.744865	1.20179	0.528159	0.997058	0.853265
ySETLSNAANGGAsPPSSSSVPHAAAR	1	Cotton_D_gene_10012113	N-Term(iTRAQ4plex); S14(Phospho)	Y(1): 0.0; S(2): 0.0; T(4): 0.0; S(6): 0.0; S(14): 100.0; S(17): 0.0; S(18): 0.0; S(19): 0.0; S(20): 0.0	107	21.3	3	2810.26	-10.8103	1.00168	0.870407	0.610704	0.143391	0.754866	0.270492	1.23398	0.527846
ysPSLAYsPSSPR	1	CO072781	N-Term(iTRAQ4plex); S2(Phospho); S8(Phospho)	Y(1): 1.4; S(2): 98.6; S(4): 99.9; Y(7): 0.0; S(8): 0.0; S(10): 0.0; S(11): 0.0	93	51.58	2	1715.72	2.23007	0.980796	0.987879	0.811595	0.492622	1.03168	0.998109	1.29607	0.403697
ysRsPsAEWIEQPR	1	TC254490	N-Term(iTRAQ4plex); S2(Phospho); S4(Phospho); S6(Phospho)	Y(1): 4.2; S(2): 98.6; S(4): 98.6; S(6): 98.6	140	14.71	2	2089.83	-0.587674	1.06747	0.482568	1.41401	0.272569	1.286	0.362972	0.851991	0.431107
ySssPEATSMVLVGcPR	1	Cotton_D_gene_10020546	N-Term(iTRAQ4plex); S3(Phospho); S4(Phospho); C15(Carbamidomethyl)	Y(1): 0.0; S(2): 0.8; S(3): 99.6; S(4): 99.6; T(8): 0.0; S(9): 0.0	216	70.98	2	2144.89	0.705725	0.986317	0.97438	0.895518	0.717732	0.943063	0.752503	1.0677	0.931749
yVDPSGDTsDDNVVTVPTAk	1	TC238313	N-Term(iTRAQ4plex); S9(Phospho); K20(iTRAQ4plex)	Y(1): 0.0; S(5): 0.0; T(8): 1.5; S(9): 98.5; T(15): 0.0; T(18): 0.0	193	31.62	3	2448.15	1.65271	0.922206	0.597177	1.45756	0.226437	1.35932	0.255109	1.01127	0.899766
yYDDEDAELNsDSER	1	TC270682	N-Term(iTRAQ4plex); S11(Phospho)	Y(1): 0.0; Y(2): 0.0; S(11): 0.9; S(13): 99.1	156	43.32	2	2044.78	1.18529	0.956738	0.824205	0.793246	0.448974	0.79021	0.347099	1.04122	0.998725
yYIEDEMSDsGStGGGR	1	CO094687	N-Term(iTRAQ4plex); S10(Phospho); T13(Phospho)	Y(1): 0.0; Y(2): 0.0; S(8): 92.9; S(10): 92.9; S(12): 7.1; T(13): 7.1	101	10.55	3	2127.77	-0.02471	0.97606	0.955716	1.34674	0.355735	1.38545	0.22382	1.05397	0.967615
Note: A: -3 DPA ovules in WT, B: 0 DPA ovules in WT, C: -3 DPA ovules in fl, D: 0 DPA ovules in fl mutant

## Sheet: sheet 2
Differentially phosphorylated proteins between WT and fl at -3 DPA ovules
Sequence	Protein Groups	Protein Group Accessions	Modifications	pRS Site Probabilities	pRS Score	IonScore	Charge	MH+ [Da]	ΔM [ppm]	Significance analysis
										A-C
										A/C	A/C p value
eFVEAVsDNEADFDsDDDIVGEAVYDEEYLR	1	TC243890	N-Term(iTRAQ4plex); S7(Phospho); S15(Phospho)	S(7): 100.0; S(15): 100.0; Y(25): 0.0; Y(29): 0.0	227	73.93	3	3859.54	-0.156162	2.18797	1.79e-10
qAEGPkDEDVEsDksVsEVNDEDDDEEGsGDEEDDE	1	Cotton_D_gene_10035211	N-Term(iTRAQ4plex); K6(iTRAQ4plex); S12(Phospho); K14(iTRAQ4plex); S15(Phospho); S17(Phospho); S29(Phospho)	S(12): 100.0; S(15): 100.0; S(17): 100.0; S(29): 100.0	57	0.89	4	4694.68	2.95928	1.98889	2.36e-08
vGsPYAEDsDEELLk	1	DW225237	N-Term(iTRAQ4plex); S3(Phospho); S9(Phospho); K15(iTRAQ4plex)	S(3): 98.4; Y(5): 1.6; S(9): 100.0	161	38.88	3	2099.91	3.39592	1.95726	5.05e-08
lTVASDPMEQIDIQQLsPDLGGER	1	Cotton_D_gene_10031800	N-Term(iTRAQ4plex); S17(Phospho)	T(2): 1.3; S(5): 1.3; S(17): 97.3	64	21.35	3	2836.37	3.3325	1.77885	3.27e-06
fGSENLATAGMSLsQssNGFPmEtmNPIFR	1	TC263488	N-Term(iTRAQ4plex); S14(Phospho); S16(Phospho); S17(Phospho); M22(Oxidation); T24(Phospho); M25(Oxidation)	S(3): 0.0; T(8): 2.4; S(12): 79.5; S(14): 79.5; S(16): 79.5; S(17): 79.5; T(24): 79.5	66	4.24	3	3717.42	-0.753471	0.662469	0.000274089
sLIEDEAELsDWVGELR	1	Cotton_D_gene_10035684	N-Term(iTRAQ4plex); S10(Phospho)	S(1): 0.0; S(10): 100.0	216	65.04	3	2185.02	1.46142	0.631349	5.2e-05
lQDAVPLEAAPtPPDSSk	1	DT463968	N-Term(iTRAQ4plex); T12(Phospho); K18(iTRAQ4plex)	T(12): 100.0; S(16): 0.0; S(17): 0.0	118	15.15	3	2204.11	0.6994	0.629391	4.65e-05
tTVAEksPAEk	1	Cotton_D_gene_10004964	N-Term(iTRAQ4plex); K6(iTRAQ4plex); S7(Phospho); K11(iTRAQ4plex)	T(1): 0.0; T(2): 0.0; S(7): 100.0	92	17.83	3	1672.89	1.43398	0.589224	3.63e-06
tIQFVDWcPtGFk	1	Cotton_D_gene_10021918	N-Term(iTRAQ4plex); C8(Carbamidomethyl); T10(Phospho); K13(iTRAQ4plex)	T(1): 0.0; T(10): 100.0	169	51.74	3	1966.94	-1.26465	0.581167	2.05e-06
fDsINsSkDFGSGFSR	1	Cotton_D_gene_10028753	N-Term(iTRAQ4plex); S3(Phospho); S6(Phospho); K8(iTRAQ4plex)	S(3): 99.0; S(6): 99.0; S(7): 1.8; S(12): 0.0; S(15): 0.0	86	35.95	3	2198.94	1.14087	0.463743	2.72e-11
sDYDWLLtPPGtPLFPSLEMESQk	1	Cotton_D_gene_10016643	N-Term(iTRAQ4plex); T8(Phospho); T12(Phospho); K24(iTRAQ4plex)	S(1): 0.0; Y(3): 0.0; T(8): 98.7; T(12): 98.7; S(17): 2.5; S(22): 0.1	80	19.64	3	3199.46	0.0638868	0.395114	1.07e-15
iQAHDssssDsDNDkPSESSIk	1	EV485570	N-Term(iTRAQ4plex); S6(Phospho); S7(Phospho); S8(Phospho); S9(Phospho); S11(Phospho); K15(iTRAQ4plex); K22(iTRAQ4plex)	S(6): 98.9; S(7): 98.9; S(8): 98.9; S(9): 98.9; S(11): 98.9; S(17): 1.8; S(19): 1.8; S(20): 1.8	58	39.11	4	3166.17	-1.20792	0.37973	6.55e-17
Note: A: -3 DPA ovules in WT, C: -3 DPA ovules in fl mutant

## Sheet: sheet 3
Differentially phosphorylated proteins between WT and fl at 0 DPA ovules
Sequence	Protein Groups	Protein Group Accessions	Modifications	pRS Site Probabilities	pRS Score	IonScore	Charge	MH+ [Da]	ΔM [ppm]	Significance analysis
										B-D
										B/D	B/D P value
tFIPEEGDDFGMssEEEsEEEEDEELPVAAAAAAAVNGk	1	TC232936	N-Term(iTRAQ4plex); S13(Phospho); S14(Phospho); S18(Phospho); K39(iTRAQ4plex)	T(1): 0.0; S(13): 100.0; S(14): 100.0; S(18): 100.0	94	9.84	4	4627.85	-2.80331	11.081	1.32793e-149
kVPGsPDDssEEDIFLESLTGMPTR	1	Cotton_D_gene_10037115	K1(iTRAQ4plex); N-Term(iTRAQ4plex); S5(Phospho); S9(Phospho); S10(Phospho)	S(5): 100.0; S(9): 100.0; S(10): 100.0; S(18): 0.0; T(20): 0.0; T(24): 0.0	116	42.46	3	3235.4	5.73419	6.50958	4.46417e-46
eAsPEPAEANPPTEDMDLENLDSSAQNPNAGDDANGDSk	1	DR463236	N-Term(iTRAQ4plex); S3(Phospho); K39(iTRAQ4plex)	S(3): 100.0; T(13): 0.0; S(23): 0.0; S(24): 0.0; S(38): 0.0	145	16.89	4	4380.84	-0.175136	3.87888	8.67183e-14
tEDsDDsLLVDELDQGPAIPWGR	1	Cotton_D_gene_10002959	N-Term(iTRAQ4plex); S4(Phospho); S7(Phospho)	T(1): 0.0; S(4): 100.0; S(7): 100.0	262	82.75	3	2832.22	0.998328	3.76592	7.60375e-13
eGELGELsPDFR	1	DW508978	N-Term(iTRAQ4plex); S8(Phospho)	S(8): 100.0	104	33.39	2	1572.71	1.51492	3.64843	6.65621e-12
lPEEQYGDEDGLDDDLDESsDsEDEPEyDELPPFk	1	TC266586	N-Term(iTRAQ4plex); S20(Phospho); S22(Phospho); Y28(Phospho); K35(iTRAQ4plex)	Y(6): 0.0; S(19): 75.0; S(20): 75.0; S(22): 75.0; Y(28): 75.0	109	17.62	4	4559.74	0.233972	3.5559	3.44897e-11
aDDDsDksPk	1	Cotton_D_gene_10008211	N-Term(iTRAQ4plex); S5(Phospho); K7(iTRAQ4plex); S8(Phospho); K10(iTRAQ4plex)	S(5): 100.0; S(8): 100.0	101	24.85	4	1669.71	0.592314	3.20898	1.00139e-08
sPGGNAAGDsDDEGtEPADEDEILFADk	1	ES803388	N-Term(iTRAQ4plex); S1(Phospho); S10(Phospho); T15(Phospho); K28(iTRAQ4plex)	S(1): 100.0; S(10): 100.0; T(15): 100.0	177	36.13	3	3350.28	-0.951028	3.08446	6.33518e-08
tSGAAGLGEGtPksERsDDIFcDDIFGEtPTGVR	1	Cotton_D_gene_10033485	N-Term(iTRAQ4plex); T11(Phospho); K13(iTRAQ4plex); S14(Phospho); S17(Phospho); C22(Carbamidomethyl); T29(Phospho)	T(1): 0.0; S(2): 0.0; T(11): 100.0; S(14): 100.0; S(17): 100.0; T(29): 99.9; T(31): 0.1	180	48.16	4	4150.71	0.382008	2.85527	1.45393e-06
ePcsEDEkLEEsPVLGLLSENk	1	Cotton_D_gene_10007707	N-Term(iTRAQ4plex); C3(Carbamidomethyl); S4(Phospho); K8(iTRAQ4plex); S12(Phospho); K22(iTRAQ4plex)	S(4): 100.0; S(12): 100.0; S(19): 0.0	135	39.66	3	3094.44	4.08607	2.85436	1.47113e-06
yGsDNEARsPGAAPQAEEDDEDPEIk	1	Cotton_D_gene_10009824	N-Term(iTRAQ4plex); S3(Phospho); S9(Phospho); K26(iTRAQ4plex)	Y(1): 8.8; S(3): 95.6; S(9): 95.6	61	23.3	3	3238.34	0.412282	2.71702	8.17266e-06
ePcsEDEkLEEsPVLGLLSDNk	1	TC247099	N-Term(iTRAQ4plex); C3(Carbamidomethyl); S4(Phospho); K8(iTRAQ4plex); S12(Phospho); K22(iTRAQ4plex)	S(4): 100.0; S(12): 100.0; S(19): 0.0	150	33.69	3	3080.42	2.5673	2.64586	1.89494e-05
vTEDNsHEEGELsPksDELANNGHGNk	1	Cotton_D_gene_10005130	N-Term(iTRAQ4plex); S6(Phospho); S13(Phospho); K15(iTRAQ4plex); S16(Phospho); K27(iTRAQ4plex)	T(2): 0.0; S(6): 100.0; S(13): 100.0; S(16): 100.0	103	21.92	4	3579.51	1.09567	2.61865	2.59136e-05
fWTQGGsDtEEEEtDIEDEIENGGAGETAAAAAGSR	1	TC243660	N-Term(iTRAQ4plex); S7(Phospho); T9(Phospho); T14(Phospho)	T(3): 0.0; S(7): 100.0; T(9): 100.0; T(14): 100.0; T(28): 0.0; S(35): 0.0	308	120.66	3	4084.56	-0.232842	2.60931	2.88215e-05
gDVGsLGsLsDMDDLASTFAk	1	TC244347	N-Term(iTRAQ4plex); S5(Phospho); S8(Phospho); S10(Phospho); K21(iTRAQ4plex)	S(5): 100.0; S(8): 100.0; S(10): 100.0; S(17): 0.1; T(18): 0.0	117	52.33	3	2614.07	0.88413	2.57021	4.47174e-05
qAEGPkDEDVEsDksVsEVNDEDDDEEGsGDEEDDE	1	Cotton_D_gene_10035211	N-Term(iTRAQ4plex); K6(iTRAQ4plex); S12(Phospho); K14(iTRAQ4plex); S15(Phospho); S17(Phospho); S29(Phospho)	S(12): 100.0; S(15): 100.0; S(17): 100.0; S(29): 100.0	57	0.89	4	4694.68	2.95928	2.54323	6.02037e-05
eELIsDsDEEEYEEEEENYQDSk	1	Cotton_D_gene_10025850	N-Term(iTRAQ4plex); S5(Phospho); S7(Phospho); K23(iTRAQ4plex)	S(5): 99.1; S(7): 99.1; Y(12): 1.8; Y(19): 0.0; S(22): 0.0	134	72.75	3	3286.25	-0.692021	2.47858	0.000120487
lQDAVPLEAAPtPPDSSk	1	DT463968	N-Term(iTRAQ4plex); T12(Phospho); K18(iTRAQ4plex)	T(12): 100.0; S(16): 0.0; S(17): 0.0	118	15.15	3	2204.11	0.6994	2.37254	0.000355083
eTLVssEsEENLIAHDAANSk	1	Cotton_D_gene_10034007	N-Term(iTRAQ4plex); S5(Phospho); S6(Phospho); S8(Phospho); K21(iTRAQ4plex)	T(2): 0.1; S(5): 100.0; S(6): 100.0; S(8): 100.0; S(20): 0.0	77	27.18	3	2772.17	1.00028	2.33813	0.000496617
sEENGELtDsEkDYDLLPk	1	Cotton_D_gene_10028918	N-Term(iTRAQ4plex); T8(Phospho); S10(Phospho); K12(iTRAQ4plex); K19(iTRAQ4plex)	S(1): 0.0; T(8): 96.9; S(10): 96.9; Y(14): 6.2	127	21.63	3	2774.27	10.9419	2.33635	0.000505218
kLLEETDDQssEGssPGESPk	1	Cotton_D_gene_10003629	K1(iTRAQ4plex); N-Term(iTRAQ4plex); S10(Phospho); S11(Phospho); S14(Phospho); S15(Phospho); K21(iTRAQ4plex)	T(6): 0.0; S(10): 100.0; S(11): 100.0; S(14): 100.0; S(15): 100.0; S(19): 0.0	174	42.74	3	2972.2	3.26321	2.33507	0.000511446
kGADsDsGEEEQDNPQk	1	Cotton_D_gene_10040894	N-Term(iTRAQ4plex); K1(iTRAQ4plex); S5(Phospho); S7(Phospho); K17(iTRAQ4plex)	S(5): 100.0; S(7): 100.0	148	67.3	3	2426.02	1.45049	2.27007	0.000943367
dIITDVINNMsDEDEEGDEsEENADTGGGADk	1	Cotton_D_gene_10022837	N-Term(iTRAQ4plex); S11(Phospho); S20(Phospho); K32(iTRAQ4plex)	T(4): 0.0; S(11): 100.0; S(20): 100.0; T(26): 0.0	288	70.13	3	3832.51	1.658	2.2657	0.000982075
eEPVEtDDEDEkPISk	1	TC255187	N-Term(iTRAQ4plex); T6(Phospho); K12(iTRAQ4plex); K16(iTRAQ4plex)	T(6): 100.0; S(15): 0.0	114	16.92	3	2372.13	5.87503	2.20425	0.00170682
tFIPEEGDDFGmssEEEsEEEEDEELPVAAAAAAAAVNGk	1	TC230548	N-Term(iTRAQ4plex); M12(Oxidation); S13(Phospho); S14(Phospho); S18(Phospho); K40(iTRAQ4plex)	T(1): 0.0; S(13): 100.0; S(14): 100.0; S(18): 100.0	100	10.9	4	4714.9	1.43153	2.19615	0.00183262
vDsDtEsGGGPNNASNADLSSPk	1	Cotton_D_gene_10002061	N-Term(iTRAQ4plex); S3(Phospho); T5(Phospho); S7(Phospho); K23(iTRAQ4plex)	S(3): 98.8; T(5): 98.8; S(7): 98.8; S(15): 3.7; S(20): 0.0; S(21): 0.0	80	22.73	3	2747.07	0.816865	2.13632	0.00305993
sTDVAsQtPSGTVVDDGHSk	1	ES827865	N-Term(iTRAQ4plex); S6(Phospho); T8(Phospho); K20(iTRAQ4plex)	S(1): 0.0; T(2): 0.0; S(6): 33.6; T(8): 33.6; S(10): 33.6; T(12): 99.2; S(19): 0.0	102	45.24	3	2436.06	1.91845	2.1037	0.00400887
qINEGAEtDkDS	1	Cotton_D_gene_10037099	N-Term(iTRAQ4plex); T8(Phospho); K10(iTRAQ4plex)	T(8): 100.0; S(12): 0.0	126	49.68	2	1674.75	0.0819165	2.08634	0.0046164
sGQTsDPNsEDEAEVGGk	1	Cotton_D_gene_10014027	N-Term(iTRAQ4plex); S5(Phospho); S9(Phospho); K18(iTRAQ4plex)	S(1): 1.6; T(4): 1.6; S(5): 96.7; S(9): 100.0	149	27.44	3	2254.9	-1.04374	2.08287	0.0047475
rHDDDsssDGEHAGTGk	1	Cotton_D_gene_10025266	N-Term(iTRAQ4plex); S6(Phospho); S7(Phospho); S8(Phospho); K17(iTRAQ4plex)	S(6): 100.0; S(7): 100.0; S(8): 100.0; T(15): 0.0	113	36.59	3	2298.83	0.783127	2.0501	0.00616094
aPDVDNVEsPksDPDk	1	Cotton_D_gene_10007850	N-Term(iTRAQ4plex); S9(Phospho); K11(iTRAQ4plex); S12(Phospho); K16(iTRAQ4plex)	S(9): 100.0; S(12): 100.0	128	19.03	4	2305.04	0.840079	2.04106	0.00661255
nADHQNEEEEGGsDkETPAAEk	1	Cotton_D_gene_10034673	N-Term(iTRAQ4plex); S13(Phospho); K15(iTRAQ4plex); K22(iTRAQ4plex)	S(13): 99.7; T(17): 0.3	93	38.07	4	2897.28	1.26282	2.01899	0.00784216
vTEDNsHEEGELsPk	1	Cotton_D_gene_10005130	N-Term(iTRAQ4plex); S6(Phospho); S13(Phospho); K15(iTRAQ4plex)	T(2): 0.0; S(6): 100.0; S(13): 100.0	80	30.25	3	2118.89	0.279503	1.99689	0.00927479
iAsRsPsPGGTSk	1	Cotton_D_gene_10005130	N-Term(iTRAQ4plex); S3(Phospho); S5(Phospho); S7(Phospho); K13(iTRAQ4plex)	S(3): 100.0; S(5): 100.0; S(7): 100.0; T(11): 0.0; S(12): 0.0	120	21.02	2	1772.76	0.676443	1.9958	0.00935145
dDRsPIYDEEDDENHAsPR	1	TC234373	N-Term(iTRAQ4plex); S4(Phospho); S17(Phospho)	S(4): 100.0; Y(7): 100.0; S(17): 0.0	66	45.85	3	2563.97	-0.0735778	1.98582	0.0100774
lELPGSDVVsDEEDEsDDEVLYR	1	TC273259	N-Term(iTRAQ4plex); S10(Phospho); S16(Phospho)	S(6): 0.1; S(10): 100.0; S(16): 100.0; Y(22): 0.0	117	41.18	3	2914.19	0.11974	1.94311	0.0137806
tSsAPPNLDEQk	1	Cotton_D_gene_10029187	N-Term(iTRAQ4plex); S3(Phospho); K12(iTRAQ4plex)	T(1): 0.0; S(2): 1.3; S(3): 98.7	143	42.92	2	1654.79	0.648142	1.92687	0.0154783
aFGDDGSDVVsPR	1	Cotton_D_gene_10019024	N-Term(iTRAQ4plex); S11(Phospho)	S(7): 0.0; S(11): 100.0	135	37.95	2	1545.67	1.25092	1.91726	0.0165663
qkFEGsEsDsDADR	1	Cotton_D_gene_10008592	N-Term(iTRAQ4plex); K2(iTRAQ4plex); S6(Phospho); S8(Phospho); S10(Phospho)	S(6): 100.0; S(8): 100.0; S(10): 100.0	142	33.11	2	2098.77	2.05371	1.90861	0.0176033
aDIQDEDGsLWGGsDEELDkTSDLDR	1	Cotton_D_gene_10018832	N-Term(iTRAQ4plex); S9(Phospho); S14(Phospho); K20(iTRAQ4plex)	S(9): 99.9; S(14): 99.9; T(21): 0.1; S(22): 0.0	166	54.02	3	3314.39	2.40682	1.89014	0.0200079
hDDDsssDGEHAGTGk	1	Cotton_D_gene_10025266	N-Term(iTRAQ4plex); S5(Phospho); S6(Phospho); S7(Phospho); K16(iTRAQ4plex)	S(5): 100.0; S(6): 100.0; S(7): 100.0; T(14): 0.0	170	39.61	3	2142.73	0.519728	1.88087	0.0213204
lRDGEAsDEEEEYEAk	1	DW008928	N-Term(iTRAQ4plex); S7(Phospho); K16(iTRAQ4plex)	S(7): 100.0; Y(13): 0.0	106	34.31	3	2237.97	0.168101	1.86698	0.0234261
tMVssEsEENLITYVAADSk	1	TC229918	N-Term(iTRAQ4plex); S4(Phospho); S5(Phospho); S7(Phospho); K20(iTRAQ4plex)	T(1): 0.0; S(4): 100.0; S(5): 100.0; S(7): 100.0; T(13): 0.0; Y(14): 0.0; S(19): 0.0	185	49.48	3	2702.12	0.685422	1.85942	0.0246461
vDNNVLNQISPAVAsDkELQssGNEDPLAk	1	Cotton_D_gene_10026593	N-Term(iTRAQ4plex); S15(Phospho); K17(iTRAQ4plex); S21(Phospho); S22(Phospho); K30(iTRAQ4plex)	S(10): 75.0; S(15): 75.0; S(21): 75.0; S(22): 75.0	113	42.36	4	3824.77	-2.52754	1.83996	0.0280438
sLIEDEAELsDWVGELR	1	Cotton_D_gene_10035684	N-Term(iTRAQ4plex); S10(Phospho)	S(1): 0.0; S(10): 100.0	216	65.04	3	2185.02	1.46142	1.8361	0.0287653
eFLAsDEsENDDDDDENEDTTk	1	TC233572	N-Term(iTRAQ4plex); S5(Phospho); S8(Phospho); K22(iTRAQ4plex)	S(5): 100.0; S(8): 100.0; T(20): 0.0; T(21): 0.0	194	79.27	3	2981.09	2.74871	1.835	0.0289722
yLQTNAsDsDDsDGQkR	1	TC243660	N-Term(iTRAQ4plex); S7(Phospho); S9(Phospho); S12(Phospho); K16(iTRAQ4plex)	Y(1): 0.0; T(4): 0.0; S(7): 100.0; S(9): 100.0; S(12): 100.0	175	44.77	2	2427.94	1.57906	1.79935	0.0364527
vQPLNIVcLDDDcsDtSPVPsPk	1	TC261257	N-Term(iTRAQ4plex); C8(Carbamidomethyl); C13(Carbamidomethyl); S14(Phospho); T16(Phospho); S21(Phospho); K23(iTRAQ4plex)	S(14): 75.0; T(16): 75.0; S(17): 75.0; S(21): 75.0	202	53.53	3	3084.3	1.40306	1.79155	0.0382934
vTAAEVGVDsDDDEPILSLLk	1	Cotton_D_gene_10036681	N-Term(iTRAQ4plex); S10(Phospho); K21(iTRAQ4plex)	T(2): 0.0; S(10): 100.0; S(18): 0.0	148	42.27	3	2554.28	2.23047	1.78373	0.0402165
fcIWENtPsPPRNDGDDLEDkGDEISEk	1	ES809898	N-Term(iTRAQ4plex); C2(Carbamidomethyl); T7(Phospho); S9(Phospho); K21(iTRAQ4plex); K28(iTRAQ4plex)	T(7): 100.0; S(9): 100.0; S(26): 0.0	120	19.25	5	3855.68	-0.691265	1.77868	0.0415006
dDsFsPEWk	1	DR457045	N-Term(iTRAQ4plex); S3(Phospho); S5(Phospho); K9(iTRAQ4plex)	S(3): 100.0; S(5): 100.0	94	33.85	2	1558.61	0.218279	1.77709	0.0419135
dFELHssDDEAPREEEEEVk	1	Cotton_D_gene_10025526	N-Term(iTRAQ4plex); S6(Phospho); S7(Phospho); K20(iTRAQ4plex)	S(6): 100.0; S(7): 100.0	131	20.03	4	2838.16	-0.969639	1.76993	0.0438106
lAVAksEtsDEDEEAAQAQYLLGR	1	Cotton_D_gene_10009388	N-Term(iTRAQ4plex); K5(iTRAQ4plex); S6(Phospho); T8(Phospho); S9(Phospho)	S(6): 100.0; T(8): 100.0; S(9): 100.0; Y(20): 0.0	224	68.76	3	3122.38	4.81863	1.76806	0.044319
yDTGDDsDsNtSDVkVEk	1	Cotton_D_gene_10008592	N-Term(iTRAQ4plex); S7(Phospho); S9(Phospho); T11(Phospho); K15(iTRAQ4plex); K18(iTRAQ4plex)	Y(1): 0.1; T(3): 0.1; S(7): 75.0; S(9): 75.0; T(11): 75.0; S(12): 75.0	62	19.46	4	2647.05	0.631284	1.76206	0.0459801
fIAPAYAETQPEPVFAksDsEDEEk	1	ES794679	N-Term(iTRAQ4plex); K17(iTRAQ4plex); S18(Phospho); S20(Phospho); K25(iTRAQ4plex)	Y(6): 0.0; T(9): 2.0; S(18): 99.0; S(20): 99.0	115	61.09	3	3390.56	5.22509	1.74937	0.0496669
dDFFDSLScDSLGGGsR	1	TC240176	N-Term(iTRAQ4plex); C9(Carbamidomethyl); S16(Phospho)	S(6): 0.1; S(8): 2.1; S(11): 2.1; S(16): 95.8	92	44.59	3	2058.82	0.394173	0.481934	0.0498302
gAsEEDsEDEFYDAER	1	CK640461	N-Term(iTRAQ4plex); S3(Phospho); S7(Phospho)	S(3): 100.0; S(7): 100.0; Y(12): 0.0	151	44.69	2	2152.73	-4.18921	0.463588	0.0421143
sDEtsDEEEQNPGGTIk	1	CO096048	N-Term(iTRAQ4plex); T4(Phospho); S5(Phospho); K17(iTRAQ4plex)	S(1): 0.0; T(4): 100.0; S(5): 100.0; T(15): 0.0	105	36.69	3	2283.92	1.91345	0.439486	0.0335345
gEVVGLGsLsDVDDLATTFAk	1	Cotton_D_gene_10004713	N-Term(iTRAQ4plex); S8(Phospho); S10(Phospho); K21(iTRAQ4plex)	S(8): 100.0; S(10): 100.0; T(17): 0.0; T(18): 0.0	186	57.86	3	2542.21	3.21139	0.387869	0.0200557
eRAsPENIQGSSR	1	Cotton_D_gene_10030715	N-Term(iTRAQ4plex); S4(Phospho)	S(4): 100.0; S(11): 0.0; S(12): 0.0	99	25.05	3	1654.77	1.91282	0.374973	0.0175399
nVSStcsINEMDDYDLSR	1	Cotton_D_gene_10036040	N-Term(iTRAQ4plex); T5(Phospho); C6(Carbamidomethyl); S7(Phospho)	S(3): 2.0; S(4): 2.0; T(5): 98.0; S(7): 98.0; Y(14): 0.0; S(17): 0.0	144	27.87	3	2409.91	0.453346	0.371114	0.016843
lScNVGQPAEQsENDsEEVGSEVLEGFk	1	TC242635	N-Term(iTRAQ4plex); C3(Carbamidomethyl); S12(Phospho); S16(Phospho); K28(iTRAQ4plex)	S(2): 0.0; S(12): 99.4; S(16): 99.4; S(21): 1.1	133	29.57	3	3486.51	6.90374	0.322775	0.00996285
gLtQtPGstFTR	1	Cotton_D_gene_10014636	N-Term(iTRAQ4plex); T3(Phospho); T5(Phospho); S8(Phospho); T9(Phospho)	T(3): 100.0; T(5): 100.0; S(8): 100.0; T(9): 100.0; T(11): 0.1	98	32.8	2	1729.61	-1.19169	0.296469	0.0073869
sDsGEGFGTLLGAVDESk	1	Cotton_D_gene_10027878	N-Term(iTRAQ4plex); S3(Phospho); K18(iTRAQ4plex)	S(1): 1.0; S(3): 99.0; T(9): 0.0; S(17): 0.0	228	42.19	3	2136.99	-1.0589	0.0886247	0.000495991
wsPTPGQSSGSLPVANPFR	1	Cotton_D_gene_10018344	N-Term(iTRAQ4plex); S2(Phospho)	S(2): 98.7; T(4): 1.3; S(8): 0.0; S(9): 0.0; S(11): 0.0	172	23.56	3	2209.06	1.44992	0.065095	0.000351656
Note: B: 0 DPA ovules in WT, D: 0 DPA ovules in fl mutant

## Sheet: Sheet4
Differentially phosphorylated proteins between WT 0 DPA and WT -3 DPA ovules
Sequence	Protein Groups	Protein Group Accessions	Modifications	pRS Site Probabilities	pRS Score	IonScore	Charge	MH+ [Da]	ΔM [ppm]	Significance analysis
										B-A
										B/A	B/A p value
lQDAVPLEAAPtPPDSSk	1	DT463968	N-Term(iTRAQ4plex); T12(Phospho); K18(iTRAQ4plex)	T(12): 100.0; S(16): 0.0; S(17): 0.0	118	15.15	3	2204.11	0.6994	3.01198	1.01e-05
tDSVPAsP	1	Cotton_D_gene_10000290	N-Term(iTRAQ4plex); S7(Phospho)	T(1): 0.0; S(3): 0.0; S(7): 100.0	116	34.78	2	997.436	0.322422	2.96246	1.39e-05
aLGsFRsQTHV	1	Cotton_D_gene_10019562	N-Term(iTRAQ4plex); S4(Phospho); S7(Phospho)	S(4): 100.0; S(7): 100.0; T(9): 0.0	93	34.55	2	1506.66	-0.010079	2.86885	2.51e-05
vDsDtEsGGGPNNASNADLSSPk	1	Cotton_D_gene_10002061	N-Term(iTRAQ4plex); S3(Phospho); T5(Phospho); S7(Phospho); K23(iTRAQ4plex)	S(3): 98.8; T(5): 98.8; S(7): 98.8; S(15): 3.7; S(20): 0.0; S(21): 0.0	80	22.73	3	2747.07	0.816865	2.7727	4.63e-05
gSsPGSMPER	1	Cotton_D_gene_10030715	N-Term(iTRAQ4plex); S3(Phospho)	S(2): 1.0; S(3): 99.0; S(6): 0.0	113	32.58	2	1228.52	0.328167	2.69486	7.62e-05
asPENIQGSSR	1	Cotton_D_gene_10030715	N-Term(iTRAQ4plex); S2(Phospho)	S(2): 100.0; S(9): 0.0; S(10): 0.0	189	32.55	2	1369.62	-0.0985431	2.51324	0.000243728
nGEsAAEEE	1	Cotton_D_gene_10005812	N-Term(iTRAQ4plex); S4(Phospho)	S(4): 100.0	97	55.04	2	1159.43	0.832268	2.45223	0.000360314
gGGGsDYEPGEVR	1	Cotton_D_gene_10010180	N-Term(iTRAQ4plex); S5(Phospho)	S(5): 100.0; Y(7): 0.0	82	22.59	2	1503.62	0.0434847	2.37302	0.000598355
sLsPPPR	1	TC261738	N-Term(iTRAQ4plex); S1(Phospho); S3(Phospho)	S(1): 100.0; S(3): 100.0	95	34.03	2	1057.46	0.696696	2.35645	0.000665268
eAGREDEsDDEPVEk	1	Cotton_D_gene_10006602	N-Term(iTRAQ4plex); S8(Phospho); K15(iTRAQ4plex)	S(8): 100.0	101	24.45	3	2072.89	0.38302	2.35267	0.000681544
sLIEDEAELsDWVGELR	1	Cotton_D_gene_10035684	N-Term(iTRAQ4plex); S10(Phospho)	S(1): 0.0; S(10): 100.0	216	65.04	3	2185.02	1.46142	2.33278	0.000773983
iTAsIGsAk	1	DW504272	N-Term(iTRAQ4plex); S4(Phospho); S7(Phospho); K9(iTRAQ4plex)	T(2): 0.0; S(4): 100.0; S(7): 100.0	79	46.31	2	1295.63	0.0790656	2.28523	0.00104864
eSGSDsPVTELR	1	Cotton_D_gene_10034658	N-Term(iTRAQ4plex); S6(Phospho)	S(2): 0.0; S(4): 0.0; S(6): 99.9; T(9): 0.0	114	25.5	2	1500.67	-0.349249	2.2529	0.00128882
gDEsPDESAAVPk	1	TC246464	N-Term(iTRAQ4plex); S4(Phospho); K13(iTRAQ4plex)	S(4): 98.8; S(8): 1.2	134	35.66	2	1669.76	1.34755	2.24333	0.00136977
nDtPsPEPGLR	1	TC260327	N-Term(iTRAQ4plex); T3(Phospho); S5(Phospho)	T(3): 100.0; S(5): 100.0	98	37.33	2	1486.61	0.534728	2.20892	0.00170521
nEITPyLVSR	1	Cotton_D_gene_10033485	N-Term(iTRAQ4plex); Y6(Phospho)	T(4): 0.0; Y(6): 100.0; S(9): 0.0	233	32.29	2	1415.71	0.432891	2.17113	0.00216776
nDDsEsEDEAPR	1	Cotton_D_gene_10004099	N-Term(iTRAQ4plex); S4(Phospho); S6(Phospho)	S(4): 100.0; S(6): 100.0	118	25.87	2	1667.56	0.167635	2.17099	0.00216965
sHIAVDsPR	1	TC266119	N-Term(iTRAQ4plex); S7(Phospho)	S(1): 0.0; S(7): 100.0	115	26.6	2	1205.58	-0.116067	2.16257	0.00228869
nNGNAsPDVHDDSNGQDR	1	Cotton_D_gene_10030962	N-Term(iTRAQ4plex); S6(Phospho)	S(6): 100.0; S(13): 0.0	140	16.55	3	2135.85	1.78544	2.1577	0.00236041
eGELGELsPDFR	1	DW508978	N-Term(iTRAQ4plex); S8(Phospho)	S(8): 100.0	104	33.39	2	1572.71	1.51492	2.13934	0.00265159
aFGDDGSDVVsPR	1	Cotton_D_gene_10019024	N-Term(iTRAQ4plex); S11(Phospho)	S(7): 0.0; S(11): 100.0	135	37.95	2	1545.67	1.25092	2.07963	0.00386552
gNsAELQEsDGEIR	1	TC230403	N-Term(iTRAQ4plex); S3(Phospho); S9(Phospho)	S(3): 100.0; S(9): 100.0	57	30.92	2	1808.72	-0.332325	2.07772	0.00391246
tSsAPPNLDEQk	1	Cotton_D_gene_10029187	N-Term(iTRAQ4plex); S3(Phospho); K12(iTRAQ4plex)	T(1): 0.0; S(2): 1.3; S(3): 98.7	143	42.92	2	1654.79	0.648142	2.06815	0.00415523
vGSVEGTAsPSEk	1	ES838389	N-Term(iTRAQ4plex); S9(Phospho); K13(iTRAQ4plex)	S(3): 0.0; T(7): 0.0; S(9): 98.6; S(11): 1.4	140	31.25	2	1615.78	1.13301	2.01856	0.00567163
iAsRsPsPGGTSk	1	Cotton_D_gene_10005130	N-Term(iTRAQ4plex); S3(Phospho); S5(Phospho); S7(Phospho); K13(iTRAQ4plex)	S(3): 100.0; S(5): 100.0; S(7): 100.0; T(11): 0.0; S(12): 0.0	120	21.02	2	1772.76	0.676443	2.01553	0.00577984
nSVDTtsFSPVPYVLGR	1	TC245096	N-Term(iTRAQ4plex); T6(Phospho); S7(Phospho)	S(2): 0.0; T(5): 3.3; T(6): 93.5; S(7): 93.5; S(9): 4.8; Y(13): 4.8	85	11.2	2	2142.97	1.0655	1.99839	0.00643331
dRGsPEYGQITSR	1	Cotton_D_gene_10030715	N-Term(iTRAQ4plex); S4(Phospho)	S(4): 100.0; Y(7): 0.0; T(11): 0.0; S(12): 0.0	134	49.01	3	1689.77	0.296178	1.99467	0.00658447
kVPGsPDDssEEDIFLESLTGMPTR	1	Cotton_D_gene_10037115	K1(iTRAQ4plex); N-Term(iTRAQ4plex); S5(Phospho); S9(Phospho); S10(Phospho)	S(5): 100.0; S(9): 100.0; S(10): 100.0; S(18): 0.0; T(20): 0.0; T(24): 0.0	116	42.46	3	3235.4	5.73419	1.98906	0.00681872
gAsPLEIGR	1	Cotton_D_gene_10033214	N-Term(iTRAQ4plex); S3(Phospho)	S(3): 100.0	106	36.02	2	1123.56	0.506301	1.98652	0.00692749
eGMEsDEEIR	1	Cotton_D_gene_10010118	N-Term(iTRAQ4plex); S5(Phospho)	S(5): 100.0	161	44.78	2	1418.56	-0.676829	1.9346	0.00956246
sLLNSQsSPk	1	TC266119	N-Term(iTRAQ4plex); S7(Phospho); K10(iTRAQ4plex)	S(1): 0.0; S(5): 0.0; S(7): 1.3; S(8): 98.7	107	31.13	2	1428.74	1.36979	1.93459	0.00956295
qAsFPDNSGR	1	EX170040	N-Term(iTRAQ4plex); S3(Phospho)	S(3): 100.0; S(8): 0.0	138	33.9	2	1302.56	-2.3716	1.91153	0.0110263
aLLEGGsDDEGASTEAHGR	1	DT462601	N-Term(iTRAQ4plex); S7(Phospho)	S(7): 100.0; S(13): 0.0; T(14): 0.0	227	39.17	3	2095.9	-4.40774	1.89934	0.0118857
iSNSAPVTPPLsSPTSR	1	TC274853	N-Term(iTRAQ4plex); S12(Phospho)	S(2): 0.0; S(4): 0.0; T(8): 0.0; S(12): 98.6; S(13): 1.3; T(15): 0.0; S(16): 0.0	158	13.43	2	1934.97	-0.277523	1.8906	0.0125416
vTAAEVGVDsDDDEPILSLLk	1	Cotton_D_gene_10036681	N-Term(iTRAQ4plex); S10(Phospho); K21(iTRAQ4plex)	T(2): 0.0; S(10): 100.0; S(18): 0.0	148	42.27	3	2554.28	2.23047	1.84003	0.0170843
vSDAtPSVGR	1	Cotton_D_gene_10038203	N-Term(iTRAQ4plex); T5(Phospho)	S(2): 1.0; T(5): 97.9; S(7): 1.0	52	27.44	2	1212.58	0.722051	1.83953	0.0171366
vRNDtPsPEPLANR	1	TC260327	N-Term(iTRAQ4plex); T5(Phospho); S7(Phospho)	T(5): 100.0; S(7): 100.0	153	32.61	2	1869.84	0.767284	1.82535	0.0186777
lRDGEAsDEEEEYEAk	1	DW008928	N-Term(iTRAQ4plex); S7(Phospho); K16(iTRAQ4plex)	S(7): 100.0; Y(13): 0.0	106	34.31	3	2237.97	0.168101	1.78872	0.0233033
vSAGtPEcVPNESGMSSQ	1	Cotton_D_gene_10036276	N-Term(iTRAQ4plex); T5(Phospho); C8(Carbamidomethyl)	S(2): 0.1; T(5): 99.9; S(13): 0.0; S(16): 0.0; S(17): 0.0	92	23.09	2	2060.85	2.24768	1.78434	0.0239253
nADHQNEEEEGGsDkETPAAEk	1	Cotton_D_gene_10034673	N-Term(iTRAQ4plex); S13(Phospho); K15(iTRAQ4plex); K22(iTRAQ4plex)	S(13): 99.7; T(17): 0.3	93	38.07	4	2897.28	1.26282	1.75317	0.0288335
tEDsDDsLLVDELDQGPAIPWGR	1	Cotton_D_gene_10002959	N-Term(iTRAQ4plex); S4(Phospho); S7(Phospho)	T(1): 0.0; S(4): 100.0; S(7): 100.0	262	82.75	3	2832.22	0.998328	1.74625	0.0300468
iAsEGDNFGk	1	DW504272	N-Term(iTRAQ4plex); S3(Phospho); K10(iTRAQ4plex)	S(3): 100.0	75	23.73	2	1405.66	-1.30433	1.72538	0.0340098
dEWsEGAVSSLLEAYENk	1	ES802356	N-Term(iTRAQ4plex); S4(Phospho); K18(iTRAQ4plex)	S(4): 98.7; S(9): 0.7; S(10): 0.7; Y(15): 0.0	127	56.1	3	2395.1	3.91118	1.72328	0.034435
yAsEsDDSVDYR	1	ES809898	N-Term(iTRAQ4plex); S3(Phospho); S5(Phospho)	Y(1): 0.1; S(3): 99.9; S(5): 99.9; S(8): 0.1; Y(11): 0.0	99	38.11	2	1710.6	-0.863359	1.69602	0.0404342
sLGSASINEMVASLR	1	DW227777	N-Term(iTRAQ4plex); S1(Phospho)	S(1): 100.0; S(4): 0.0; S(6): 0.0; S(13): 0.0	128	30.86	2	1758.86	1.17439	1.68181	0.0439429
sFAFPILQSEWNsSPVR	1	TC272788	N-Term(iTRAQ4plex); S1(Phospho); S13(Phospho)	S(1): 100.0; S(9): 33.3; S(13): 33.3; S(14): 33.3	93	26.11	2	2269.03	1.93302	1.67617	0.0454121
lALsPVtPLNEDPFNk	1	Cotton_D_gene_10002013	N-Term(iTRAQ4plex); S4(Phospho); T7(Phospho); K16(iTRAQ4plex)	S(4): 100.0; T(7): 100.0	161	54.04	3	2203.07	1.21341	1.67137	0.0467011
tVEREDIsEGEsPLPSk	1	TC247791	N-Term(iTRAQ4plex); S8(Phospho); S12(Phospho); K17(iTRAQ4plex)	T(1): 0.0; S(8): 100.0; S(12): 100.0; S(16): 0.0	110	46.02	3	2321.06	2.64891	1.66806	0.04761
vEAAPAVAsPk	1	TC248852	N-Term(iTRAQ4plex); S9(Phospho); K11(iTRAQ4plex)	S(9): 100.0	156	62.75	2	1407.75	0.829145	1.66022	0.0498285
aFDsPPPSNEQNFEQk	1	ES833317	N-Term(iTRAQ4plex); S4(Phospho); K16(iTRAQ4plex)	S(4): 98.4; S(8): 1.6	88	21.34	3	2202.99	-2.73522	0.587608	0.046915
nPQPMNIDsGNEsDsE	1	Cotton_D_gene_10014401	N-Term(iTRAQ4plex); S9(Phospho); S13(Phospho); S15(Phospho)	S(9): 100.0; S(13): 100.0; S(15): 100.0	108	43.12	2	2117.7	1.09685	0.587575	0.0468931
vVGGEsGDEALDEEAGGSR	1	TC245152	N-Term(iTRAQ4plex); S6(Phospho)	S(6): 100.0; S(18): 0.0	103	35.29	3	2057.89	3.37759	0.581866	0.0432004
vAQVStsDDEDEVPMTR	1	Cotton_D_gene_10001544	N-Term(iTRAQ4plex); T6(Phospho); S7(Phospho)	S(5): 1.4; T(6): 99.3; S(7): 99.3; T(16): 0.0	174	50.66	2	2182.88	0.872903	0.579132	0.0415088
gAsEEDsEDEFYDAER	1	CK640461	N-Term(iTRAQ4plex); S3(Phospho); S7(Phospho)	S(3): 100.0; S(7): 100.0; Y(12): 0.0	151	44.69	2	2152.73	-4.18921	0.578231	0.0409619
nLsDDDTGTAR	1	Cotton_D_gene_10016797	N-Term(iTRAQ4plex); S3(Phospho)	S(3): 100.0; T(7): 0.0; T(9): 0.0	75	26.34	2	1388.58	-0.499334	0.577758	0.0406772
eRPHsPNQGPGLPVEAPPSNMDNR	1	TC256683	N-Term(iTRAQ4plex); S5(Phospho)	S(5): 100.0; S(19): 0.0	87	18.48	4	2820.3	0.794897	0.570329	0.0363906
tVsPQPGYAQYDSTQMYAAPR	1	Cotton_D_gene_10017498	N-Term(iTRAQ4plex); S3(Phospho)	T(1): 1.5; S(3): 98.5; Y(8): 0.0; Y(11): 0.0; S(13): 0.0; T(14): 0.0; Y(17): 0.0	250	80.15	3	2555.14	1.9643	0.565484	0.0337805
lTDASDVHcsGSPLmTY	1	Cotton_D_gene_10008619	N-Term(iTRAQ4plex); C9(Carbamidomethyl); S10(Phospho); M15(Oxidation)	T(2): 0.0; S(5): 0.0; S(10): 98.4; S(12): 1.5; T(16): 0.0; Y(17): 0.0	114	22.84	3	2093.87	-0.0159185	0.565444	0.0337595
eAsPEPAEANPPTEDMDLENLDSSAQNPNAGDDANGDSk	1	DR463236	N-Term(iTRAQ4plex); S3(Phospho); K39(iTRAQ4plex)	S(3): 100.0; T(13): 0.0; S(23): 0.0; S(24): 0.0; S(38): 0.0	145	16.89	4	4380.84	-0.175136	0.553074	0.027729
eGsVGEsEALcPADVASALLck	1	Cotton_D_gene_10040911	N-Term(iTRAQ4plex); S3(Phospho); S7(Phospho); C11(Carbamidomethyl); C21(Carbamidomethyl); K22(iTRAQ4plex)	S(3): 100.0; S(7): 100.0; S(17): 0.0	124	56.49	3	2711.21	5.15275	0.548717	0.0258107
dEEGEPIVDYDDIQsDPGsPEPR	1	Cotton_D_gene_10009824	N-Term(iTRAQ4plex); S15(Phospho); S19(Phospho)	Y(10): 50.3; S(15): 50.3; S(19): 99.3	78	24.69	3	2863.14	0.395532	0.540233	0.0223649
tAEAGIADDAGRMsEDsGsDDD	1	Cotton_D_gene_10005644	N-Term(iTRAQ4plex); S14(Phospho); S17(Phospho); S19(Phospho)	T(1): 0.0; S(14): 100.0; S(17): 100.0; S(19): 100.0	119	13.47	3	2568.85	1.5566	0.532573	0.0195656
nVSStcsINEMDDYDLSR	1	Cotton_D_gene_10036040	N-Term(iTRAQ4plex); T5(Phospho); C6(Carbamidomethyl); S7(Phospho)	S(3): 2.0; S(4): 2.0; T(5): 98.0; S(7): 98.0; Y(14): 0.0; S(17): 0.0	144	27.87	3	2409.91	0.453346	0.522771	0.0163852
eFVEAVsDNEADFDsDDDIVGEAVYDEEYLR	1	TC243890	N-Term(iTRAQ4plex); S7(Phospho); S15(Phospho)	S(7): 100.0; S(15): 100.0; Y(25): 0.0; Y(29): 0.0	227	73.93	3	3859.54	-0.156162	0.509521	0.0127405
dDFFDSLScDSLGGGsR	1	TC240176	N-Term(iTRAQ4plex); C9(Carbamidomethyl); S16(Phospho)	S(6): 0.1; S(8): 2.1; S(11): 2.1; S(16): 95.8	92	44.59	3	2058.82	0.394173	0.505338	0.0117332
sDsGEGFGTLLGAVDESk	1	Cotton_D_gene_10027878	N-Term(iTRAQ4plex); S3(Phospho); K18(iTRAQ4plex)	S(1): 1.0; S(3): 99.0; T(9): 0.0; S(17): 0.0	228	42.19	3	2136.99	-1.0589	0.501244	0.0108089
fRESGDsDEEEEDDR	1	Cotton_D_gene_10014749	N-Term(iTRAQ4plex); S7(Phospho)	S(4): 2.0; S(7): 98.0	104	32.83	3	2038.76	-1.6802	0.474994	0.00616456
nLALGEGDDDDEAGVVQsDDDDDDTLPFAcFIcR	1	DT457021	N-Term(iTRAQ4plex); S18(Phospho); C30(Carbamidomethyl); C33(Carbamidomethyl)	S(18): 99.5; T(25): 0.5	310	78.68	3	3983.63	0.705945	0.394017	0.00067536
lScNVGQPAEQsENDsEEVGSEVLEGFk	1	TC242635	N-Term(iTRAQ4plex); C3(Carbamidomethyl); S12(Phospho); S16(Phospho); K28(iTRAQ4plex)	S(2): 0.0; S(12): 99.4; S(16): 99.4; S(21): 1.1	133	29.57	3	3486.51	6.90374	0.298679	1.2e-05
gLtQtPGstFTR	1	Cotton_D_gene_10014636	N-Term(iTRAQ4plex); T3(Phospho); T5(Phospho); S8(Phospho); T9(Phospho)	T(3): 100.0; T(5): 100.0; S(8): 100.0; T(9): 100.0; T(11): 0.1	98	32.8	2	1729.61	-1.19169	0.261293	1.23e-06
wsPTPGQSSGSLPVANPFR	1	Cotton_D_gene_10018344	N-Term(iTRAQ4plex); S2(Phospho)	S(2): 98.7; T(4): 1.3; S(8): 0.0; S(9): 0.0; S(11): 0.0	172	23.56	3	2209.06	1.44992	0.0608011	1.48e-23
Note: A: -3 DPA ovules in WT, B: 0 DPA ovules in WT
Note: A: -3 DPA ovules in WT, B: 0 DPA ovules in WT, C: -3 DPA ovules in mutant, D: 0 DPA ovules in mutant

## Sheet: Sheet5
Differentially phosphorylated proteins between fl 0 DPA and fl -3 DPA ovules
Sequence	Protein Groups	Protein Group Accessions	Modifications	pRS Site Probabilities	pRS Score	IonScore	Charge	MH+ [Da]	ΔM [ppm]	Significance analysis
										D-C
										D/C	D/C p value
iPGsPPVALPLLLPYR	1	DW476901	N-Term(iTRAQ4plex); S4(Phospho)	S(4): 100.0; Y(15): 0.0	153	43.93	2	1927.09	0.128956	2.32137	2.67359e-05
asAEVLGk	1	DR459134	N-Term(iTRAQ4plex); S2(Phospho); K8(iTRAQ4plex)	S(2): 100.0	139	43.71	2	1142.61	1.0932	2.1719	0.000207966
dLLEsVAQIVAsk	1	Cotton_D_gene_10025430	N-Term(iTRAQ4plex); S5(Phospho); S12(Phospho); K13(iTRAQ4plex)	S(5): 100.0; S(12): 100.0	50	11.79	2	1820.91	0.467947	2.13477	0.000334146
qIQNNVVSNQsADsIEEAILR	1	CO490941	N-Term(iTRAQ4plex); S11(Phospho); S14(Phospho)	S(8): 1.9; S(11): 99.0; S(14): 99.0	116	33.36	3	2632.21	-1.68359	2.03744	0.00108346
eVGDGSVPsADLsFGESk	1	TC229963	N-Term(iTRAQ4plex); S9(Phospho); S13(Phospho); K18(iTRAQ4plex)	S(6): 0.0; S(9): 100.0; S(13): 100.0; S(17): 0.0	101	29.23	3	2228.96	-1.08003	2.01304	0.00143354
aPsHsPYGR	1	Cotton_D_gene_10030715	N-Term(iTRAQ4plex); S3(Phospho); S5(Phospho)	S(3): 100.0; S(5): 98.3; Y(7): 1.7	84	42.37	3	1275.5	0.468083	2.0119	0.0014521
sAPTtPLDGVQGTFATISEDER	1	TC237491	N-Term(iTRAQ4plex); S1(Phospho); T5(Phospho)	S(1): 100.0; T(4): 1.8; T(5): 98.2; T(13): 0.0; T(16): 0.0; S(18): 0.0	215	71.17	3	2596.13	-1.86619	1.9467	0.00297689
sLSELSIGIsPR	1	Cotton_D_gene_10018388	N-Term(iTRAQ4plex); S10(Phospho)	S(1): 0.0; S(3): 0.0; S(6): 0.0; S(10): 100.0	128	48.76	2	1482.77	-0.406918	1.90913	0.00441551
eNSGELPtVGSYNPSESVLWLDsPPR	1	TC237503	N-Term(iTRAQ4plex); T8(Phospho); S23(Phospho)	S(3): 0.0; T(8): 33.1; S(11): 33.1; Y(12): 33.1; S(15): 1.5; S(17): 1.5; S(23): 97.7	111	94.36	3	3134.39	1.34848	1.89187	0.00526767
sHIAVDsPR	1	TC266119	N-Term(iTRAQ4plex); S7(Phospho)	S(1): 0.0; S(7): 100.0	115	26.6	2	1205.58	-0.116067	1.88876	0.005436
gSsPGSMPER	1	Cotton_D_gene_10030715	N-Term(iTRAQ4plex); S3(Phospho)	S(2): 1.0; S(3): 99.0; S(6): 0.0	113	32.58	2	1228.52	0.328167	1.87498	0.00624266
tDSVPAsP	1	Cotton_D_gene_10000290	N-Term(iTRAQ4plex); S7(Phospho)	T(1): 0.0; S(3): 0.0; S(7): 100.0	116	34.78	2	997.436	0.322422	1.87262	0.00639098
eDIFGsFR	1	TC239730	N-Term(iTRAQ4plex); S6(Phospho)	S(6): 100.0	64	32.55	2	1194.53	-1.95645	1.85737	0.00742853
gNYsVsPDRMHEDHPRsPR	1	Cotton_D_gene_10032493	N-Term(iTRAQ4plex); S4(Phospho); S6(Phospho); S17(Phospho)	Y(3): 6.5; S(4): 97.8; S(6): 97.8; S(17): 97.8	55	5.2	4	2621.03	0.41584	1.85094	0.00790997
lTVASDPMEQIDIQQLsPDLGGER	1	Cotton_D_gene_10031800	N-Term(iTRAQ4plex); S17(Phospho)	T(2): 1.3; S(5): 1.3; S(17): 97.3	64	21.35	3	2836.37	3.3325	1.83911	0.00886925
eFVEAVsDNEADFDsDDDIVGEAVYDEEYLR	1	TC243890	N-Term(iTRAQ4plex); S7(Phospho); S15(Phospho)	S(7): 100.0; S(15): 100.0; Y(25): 0.0; Y(29): 0.0	227	73.93	3	3859.54	-0.156162	1.81274	0.011389
sYsNLLELASGEAPSLGR	1	TC241875	N-Term(iTRAQ4plex); S3(Phospho)	S(1): 1.0; Y(2): 1.0; S(3): 98.0; S(10): 0.0; S(15): 0.0	251	57.4	3	2088.01	0.439144	1.79615	0.0132825
aLGsFRsNPTN	1	Cotton_D_gene_10018411	N-Term(iTRAQ4plex); S4(Phospho); S7(Phospho)	S(4): 97.9; S(7): 4.1; T(10): 97.9	93	35.8	2	1467.62	0.764666	1.78881	0.0142066
eSGSDsPVTELR	1	Cotton_D_gene_10034658	N-Term(iTRAQ4plex); S6(Phospho)	S(2): 0.0; S(4): 0.0; S(6): 99.9; T(9): 0.0	114	25.5	2	1500.67	-0.349249	1.78844	0.0142549
nLPGMPDPDAEVIALsPk	1	TC280282	N-Term(iTRAQ4plex); S16(Phospho); K18(iTRAQ4plex)	S(16): 100.0	110	36.26	3	2232.14	8.28762	1.78019	0.0153624
nEITPyLVSR	1	Cotton_D_gene_10033485	N-Term(iTRAQ4plex); Y6(Phospho)	T(4): 0.0; Y(6): 100.0; S(9): 0.0	233	32.29	2	1415.71	0.432891	1.77967	0.0154355
sLsPPPR	1	TC261738	N-Term(iTRAQ4plex); S1(Phospho); S3(Phospho)	S(1): 100.0; S(3): 100.0	95	34.03	2	1057.46	0.696696	1.76438	0.0177005
vGSVEGTAsPSEk	1	ES838389	N-Term(iTRAQ4plex); S9(Phospho); K13(iTRAQ4plex)	S(3): 0.0; T(7): 0.0; S(9): 98.6; S(11): 1.4	140	31.25	2	1615.78	1.13301	1.75077	0.0199563
nSVDTtsFSPVPYVLGR	1	TC245096	N-Term(iTRAQ4plex); T6(Phospho); S7(Phospho)	S(2): 0.0; T(5): 3.3; T(6): 93.5; S(7): 93.5; S(9): 4.8; Y(13): 4.8	85	11.2	2	2142.97	1.0655	1.73225	0.0234276
sGNSLEsPEIcVsDLEASVSR	1	TC247824	N-Term(iTRAQ4plex); S7(Phospho); C11(Carbamidomethyl); S13(Phospho)	S(1): 0.0; S(4): 0.0; S(7): 100.0; S(13): 100.0; S(18): 0.0; S(20): 0.0	98	36.52	3	2540.08	1.56534	1.72966	0.0239527
sLGELsIGLAR	1	TC233133	N-Term(iTRAQ4plex); S1(Phospho); S6(Phospho)	S(1): 100.0; S(6): 100.0	98	49.06	2	1419.68	-0.603977	1.69972	0.0308
wDEtPtPGR	1	Cotton_D_gene_10038203	N-Term(iTRAQ4plex); T4(Phospho); T6(Phospho)	T(4): 100.0; T(6): 100.0	115	25.34	2	1362.52	-0.430604	1.67687	0.0370998
gRsPLsPPR	1	EV488685	N-Term(iTRAQ4plex); S3(Phospho); S6(Phospho)	S(3): 100.0; S(6): 100.0	61	41.72	3	1270.58	0.592571	1.67269	0.0383647
rRsPsYEAYER	1	ES809898	N-Term(iTRAQ4plex); S3(Phospho); S5(Phospho)	S(3): 98.8; S(5): 98.8; Y(6): 2.4; Y(9): 0.1	51	31.1	3	1717.72	0.744752	1.67199	0.0385802
dYsPRYsPHGGR	1	TC239891	N-Term(iTRAQ4plex); S3(Phospho); S7(Phospho)	Y(2): 96.2; S(3): 96.2; Y(6): 3.8; S(7): 3.8	58	13.32	3	1695.68	0.754364	1.67008	0.0391724
fYMEPEtsDsGSMTSGTAAGR	1	DW231680	N-Term(iTRAQ4plex); T7(Phospho); S8(Phospho); S10(Phospho)	Y(2): 0.0; T(7): 100.0; S(8): 100.0; S(10): 100.0; S(12): 0.0; T(14): 0.0; S(15): 0.0; T(17): 0.0	235	71.5	3	2565.91	-0.159667	1.66086	0.0421415
nNGNAsPDVHDDSNGQDR	1	Cotton_D_gene_10030962	N-Term(iTRAQ4plex); S6(Phospho)	S(6): 100.0; S(13): 0.0	140	16.55	3	2135.85	1.78544	1.64262	0.0485791
qAEGPkDEDVEsDksVsEVNDEDDDEEGsGDEEDDE	1	Cotton_D_gene_10035211	N-Term(iTRAQ4plex); K6(iTRAQ4plex); S12(Phospho); K14(iTRAQ4plex); S15(Phospho); S17(Phospho); S29(Phospho)	S(12): 100.0; S(15): 100.0; S(17): 100.0; S(29): 100.0	57	0.89	4	4694.68	2.95928	0.564183	0.0474428
dMLEEDsGsDDEQDVDk	1	ES828552	N-Term(iTRAQ4plex); S7(Phospho); S9(Phospho); K17(iTRAQ4plex)	S(7): 100.0; S(9): 100.0	208	31.73	2	2374.88	2.80469	0.562626	0.0467244
eASPEPVkVDEPAPSTtNAEEGEsDYESSR	1	Cotton_D_gene_10020958	N-Term(iTRAQ4plex); K8(iTRAQ4plex); T17(Phospho); S24(Phospho)	S(3): 98.9; S(15): 0.7; T(16): 0.7; T(17): 0.7; S(24): 98.5; Y(26): 0.4; S(28): 0.0; S(29): 0.0	72	26.24	4	3655.54	-0.94062	0.561345	0.0461397
yGsDNEARsPGAAPQAEEDDEDPEIk	1	Cotton_D_gene_10009824	N-Term(iTRAQ4plex); S3(Phospho); S9(Phospho); K26(iTRAQ4plex)	Y(1): 8.8; S(3): 95.6; S(9): 95.6	61	23.3	3	3238.34	0.412282	0.554712	0.0432124
kQPsGsDsDFEWEEGVVEGk	1	Cotton_D_gene_10019454	K1(iTRAQ4plex); N-Term(iTRAQ4plex); S4(Phospho); S6(Phospho); S8(Phospho); K20(iTRAQ4plex)	S(4): 100.0; S(6): 100.0; S(8): 100.0	124	27.77	3	2882.22	7.39246	0.535056	0.0354424
vTEDNsHEEGELsPksDELANNGHGNk	1	Cotton_D_gene_10005130	N-Term(iTRAQ4plex); S6(Phospho); S13(Phospho); K15(iTRAQ4plex); S16(Phospho); K27(iTRAQ4plex)	T(2): 0.0; S(6): 100.0; S(13): 100.0; S(16): 100.0	103	21.92	4	3579.51	1.09567	0.532246	0.0344355
lEDIGAAPEEksSDEELsDDEyAAsDDEEIAGk	1	Cotton_D_gene_10003732	N-Term(iTRAQ4plex); K11(iTRAQ4plex); S12(Phospho); S18(Phospho); Y22(Phospho); S25(Phospho); K33(iTRAQ4plex)	S(12): 80.0; S(13): 80.0; S(18): 80.0; Y(22): 80.0; S(25): 80.0	86	32.51	4	4279.7	1.88073	0.526998	0.0326202
kLLEETDDQssEGssPGESPk	1	Cotton_D_gene_10003629	K1(iTRAQ4plex); N-Term(iTRAQ4plex); S10(Phospho); S11(Phospho); S14(Phospho); S15(Phospho); K21(iTRAQ4plex)	T(6): 0.0; S(10): 100.0; S(11): 100.0; S(14): 100.0; S(15): 100.0; S(19): 0.0	174	42.74	3	2972.2	3.26321	0.526143	0.0323326
vDNNVLNQISPAVAsDkELQssGNEDPLAk	1	Cotton_D_gene_10026593	N-Term(iTRAQ4plex); S15(Phospho); K17(iTRAQ4plex); S21(Phospho); S22(Phospho); K30(iTRAQ4plex)	S(10): 75.0; S(15): 75.0; S(21): 75.0; S(22): 75.0	113	42.36	4	3824.77	-2.52754	0.516714	0.0293001
vQPLNIVcLDDDcsDtSPVPsPk	1	TC261257	N-Term(iTRAQ4plex); C8(Carbamidomethyl); C13(Carbamidomethyl); S14(Phospho); T16(Phospho); S21(Phospho); K23(iTRAQ4plex)	S(14): 75.0; T(16): 75.0; S(17): 75.0; S(21): 75.0	202	53.53	3	3084.3	1.40306	0.516528	0.0292426
sTDVAsQtPSGTVVDDGHSk	1	ES827865	N-Term(iTRAQ4plex); S6(Phospho); T8(Phospho); K20(iTRAQ4plex)	S(1): 0.0; T(2): 0.0; S(6): 33.6; T(8): 33.6; S(10): 33.6; T(12): 99.2; S(19): 0.0	102	45.24	3	2436.06	1.91845	0.513558	0.0283411
fWTQGGsDtEEEEtDIEDEIENGGAGETAAAAAGSR	1	TC243660	N-Term(iTRAQ4plex); S7(Phospho); T9(Phospho); T14(Phospho)	T(3): 0.0; S(7): 100.0; T(9): 100.0; T(14): 100.0; T(28): 0.0; S(35): 0.0	308	120.66	3	4084.56	-0.232842	0.513087	0.0282005
dIITDVINNMsDEDEEGDEsEENADTGGGADk	1	Cotton_D_gene_10022837	N-Term(iTRAQ4plex); S11(Phospho); S20(Phospho); K32(iTRAQ4plex)	T(4): 0.0; S(11): 100.0; S(20): 100.0; T(26): 0.0	288	70.13	3	3832.51	1.658	0.503758	0.0255342
ePcsEDEkLEEsPVLGLLSENk	1	Cotton_D_gene_10007707	N-Term(iTRAQ4plex); C3(Carbamidomethyl); S4(Phospho); K8(iTRAQ4plex); S12(Phospho); K22(iTRAQ4plex)	S(4): 100.0; S(12): 100.0; S(19): 0.0	135	39.66	3	3094.44	4.08607	0.492419	0.0225897
eEDYDsDAPEEFSNQQGIk	1	TC266177	N-Term(iTRAQ4plex); S6(Phospho); K19(iTRAQ4plex)	Y(4): 0.0; S(6): 100.0; S(13): 0.0	158	43.28	3	2569.09	0.336997	0.48564	0.0209741
iQAHDssssDsDNDkPSESSIk	1	EV485570	N-Term(iTRAQ4plex); S6(Phospho); S7(Phospho); S8(Phospho); S9(Phospho); S11(Phospho); K15(iTRAQ4plex); K22(iTRAQ4plex)	S(6): 98.9; S(7): 98.9; S(8): 98.9; S(9): 98.9; S(11): 98.9; S(17): 1.8; S(19): 1.8; S(20): 1.8	58	39.11	4	3166.17	-1.20792	0.484879	0.020799
eTLVssEsEENLIAHDAANSk	1	Cotton_D_gene_10034007	N-Term(iTRAQ4plex); S5(Phospho); S6(Phospho); S8(Phospho); K21(iTRAQ4plex)	T(2): 0.1; S(5): 100.0; S(6): 100.0; S(8): 100.0; S(20): 0.0	77	27.18	3	2772.17	1.00028	0.482766	0.02032
ePcsEDEkLEEsPVLGLLSDNk	1	TC247099	N-Term(iTRAQ4plex); C3(Carbamidomethyl); S4(Phospho); K8(iTRAQ4plex); S12(Phospho); K22(iTRAQ4plex)	S(4): 100.0; S(12): 100.0; S(19): 0.0	150	33.69	3	3080.42	2.5673	0.474226	0.0184807
fGSENLATAGMSLsQssNGFPmEtmNPIFR	1	TC263488	N-Term(iTRAQ4plex); S14(Phospho); S16(Phospho); S17(Phospho); M22(Oxidation); T24(Phospho); M25(Oxidation)	S(3): 0.0; T(8): 2.4; S(12): 79.5; S(14): 79.5; S(16): 79.5; S(17): 79.5; T(24): 79.5	66	4.24	3	3717.42	-0.753471	0.444729	0.0132002
rHDDDsssDGEHAGTGk	1	Cotton_D_gene_10025266	N-Term(iTRAQ4plex); S6(Phospho); S7(Phospho); S8(Phospho); K17(iTRAQ4plex)	S(6): 100.0; S(7): 100.0; S(8): 100.0; T(15): 0.0	113	36.59	3	2298.83	0.783127	0.44321	0.0129687
tEDsDDsLLVDELDQGPAIPWGR	1	Cotton_D_gene_10002959	N-Term(iTRAQ4plex); S4(Phospho); S7(Phospho)	T(1): 0.0; S(4): 100.0; S(7): 100.0	262	82.75	3	2832.22	0.998328	0.441079	0.0126498
eELIsDsDEEEYEEEEENYQDSk	1	Cotton_D_gene_10025850	N-Term(iTRAQ4plex); S5(Phospho); S7(Phospho); K23(iTRAQ4plex)	S(5): 99.1; S(7): 99.1; Y(12): 1.8; Y(19): 0.0; S(22): 0.0	134	72.75	3	3286.25	-0.692021	0.409737	0.00870018
gDVGsLGsLsDMDDLASTFAk	1	TC244347	N-Term(iTRAQ4plex); S5(Phospho); S8(Phospho); S10(Phospho); K21(iTRAQ4plex)	S(5): 100.0; S(8): 100.0; S(10): 100.0; S(17): 0.1; T(18): 0.0	117	52.33	3	2614.07	0.88413	0.407662	0.00848263
aQADQISNsPEIkEPsPk	1	Cotton_D_gene_10034077	N-Term(iTRAQ4plex); S9(Phospho); K13(iTRAQ4plex); S16(Phospho); K18(iTRAQ4plex)	S(7): 0.0; S(9): 100.0; S(16): 100.0	153	29.44	3	2531.22	0.538015	0.396513	0.0073948
sDYDWLLtPPGtPLFPSLEMESQk	1	Cotton_D_gene_10016643	N-Term(iTRAQ4plex); T8(Phospho); T12(Phospho); K24(iTRAQ4plex)	S(1): 0.0; Y(3): 0.0; T(8): 98.7; T(12): 98.7; S(17): 2.5; S(22): 0.1	80	19.64	3	3199.46	0.0638868	0.3939	0.00715863
sEENGELtDsEkDYDLLPk	1	Cotton_D_gene_10028918	N-Term(iTRAQ4plex); T8(Phospho); S10(Phospho); K12(iTRAQ4plex); K19(iTRAQ4plex)	S(1): 0.0; T(8): 96.9; S(10): 96.9; Y(14): 6.2	127	21.63	3	2774.27	10.9419	0.376102	0.00572248
lPEEQYGDEDGLDDDLDESsDsEDEPEyDELPPFk	1	TC266586	N-Term(iTRAQ4plex); S20(Phospho); S22(Phospho); Y28(Phospho); K35(iTRAQ4plex)	Y(6): 0.0; S(19): 75.0; S(20): 75.0; S(22): 75.0; Y(28): 75.0	109	17.62	4	4559.74	0.233972	0.369266	0.00524393
tSGAAGLGEGtPksERsDDIFcDDIFGEtPTGVR	1	Cotton_D_gene- 10033485	N-Term(iTRAQ4plex); T11(Phospho); K13(iTRAQ4plex); S14(Phospho); S17(Phospho); C22(Carbamidomethyl); T29(Phospho)	T(1): 0.0; S(2): 0.0; T(11): 100.0; S(14): 100.0; S(17): 100.0; T(29): 99.9; T(31): 0.1	180	48.16	4	4150.71	0.382008	0.356147	0.00442543
aDDDsDksPk	1	Cotton_D_gene_10008211	N-Term(iTRAQ4plex); S5(Phospho); K7(iTRAQ4plex); S8(Phospho); K10(iTRAQ4plex)	S(5): 100.0; S(8): 100.0	101	24.85	4	1669.71	0.592314	0.35558	0.00439283
sPGGNAAGDsDDEGtEPADEDEILFADk	1	ES803388	N-Term(iTRAQ4plex); S1(Phospho); S10(Phospho); T15(Phospho); K28(iTRAQ4plex)	S(1): 100.0; S(10): 100.0; T(15): 100.0	177	36.13	3	3350.28	-0.951028	0.339895	0.00357277
aIDFSQFLDDPcPssDPDQPEsASGLR	1	Cotton_D_gene_10016877	N-Term(iTRAQ4plex); C12(Carbamidomethyl); S14(Phospho); S15(Phospho); S22(Phospho)	S(5): 0.0; S(14): 100.0; S(15): 100.0; S(22): 98.7; S(24): 1.3	108	42.72	3	3335.32	6.82885	0.308979	0.00235029
kVPGsPDDssEEDIFLESLTGMPTR	1	Cotton_D_gene_10037115	K1(iTRAQ4plex); N-Term(iTRAQ4plex); S5(Phospho); S9(Phospho); S10(Phospho)	S(5): 100.0; S(9): 100.0; S(10): 100.0; S(18): 0.0; T(20): 0.0; T(24): 0.0	116	42.46	3	3235.4	5.73419	0.304506	0.00220929
eAsPEPAEANPPTEDMDLENLDSSAQNPNAGDDANGDSk	1	DR463236	N-Term(iTRAQ4plex); S3(Phospho); K39(iTRAQ4plex)	S(3): 100.0; T(13): 0.0; S(23): 0.0; S(24): 0.0; S(38): 0.0	145	16.89	4	4380.84	-0.175136	0.165662	0.000275774
tFIPEEGDDFGMssEEEsEEEEDEELPVAAAAAAAVNGk	1	TC232936	N-Term(iTRAQ4plex); S13(Phospho); S14(Phospho); S18(Phospho); K39(iTRAQ4plex)	T(1): 0.0; S(13): 100.0; S(14): 100.0; S(18): 100.0	94	9.84	4	4627.85	-2.80331	0.0886124	7.59036e-05
Note: C: -3 DPA ovules in fl, D: 0 DPA ovules in fl mutant
