# Supplementary material for: Quantitative phosphoproteomic profiling of fiber differentiation and initiation in a fiberless mutant of cotton
Source: BMC Genomics. 2014 Jun 12;15(1):466. doi: 10.1186/1471-2164-15-466 (PMC4070576; doi:10.1186/1471-2164-15-466)
Supplement: Supplementary file 13 — Additional file 13: Table S10: Molecular functional classification of the 69 differentially phosphorylated proteins identified in this study. (XLSX 13 KB) [file 12864_2014_6151_MOESM13_ESM.xlsx]

## Sheet: Sheet1
Molecular functional classification of the 69 differentially phosphorylated proteins identified in this study
Level	GO ID	Term	Type	#Seqs	Graph Score	Sequences
2	GO:0005198	structural molecule activity	molecular_function	2	2	lcl|Cotton_D_gene_10021918, lcl|Cotton_D_gene_10035211
2	GO:0003824	catalytic activity	molecular_function	15	10.86	lcl|Cotton_D_gene_10005130, lcl|Cotton_D_gene_10026593, lcl|Cotton_D_gene_10027878, lcl|Cotton_D_gene_10036681, lcl|DW508978, lcl|TC243890, lcl|TC263488, lcl|Cotton_D_gene_10033485, lcl|Cotton_D_gene_10037115, lcl|Cotton_D_gene_10002959, lcl|Cotton_D_gene_10021918, lcl|Cotton_D_gene_10035684, lcl|Cotton_D_gene_10036040, lcl|TC266586, lcl|Cotton_D_gene_10009388
2	GO:0005488	binding	molecular_function	33	23.27	lcl|Cotton_D_gene_10019024, lcl|Cotton_D_gene_10028753, lcl|Cotton_D_gene_10037115, lcl|Cotton_D_gene_10029187, lcl|Cotton_D_gene_10002959, lcl|Cotton_D_gene_10021918, lcl|Cotton_D_gene_10030715, lcl|Cotton_D_gene_10033485, lcl|Cotton_D_gene_10035684, lcl|DW008928, lcl|ES794679, lcl|TC234373, lcl|TC263488, lcl|TC266586, lcl|Cotton_D_gene_10014027, lcl|Cotton_D_gene_10018344, lcl|DW508978, lcl|TC2…
2	GO:0030234	enzyme regulator activity	molecular_function	1	1	lcl|Cotton_D_gene_10019024
2	GO:0001071	nucleic acid binding transcription factor activity	molecular_function	4	2.4	lcl|Cotton_D_gene_10002061, lcl|Cotton_D_gene_10014027, lcl|Cotton_D_gene_10034673, lcl|Cotton_D_gene_10035211
3	GO:0036094	small molecule binding	molecular_function	11	6.6	lcl|Cotton_D_gene_10002959, lcl|Cotton_D_gene_10021918, lcl|Cotton_D_gene_10030715, lcl|Cotton_D_gene_10033485, lcl|Cotton_D_gene_10035684, lcl|Cotton_D_gene_10037115, lcl|DW008928, lcl|ES794679, lcl|TC234373, lcl|TC263488, lcl|TC266586
3	GO:0003700	sequence-specific DNA binding transcription factor activity	molecular_function	4	4	lcl|Cotton_D_gene_10002061, lcl|Cotton_D_gene_10014027, lcl|Cotton_D_gene_10034673, lcl|Cotton_D_gene_10035211
3	GO:0016787	hydrolase activity	molecular_function	5	5	lcl|Cotton_D_gene_10002959, lcl|Cotton_D_gene_10021918, lcl|Cotton_D_gene_10035684, lcl|Cotton_D_gene_10036040, lcl|TC266586
3	GO:0030246	carbohydrate binding	molecular_function	1	1	lcl|Cotton_D_gene_10037115
3	GO:0097159	organic cyclic compound binding	molecular_function	25	11.23	lcl|Cotton_D_gene_10029187, lcl|Cotton_D_gene_10002959, lcl|Cotton_D_gene_10021918, lcl|Cotton_D_gene_10030715, lcl|Cotton_D_gene_10033485, lcl|Cotton_D_gene_10035684, lcl|Cotton_D_gene_10037115, lcl|DW008928, lcl|ES794679, lcl|TC234373, lcl|TC263488, lcl|TC266586, lcl|TC243660, lcl|Cotton_D_gene_10002061, lcl|Cotton_D_gene_10004964, lcl|Cotton_D_gene_10008211, lcl|Cotton_D_gene_10009388, lcl|Cot…
3	GO:0043167	ion binding	molecular_function	1	0.22	lcl|Cotton_D_gene_10028753
3	GO:0005515	protein binding	molecular_function	16	16	lcl|Cotton_D_gene_10002061, lcl|Cotton_D_gene_10002959, lcl|Cotton_D_gene_10004964, lcl|Cotton_D_gene_10005130, lcl|Cotton_D_gene_10014027, lcl|Cotton_D_gene_10018344, lcl|Cotton_D_gene_10019024, lcl|Cotton_D_gene_10025850, lcl|Cotton_D_gene_10028753, lcl|Cotton_D_gene_10029187, lcl|Cotton_D_gene_10034007, lcl|Cotton_D_gene_10036681, lcl|Cotton_D_gene_10037115, lcl|DW008928, lcl|TC229918, lcl|TC2…
3	GO:0003682	chromatin binding	molecular_function	1	1	lcl|Cotton_D_gene_10035211
3	GO:0008289	lipid binding	molecular_function	1	1	lcl|Cotton_D_gene_10019024
3	GO:0016740	transferase activity	molecular_function	3	1.43	lcl|Cotton_D_gene_10033485, lcl|Cotton_D_gene_10037115, lcl|Cotton_D_gene_10009388
3	GO:1901363	heterocyclic compound binding	molecular_function	25	11.23	lcl|Cotton_D_gene_10029187, lcl|Cotton_D_gene_10002959, lcl|Cotton_D_gene_10021918, lcl|Cotton_D_gene_10030715, lcl|Cotton_D_gene_10033485, lcl|Cotton_D_gene_10035684, lcl|Cotton_D_gene_10037115, lcl|DW008928, lcl|ES794679, lcl|TC234373, lcl|TC263488, lcl|TC266586, lcl|TC243660, lcl|Cotton_D_gene_10002061, lcl|Cotton_D_gene_10004964, lcl|Cotton_D_gene_10008211, lcl|Cotton_D_gene_10009388, lcl|Cot…
4	GO:0016772	transferase activity, transferring phosphorus-containing groups	molecular_function	2	0.72	lcl|Cotton_D_gene_10033485, lcl|Cotton_D_gene_10037115
4	GO:0003676	nucleic acid binding	molecular_function	18	12.12	lcl|Cotton_D_gene_10029187, lcl|DW008928, lcl|TC243660, lcl|Cotton_D_gene_10002061, lcl|Cotton_D_gene_10004964, lcl|Cotton_D_gene_10008211, lcl|Cotton_D_gene_10009388, lcl|Cotton_D_gene_10009824, lcl|Cotton_D_gene_10014027, lcl|Cotton_D_gene_10018344, lcl|Cotton_D_gene_10022837, lcl|Cotton_D_gene_10034673, lcl|Cotton_D_gene_10035211, lcl|Cotton_D_gene_10036681, lcl|TC242635, lcl|Cotton_D_gene_100…
4	GO:1901265	nucleoside phosphate binding	molecular_function	11	6.6	lcl|Cotton_D_gene_10002959, lcl|Cotton_D_gene_10021918, lcl|Cotton_D_gene_10030715, lcl|Cotton_D_gene_10033485, lcl|Cotton_D_gene_10035684, lcl|Cotton_D_gene_10037115, lcl|DW008928, lcl|ES794679, lcl|TC234373, lcl|TC263488, lcl|TC266586
4	GO:0043169	cation binding	molecular_function	1	0.36	lcl|Cotton_D_gene_10028753
5	GO:0016301	kinase activity	molecular_function	2	1.2	lcl|Cotton_D_gene_10033485, lcl|Cotton_D_gene_10037115
5	GO:0046872	metal ion binding	molecular_function	1	0.6	lcl|Cotton_D_gene_10028753
5	GO:0003723	RNA binding	molecular_function	3	2.2	lcl|Cotton_D_gene_10029187, lcl|DW008928, lcl|TC243660
5	GO:0016773	phosphotransferase activity, alcohol group as acceptor	molecular_function	2	1.2	lcl|Cotton_D_gene_10033485, lcl|Cotton_D_gene_10037115
5	GO:0003677	DNA binding	molecular_function	13	13	lcl|Cotton_D_gene_10002061, lcl|Cotton_D_gene_10004964, lcl|Cotton_D_gene_10008211, lcl|Cotton_D_gene_10009388, lcl|Cotton_D_gene_10009824, lcl|Cotton_D_gene_10014027, lcl|Cotton_D_gene_10018344, lcl|Cotton_D_gene_10022837, lcl|Cotton_D_gene_10029187, lcl|Cotton_D_gene_10034673, lcl|Cotton_D_gene_10035211, lcl|Cotton_D_gene_10036681, lcl|TC242635
5	GO:0000166	nucleotide binding	molecular_function	11	11	lcl|Cotton_D_gene_10002959, lcl|Cotton_D_gene_10021918, lcl|Cotton_D_gene_10030715, lcl|Cotton_D_gene_10033485, lcl|Cotton_D_gene_10035684, lcl|Cotton_D_gene_10037115, lcl|DW008928, lcl|ES794679, lcl|TC234373, lcl|TC263488, lcl|TC266586
6	GO:0004672	protein kinase activity	molecular_function	2	2	lcl|Cotton_D_gene_10033485, lcl|Cotton_D_gene_10037115
6	GO:0005509	calcium ion binding	molecular_function	1	1	lcl|Cotton_D_gene_10028753
6	GO:0008135	translation factor activity, nucleic acid binding	molecular_function	2	2	lcl|DW008928, lcl|TC243660
