# Supplementary material for: Quantitative phosphoproteomic profiling of fiber differentiation and initiation in a fiberless mutant of cotton
Source: BMC Genomics. 2014 Jun 12;15(1):466. doi: 10.1186/1471-2164-15-466 (PMC4070576; doi:10.1186/1471-2164-15-466)
Supplement: Supplementary file 14 — Additional file 14: Table S11: The significantly enriched pathways were identified by KOBAS. (XLSX 14 KB) [file 12864_2014_6151_MOESM14_ESM.xlsx]

## Sheet: Sheet1
The significantly enriched pathways were identified by KOBAS.
Term	Database	ID	Input number	Seq-ID	Background number	P-Value	Corrected P-Value
RNA transport	KEGG PATHWAY	ko03013	5	DR457045;Cotton_D_gene_10029187;TC243660;DW008928;Cotton_D_gene_10025266	91	0.000372229	0.00707234
Herpes simplex infection	KEGG PATHWAY	ko05168	2	Cotton_D_gene_10030715;TC234373	27	0.00156625	0.0123756
Spliceosome	KEGG PATHWAY	ko03040	3	Cotton_D_gene_10040894;Cotton_D_gene_10030715;TC234373	101	0.00311165	0.0123756
Gap junction	KEGG PATHWAY	ko04540	1	Cotton_D_gene_10021918	5	0.00394597	0.0123756
mRNA surveillance pathway	KEGG PATHWAY	ko03015	2	DR457045;Cotton_D_gene_10025266	47	0.0417924	0.169697
RNA degradation	KEGG PATHWAY	ko03018	2	TC244347;Cotton_D_gene_10004713	48	0.0433562	0.169697
Systemic lupus erythematosus	KEGG PATHWAY	ko05322	1	Cotton_D_gene_10004964	8	0.0586214	0.169697
Antigen processing and presentation	KEGG PATHWAY	ko04612	1	Cotton_D_gene_10002061	8	0.0586214	0.169697
Pathogenic Escherichia coli infection	KEGG PATHWAY	ko05130	1	Cotton_D_gene_10021918	8	0.0586214	0.169697
Alcoholism	KEGG PATHWAY	ko05034	1	Cotton_D_gene_10004964	14	0.0958439	0.176991
Cytosolic DNA-sensing pathway	KEGG PATHWAY	ko04623	1	Cotton_D_gene_10009388	16	0.107933	0.176991
Purine metabolism	KEGG PATHWAY	ko00230	2	ES803388;Cotton_D_gene_10009388	84	0.111784	0.176991
Tuberculosis	KEGG PATHWAY	ko05152	1	Cotton_D_gene_10002061	19	0.125773	0.183823
Phagosome	KEGG PATHWAY	ko04145	1	Cotton_D_gene_10021918	27	0.171681	0.232995
RNA polymerase	KEGG PATHWAY	ko03020	1	Cotton_D_gene_10009388	30	0.188289	0.238499
Viral carcinogenesis	KEGG PATHWAY	ko05203	1	Cotton_D_gene_10004964	40	0.241358	0.281158
HTLV-I infection	KEGG PATHWAY	ko05166	1	Cotton_D_gene_10002061	42	0.251563	0.281158
Epstein-Barr virus infection	KEGG PATHWAY	ko05169	1	Cotton_D_gene_10009388	64	0.355415	0.37516
Pyrimidine metabolism	KEGG PATHWAY	ko00240	1	Cotton_D_gene_10009388	74	0.397883	0.397883
